# Supplementary material for: Divergent B-cell and cytotoxic TNK cell activation signatures in HLA-B27-associated ankylosing spondylitis and acute anterior uveitis
Source: Front Immunol. 2025 Mar 7;16:1546429. doi: 10.3389/fimmu.2025.1546429 (PMC11926545; doi:10.3389/fimmu.2025.1546429)
Supplement: Supplementary file 2 [file DataSheet2.xlsx]

## Sheet: B27pos vs B27neg
	HLA-B27 associated DE genes in cellular subtypes
Major Cell Type	gene	p_val	avg_log2FC	pct.1	pct.2	p_val_adj	cluster	pheno	pct.abs	chromosome_name	start_position	end_position	shortDescr
B cells	ADAM28	3.69528e-12	0.964714	0.548	0.326	2.31894e-07	Y	B memory	0.222	8	24294069	24359014	ADAM metallopeptidase domain 28
B cells	ADD3	0.00269867	0.294251	0.54	0.415	1	Y	B memory	0.125	10	109996368	110135565	adducin 3
B cells	ALYREF	0.00769738	2.8366	0.556	0.067	1	Y	Plasmablast	0.489	17	81887835	81891586	Aly/REF export factor
B cells	ANKRD12	0.00404421	-1.87612	1	0.444	1	N	Plasmablast	0.556	18	9136228	9285985	ankyrin repeat domain 12
B cells	ANKRD44	5.64836e-07	0.622927	0.545	0.366	0.0354457	Y	B memory	0.179	2	196967017	197311173	ankyrin repeat domain 44
B cells	ARID4B	0.00620744	0.301445	0.541	0.427	1	Y	B memory	0.114	1	235131634	235328219	AT-rich interaction domain 4B
B cells	ATP5MF	1.38742e-05	-0.569377	0.633	0.495	0.87066	N	B intermediate	0.138	7	99448475	99466186	ATP synthase membrane subunit f
B cells	ATRX	0.00680561	0.286197	0.616	0.499	1	Y	B memory	0.117	X	77504880	77786233	ATRX chromatin remodeler
B cells	BCL11A	1.22006e-05	0.501574	0.64	0.481	0.765638	Y	B memory	0.159	2	60450520	60554467	BCL11 transcription factor A
B cells	BCL11A	1.89336e-07	0.620615	0.738	0.627	0.0118816	Y	B intermediate	0.111	2	60450520	60554467	BCL11 transcription factor A
B cells	BPTF	0.00234367	0.413488	0.511	0.406	1	Y	B memory	0.105	17	67825503	67984378	bromodomain PHD finger transcription factor
B cells	BST2	3.89293e-06	-0.797673	0.505	0.366	0.244297	N	B intermediate	0.139	19	17402939	17405630	bone marrow stromal cell antigen 2
B cells	BTG2	0.00167919	0.261736	0.547	0.401	1	Y	B memory	0.146	1	203305491	203309602	BTG anti-proliferation factor 2
B cells	C12orf57	3.6249e-05	-0.552139	0.657	0.517	1	N	B intermediate	0.14	12	6942978	6946003	chromosome 12 open reading frame 57
B cells	CAPG	1.21763e-06	-0.711856	0.524	0.415	0.0764114	N	B memory	0.109	2	85394753	85418432	capping actin protein, gelsolin like
B cells	CCT8	0.00271076	-0.367293	0.52	0.396	1	N	B intermediate	0.124	21	29055805	29073797	chaperonin containing TCP1 subunit 8
B cells	CDC42SE2	0.0010575	-2.2098	0.933	0.444	1	N	Plasmablast	0.489	5	131245493	131398447	CDC42 small effector 2
B cells	CDK13	0.000602541	0.344057	0.525	0.378	1	Y	B memory	0.147	7	39950121	40099580	cyclin dependent kinase 13
B cells	CHD2	0.000210331	0.339692	0.568	0.418	1	Y	B memory	0.15	15	92886203	93027996	chromodomain helicase DNA binding protein 2
B cells	CHURC1	0.00216669	-0.506174	0.526	0.426	1	N	B intermediate	0.1	14	64914361	64944591	churchill domain containing 1
B cells	CIB1	3.70871e-08	-0.836236	0.731	0.604	0.00232736	N	B intermediate	0.127	15	90229975	90234047	calcium and integrin binding 1
B cells	CKS2	0.00189229	3.17372	0.556	0	1	Y	Plasmablast	0.556	9	89311195	89316703	CDC28 protein kinase regulatory subunit 2
B cells	CMPK1	1.68412e-05	0.460224	0.573	0.403	1	Y	B memory	0.17	1	47333790	47394866	cytidine/uridine monophosphate kinase 1
B cells	CNN2	0.00845069	1.59763	0.889	0.333	1	Y	Plasmablast	0.556	19	1026586	1039068	calponin 2
B cells	COBLL1	0.000492698	0.417882	0.505	0.383	1	Y	B memory	0.122	2	164653624	164843679	cordon-bleu WH2 repeat protein like 1
B cells	COBLL1	3.27318e-05	0.64787	0.631	0.511	1	Y	B intermediate	0.12	2	164653624	164843679	cordon-bleu WH2 repeat protein like 1
B cells	COX17	2.18384e-05	-0.612007	0.544	0.374	1	N	B intermediate	0.17	3	119654513	119677454	cytochrome c oxidase copper chaperone COX17
B cells	CPNE5	4.71433e-14	-0.90029	0.7	0.56	2.95843e-09	N	B memory	0.14	6	36740775	36839444	copine 5
B cells	CRIP1	0.00584872	-2.75307	0.8	0.333	1	N	Plasmablast	0.467	14	105486317	105488947	cysteine rich protein 1
B cells	CSDE1	0.00451671	0.272874	0.59	0.464	1	Y	B memory	0.126	1	114716913	114758676	cold shock domain containing E1
B cells	CSTB	6.05659e-07	-0.773867	0.578	0.428	0.0380075	N	B intermediate	0.15	21	43772511	43776330	cystatin B
B cells	CTSH	4.54839e-05	-0.54824	0.636	0.525	1	N	B intermediate	0.111	15	78921058	78949574	cathepsin H
B cells	CUL2	0.00048647	3.43035	0.667	0	1	Y	Plasmablast	0.667	10	35008504	35127006	cullin 2
B cells	DBI	2.75528e-05	-0.580638	0.612	0.488	1	N	B intermediate	0.124	2	119366924	119372550	diazepam binding inhibitor, acyl-CoA binding protein
B cells	DDX17	1.23063e-07	0.460331	0.851	0.715	0.00772268	Y	B memory	0.136	22	38483438	38507660	DEAD-box helicase 17
B cells	DDX46	5.152e-05	-0.502496	0.615	0.49	1	N	B intermediate	0.125	5	134758771	134855133	DEAD-box helicase 46
B cells	DNAJA1	0.00111719	-0.418653	0.554	0.433	1	N	B intermediate	0.121	9	33025273	33039907	DnaJ heat shock protein family (Hsp40) member A1
B cells	DNAJC15	0.00141136	-0.512234	0.505	0.386	1	N	B intermediate	0.119	13	43023203	43114213	DnaJ heat shock protein family (Hsp40) member C15
B cells	DYNLL1	1.27977e-07	-0.73456	0.688	0.547	0.00803108	N	B intermediate	0.141	12	120469850	120498493	dynein light chain LC8-type 1
B cells	EIF3L	1.05725e-05	0.582361	0.547	0.389	0.663469	Y	B memory	0.158	22	37848868	37889407	eukaryotic translation initiation factor 3 subunit L
B cells	EIF4B	2.78751e-06	0.376967	0.784	0.643	0.174928	Y	B memory	0.141	12	53006282	53042215	eukaryotic translation initiation factor 4B
B cells	ETS1	4.06878e-05	0.294909	0.697	0.587	1	Y	B naive	0.11	11	128458761	128587558	ETS proto-oncogene 1, transcription factor
B cells	FCMR	0.0077747	0.250342	0.658	0.542	1	Y	B memory	0.116	1	206903317	206923247	Fc mu receptor
B cells	FXYD5	0.00625743	-1.72424	0.933	0.444	1	N	Plasmablast	0.489	19	35154730	35169881	FXYD domain containing ion transport regulator 5
B cells	GABPB1-AS1	0.00771371	2.68569	0.667	0.133	1	Y	Plasmablast	0.534	15	50354944	50372202	GABPB1 antisense RNA 1
B cells	GFM1	0.00918439	1.77753	0.667	0.2	1	Y	Plasmablast	0.467	3	158644527	158695581	G elongation factor mitochondrial 1
B cells	GMPPA	0.00337653	-2.32549	0.733	0.111	1	N	Plasmablast	0.622	2	219498865	219513898	GDP-mannose pyrophosphorylase A
B cells	GUK1	0.00375836	-0.449963	0.538	0.431	1	N	B intermediate	0.107	1	228139962	228148984	guanylate kinase 1
B cells	H4C3	4.49073e-12	-0.709182	0.732	0.59	2.81811e-07	N	B memory	0.142	6	26103933	26104337	H4 clustered histone 3
B cells	H4C3	3.65458e-05	-0.335757	0.85	0.723	1	N	B intermediate	0.127	6	26103933	26104337	H4 clustered histone 3
B cells	HIGD2A	0.000174921	-0.496728	0.676	0.574	1	N	B intermediate	0.102	5	176388751	176389761	HIG1 hypoxia inducible domain family member 2A
B cells	HLA-DQA2	9.27329e-14	-1.06204	0.622	0.482	5.81936e-09	N	B memory	0.14	6	32741391	32747198	major histocompatibility complex, class II, DQ alpha 2
B cells	HLA-DRB5	2.05077e-33	-0.896483	0.879	0.71	1.28694e-28	N	B naive	0.169	6	32517353	32530287	major histocompatibility complex, class II, DR beta 5
B cells	HLA-DRB5	2.20309e-07	-0.591668	0.905	0.804	0.0138253	N	B intermediate	0.101	6	32517353	32530287	major histocompatibility complex, class II, DR beta 5
B cells	HLA-DRB5	0.000941754	-2.79148	0.867	0.222	1	N	Plasmablast	0.645	6	32517353	32530287	major histocompatibility complex, class II, DR beta 5
B cells	HLA-DRB6	5.10347e-62	-1.45695	0.795	0.494	3.20263e-57	N	B naive	0.301	6	32553046	32558186	major histocompatibility complex, class II, DR beta 6 (pseudogene)
B cells	HLA-DRB6	3.96168e-46	-1.69462	0.749	0.453	2.48611e-41	N	B memory	0.296	6	32553046	32558186	major histocompatibility complex, class II, DR beta 6 (pseudogene)
B cells	HLA-DRB6	7.82405e-53	-1.90268	0.884	0.48	4.9099e-48	N	B intermediate	0.404	6	32553046	32558186	major histocompatibility complex, class II, DR beta 6 (pseudogene)
B cells	HNRNPU	8.20408e-05	0.312113	0.789	0.657	1	Y	B memory	0.132	1	244840638	244864560	heterogeneous nuclear ribonucleoprotein U
B cells	HVCN1	0.00564707	0.205984	0.678	0.553	1	Y	B memory	0.125	12	110627841	110704950	hydrogen voltage gated channel 1
B cells	IFITM2	1.23695e-06	-0.547338	0.582	0.479	0.0776238	N	B naive	0.103	11	303655	309397	interferon induced transmembrane protein 2
B cells	IFITM2	1.46414e-17	-0.931814	0.66	0.427	9.18809e-13	N	B memory	0.233	11	303655	309397	interferon induced transmembrane protein 2
B cells	IFITM2	8.75786e-11	-0.816916	0.716	0.525	5.49591e-06	N	B intermediate	0.191	11	303655	309397	interferon induced transmembrane protein 2
B cells	IRF8	0.000388689	0.424796	0.607	0.476	1	Y	B memory	0.131	16	85899116	85922606	interferon regulatory factor 8
B cells	ISG15	0.002087	-2.85813	0.933	0.667	1	N	Plasmablast	0.266	1	1001138	1014540	ISG15 ubiquitin like modifier
B cells	ISG20	1.36659e-25	-0.982078	0.85	0.644	8.57588e-21	N	B memory	0.206	15	88635670	88656483	interferon stimulated exonuclease gene 20
B cells	ISG20	1.5983e-14	-0.838524	0.835	0.678	1.003e-09	N	B intermediate	0.157	15	88635670	88656483	interferon stimulated exonuclease gene 20
B cells	JCHAIN	3.12545e-12	1.0238	0.599	0.364	1.96135e-07	Y	B intermediate	0.235	4	70655541	70681817	joining chain of multimeric IgA and IgM
B cells	JMJD1C	3.42992e-06	0.635174	0.512	0.354	0.215241	Y	B memory	0.158	10	63167221	63521850	jumonji domain containing 1C
B cells	JUN	1.75688e-09	-0.932549	0.651	0.478	0.000110251	N	B intermediate	0.173	1	58776845	58784048	Jun proto-oncogene, AP-1 transcription factor subunit
B cells	JUNB	5.40299e-08	-0.83328	0.651	0.505	0.00339059	N	B intermediate	0.146	19	12791486	12793315	JunB proto-oncogene, AP-1 transcription factor subunit
B cells	KRT10	0.000578803	0.434505	0.519	0.403	1	Y	B memory	0.116	17	40818117	40822614	keratin 10
B cells	LGALS1	0.0022554	-2.5154	0.867	0.667	1	N	Plasmablast	0.2	22	37675636	37679802	galectin 1
B cells	LINC00926	0.000515066	0.280579	0.725	0.565	1	Y	B memory	0.16	15	57300365	57307769	long intergenic non-protein coding RNA 926
B cells	LINC00926	0.000420694	0.322913	0.757	0.654	1	Y	B intermediate	0.103	15	57300365	57307769	long intergenic non-protein coding RNA 926
B cells	LINC01781	0.00444102	0.186399	0.667	0.53	1	Y	B memory	0.137	1	80535755	80646854	long intergenic non-protein coding RNA 1781
B cells	LINC02397	0.000297643	0.464828	0.515	0.383	1	Y	B memory	0.132	12	92466451	92492091	long intergenic non-protein coding RNA 2397
B cells	LUC7L3	4.27355e-06	0.405679	0.624	0.505	0.268183	Y	B naive	0.119	17	50719565	50756219	LUC7 like 3 pre-mRNA splicing factor
B cells	LUC7L3	0.00179716	0.325661	0.712	0.605	1	Y	B memory	0.107	17	50719565	50756219	LUC7 like 3 pre-mRNA splicing factor
B cells	LY6E	2.13155e-12	-0.927438	0.573	0.401	1.33763e-07	N	B memory	0.172	8	143017982	143023832	lymphocyte antigen 6 family member E
B cells	LY6E	6.79875e-06	-0.67513	0.645	0.512	0.426649	N	B intermediate	0.133	8	143017982	143023832	lymphocyte antigen 6 family member E
B cells	MBD4	1.9138e-05	0.385228	0.707	0.562	1	Y	B memory	0.145	3	129430947	129440179	methyl-CpG binding domain 4, DNA glycosylase
B cells	MBD4	9.1344e-07	0.465286	0.738	0.593	0.057322	Y	B intermediate	0.145	3	129430947	129440179	methyl-CpG binding domain 4, DNA glycosylase
B cells	MICOS10	0.00581562	-0.406425	0.514	0.406	1	N	B intermediate	0.108	1	19484403	19629821	mitochondrial contact site and cristae organizing system subunit 10
B cells	MIR142HG	7.46952e-08	0.486172	0.568	0.42	0.00468742	Y	B naive	0.148	17	58330879	58332523	MIR142 host genes
B cells	MIS18BP1	0.00224708	0.325704	0.642	0.522	1	Y	B memory	0.12	14	45203190	45253540	MIS18 binding protein 1
B cells	MTATP6P1	1.47615e-11	0.512178	0.875	0.752	9.26343e-07	Y	B memory	0.123	1	633696	634376	MT-ATP6 pseudogene 1
B cells	N4BP2L2	1.96659e-05	0.361199	0.81	0.695	1	Y	B memory	0.115	13	32432417	32538885	NEDD4 binding protein 2 like 2
B cells	NDUFA1	4.21403e-05	-0.444014	0.706	0.599	1	N	B intermediate	0.107	X	119871832	119876662	NADH:ubiquinone oxidoreductase subunit A1
B cells	NDUFB2	0.0065477	-1.3828	0.933	0.667	1	N	Plasmablast	0.266	7	140690777	140722790	NADH:ubiquinone oxidoreductase subunit B2
B cells	NELFB	0.00950594	1.92522	0.667	0.133	1	Y	Plasmablast	0.534	9	137255327	137273542	negative elongation factor complex member B
B cells	NFYB	0.00769738	2.69081	0.556	0.067	1	Y	Plasmablast	0.489	12	104117086	104138241	nuclear transcription factor Y subunit beta
B cells	NKTR	0.00126474	0.382695	0.564	0.455	1	Y	B memory	0.109	3	42600655	42648735	natural killer cell triggering receptor
B cells	NT5DC1	0.00189229	3.20583	0.556	0	1	Y	Plasmablast	0.556	6	116100851	116249497	5'-nucleotidase domain containing 1
B cells	NUCKS1	0.000324749	0.257209	0.61	0.509	1	Y	B naive	0.101	1	205712822	205750182	nuclear casein kinase and cyclin dependent kinase substrate 1
B cells	NUP42	0.00941859	1.81669	0.778	0.2	1	Y	Plasmablast	0.578	7	23181841	23201011	nucleoporin 42
B cells	OXLD1	0.00189229	3.46256	0.556	0	1	Y	Plasmablast	0.556	17	81665036	81666635	oxidoreductase like domain containing 1
B cells	P2RY10	0.00810305	0.243249	0.545	0.444	1	Y	B memory	0.101	X	78945332	78963727	P2Y receptor family member 10
B cells	P2RY10	0.00132834	0.31797	0.537	0.431	1	Y	B intermediate	0.106	X	78945332	78963727	P2Y receptor family member 10
B cells	PARK7	0.000103434	-0.412214	0.703	0.587	1	N	B intermediate	0.116	1	7954291	7985505	Parkinsonism associated deglycase
B cells	PCBP2	1.80275e-06	0.631003	0.601	0.45	0.11313	Y	B intermediate	0.151	12	53452102	53481162	poly(rC) binding protein 2
B cells	PCNP	0.00769738	2.74814	0.556	0.067	1	Y	Plasmablast	0.489	3	101574180	101594465	PEST proteolytic signal containing nuclear protein
B cells	PDP1	0.00607978	2.54289	0.556	0.067	1	Y	Plasmablast	0.489	8	93857807	93926068	pyruvate dehydrogenase phosphatase catalytic subunit 1
B cells	PET100	0.00102193	-0.470828	0.514	0.389	1	N	B intermediate	0.125	19	7629788	7631956	PET100 cytochrome c oxidase chaperone
B cells	PHB2	0.0087005	0.284826	0.504	0.401	1	Y	B memory	0.103	12	6965327	6970780	prohibitin 2
B cells	PLEKHA2	9.29281e-05	0.30805	0.559	0.445	1	Y	B naive	0.114	8	38901235	38973912	pleckstrin homology domain containing A2
B cells	PLEKHO1	0.00069899	-0.407511	0.676	0.572	1	N	B intermediate	0.104	1	150149183	150164720	pleckstrin homology domain containing O1
B cells	PNISR	0.0062446	0.190034	0.875	0.767	1	Y	B memory	0.108	6	99397629	99425331	PNN interacting serine and arginine rich protein
B cells	PNN	0.000314133	0.292343	0.707	0.568	1	Y	B memory	0.139	14	39175183	39183220	pinin, desmosome associated protein
B cells	PRDM2	0.000599212	0.55282	0.55	0.44	1	Y	B intermediate	0.11	1	13700188	13825079	PR/SET domain 2
B cells	PRDX1	0.00151417	-0.491409	0.593	0.475	1	N	B intermediate	0.118	1	45510914	45542732	peroxiredoxin 1
B cells	PRKCB	7.57926e-05	0.325142	0.751	0.585	1	Y	B memory	0.166	16	23835983	24220611	protein kinase C beta
B cells	PRPF38B	0.00171223	0.383347	0.508	0.395	1	Y	B memory	0.113	1	108692310	108702928	pre-mRNA processing factor 38B
B cells	PSMB3	0.00220183	-0.387214	0.535	0.426	1	N	B intermediate	0.109	17	38752741	38764225	proteasome 20S subunit beta 3
B cells	PSME2	3.15054e-08	-0.631842	0.527	0.41	0.00197709	N	B memory	0.117	14	24143362	24147570	proteasome activator subunit 2
B cells	PSME2	2.75705e-05	-0.617373	0.538	0.406	1	N	B intermediate	0.132	14	24143362	24147570	proteasome activator subunit 2
B cells	RALGPS2	1.65571e-05	0.335135	0.862	0.746	1	Y	B memory	0.116	1	178725165	178921842	Ral GEF with PH domain and SH3 binding motif 2
B cells	RBM25	0.0024735	0.294476	0.656	0.527	1	Y	B memory	0.129	14	73058532	73123899	RNA binding motif protein 25
B cells	RBM3	1.6621e-08	0.552066	0.582	0.45	0.00104303	Y	B naive	0.132	X	48574449	48581162	RNA binding motif protein 3
B cells	RBM3	0.000453588	0.347965	0.741	0.611	1	Y	B memory	0.13	X	48574449	48581162	RNA binding motif protein 3
B cells	REL	0.00916765	0.231322	0.541	0.432	1	Y	B memory	0.109	2	60881491	60931612	REL proto-oncogene, NF-kB subunit
B cells	RNASEH2B	0.00101497	0.410359	0.656	0.554	1	Y	B intermediate	0.102	13	50909747	51024120	ribonuclease H2 subunit B
B cells	RPL17	1.23462e-06	0.338241	0.856	0.712	0.077477	Y	B memory	0.144	18	49488453	49492508	ribosomal protein L17
B cells	RSL24D1	0.00275305	0.320947	0.638	0.522	1	Y	B memory	0.116	15	55180806	55197049	ribosomal L24 domain containing 1
B cells	RTRAF	0.000643765	-0.39902	0.627	0.507	1	N	B intermediate	0.12	14	51989514	52010694	RNA transcription, translation and transport factor
B cells	SEC11A	0.0010214	-0.451149	0.526	0.406	1	N	B intermediate	0.12	15	84669538	84716460	SEC11 homolog A, signal peptidase complex subunit
B cells	SEL1L3	0.000125886	0.454401	0.501	0.357	1	Y	B memory	0.144	4	25747433	25863760	SEL1L family member 3
B cells	SEMA4A	0.000405376	2.61939	0.889	0.267	1	Y	Plasmablast	0.622	1	156147366	156177752	semaphorin 4A
B cells	SENP6	0.00607978	2.79408	0.556	0.067	1	Y	Plasmablast	0.489	6	75601509	75718281	SUMO specific peptidase 6
B cells	SF3B5	0.00994916	-0.341033	0.541	0.436	1	N	B intermediate	0.105	6	144094884	144095573	splicing factor 3b subunit 5
B cells	SH3BP5	0.000694404	-0.373242	0.648	0.525	1	N	B intermediate	0.123	3	15254353	15341368	SH3 domain binding protein 5
B cells	SMCHD1	0.0030043	0.26539	0.741	0.622	1	Y	B memory	0.119	18	2655726	2805017	structural maintenance of chromosomes flexible hinge domain containing 1
B cells	SMIM14	0.0002448	-0.491691	0.609	0.498	1	N	B intermediate	0.111	4	39546336	39638902	small integral membrane protein 14
B cells	SNHG5	3.65328e-14	0.595217	0.761	0.61	2.29258e-09	Y	B naive	0.151	6	85650491	85678932	small nucleolar RNA host gene 5
B cells	SNHG7	1.62462e-13	-0.630532	0.712	0.589	1.01951e-08	N	B naive	0.123	9	136721366	136728184	small nucleolar RNA host gene 7
B cells	SNHG8	0.00037978	-0.394495	0.795	0.688	1	N	B intermediate	0.107	4	118278703	118285316	small nucleolar RNA host gene 8
B cells	SNRPG	0.00178603	-0.405213	0.572	0.455	1	N	B intermediate	0.117	2	70281362	70293740	small nuclear ribonucleoprotein polypeptide G
B cells	SP140	0.000855067	0.357667	0.575	0.429	1	Y	B memory	0.146	2	230203110	230313215	SP140 nuclear body protein
B cells	SP140	0.00123343	0.390011	0.614	0.505	1	Y	B intermediate	0.109	2	230203110	230313215	SP140 nuclear body protein
B cells	SRSF11	0.00970337	0.194502	0.533	0.412	1	Y	B memory	0.121	1	70205682	70253052	serine and arginine rich splicing factor 11
B cells	SRSF2	0.0025297	0.332253	0.525	0.403	1	Y	B memory	0.122	17	76734115	76737333	serine and arginine rich splicing factor 2
B cells	STK17A	5.94898e-16	-0.733898	0.703	0.571	3.73322e-11	N	B naive	0.132	7	43582758	43650713	serine/threonine kinase 17a
B cells	STX7	0.000335649	0.381462	0.627	0.478	1	Y	B memory	0.149	6	132445867	132513198	syntaxin 7
B cells	SWAP70	7.01566e-05	0.371722	0.727	0.559	1	Y	B memory	0.168	11	9664077	9752993	switching B cell complex subunit SWAP70
B cells	TALAM1	1.69412e-05	0.454512	0.896	0.781	1	Y	B memory	0.115	11	65499312	65507432	TALAM1 transcript, MALAT1 antisense RNA
B cells	TCF4	0.00124836	0.350361	0.713	0.593	1	Y	B intermediate	0.12	18	55222185	55664787	transcription factor 4
B cells	TLE5	0.000391457	-0.310111	0.826	0.718	1	N	B intermediate	0.108	19	3052910	3063107	TLE family member 5, transcriptional modulator
B cells	TNFRSF13C	0.00769738	2.23233	0.556	0.067	1	Y	Plasmablast	0.489	22	41922032	41926806	TNF receptor superfamily member 13C
B cells	TNRC6B	0.000179819	0.467715	0.589	0.461	1	Y	B memory	0.128	22	40044817	40335808	trinucleotide repeat containing adaptor 6B
B cells	TRA2B	0.00243115	0.41116	0.621	0.517	1	Y	B intermediate	0.104	3	185914558	185938103	transformer 2 beta homolog
B cells	TRIM38	0.000191205	0.38443	0.642	0.504	1	Y	B memory	0.138	6	25962802	25991231	tripartite motif containing 38
B cells	TRIM38	0.000888634	0.369253	0.673	0.56	1	Y	B intermediate	0.113	6	25962802	25991231	tripartite motif containing 38
B cells	TSC22D3	9.19865e-12	-0.959849	0.7	0.505	5.77252e-07	N	B intermediate	0.195	X	107713221	107777342	TSC22 domain family member 3
B cells	TSTD1	1.73324e-13	0.568035	0.681	0.512	1.08768e-08	Y	B naive	0.169	1	161037631	161038977	thiosulfate sulfurtransferase like domain containing 1
B cells	TUT4	0.00641562	0.352889	0.507	0.406	1	Y	B memory	0.101	1	52408282	52553487	terminal uridylyl transferase 4
B cells	TUT4	0.0084332	0.306669	0.562	0.459	1	Y	B intermediate	0.103	1	52408282	52553487	terminal uridylyl transferase 4
B cells	U2SURP	0.00780669	0.347938	0.512	0.41	1	Y	B intermediate	0.102	3	142964497	143060725	U2 snRNP associated SURP domain containing
B cells	UBE2I	0.00352078	-0.274539	0.7	0.584	1	N	B intermediate	0.116	16	1291444	1327018	ubiquitin conjugating enzyme E2 I
B cells	UBXN1	6.28835e-05	-0.389518	0.817	0.693	1	N	B intermediate	0.124	11	62676498	62679117	UBX domain protein 1
B cells	UQCR11	0.00525795	-0.292138	0.706	0.592	1	N	B intermediate	0.114	19	1597169	1605473	ubiquinol-cytochrome c reductase, complex III subunit XI
B cells	VASP	0.0014034	-0.506262	0.508	0.396	1	N	B intermediate	0.112	19	45506579	45526989	vasodilator stimulated phosphoprotein
B cells	VIM	2.09689e-16	-0.678539	0.738	0.557	1.31588e-11	N	B naive	0.181	10	17228241	17237593	vimentin
B cells	VPREB3	4.30972e-07	0.501548	0.651	0.474	0.0270452	Y	B intermediate	0.177	22	23752743	23754425	V-set pre-B cell surrogate light chain 3
B cells	VPS13C	0.00433412	0.371842	0.547	0.424	1	Y	B memory	0.123	15	61852389	62060473	vacuolar protein sorting 13 homolog C
B cells	YIPF6	0.00189229	3.39581	0.556	0	1	Y	Plasmablast	0.556	X	68498562	68537282	Yip1 domain family member 6
B cells	ZDHHC24	0.00182199	2.67651	0.667	0.067	1	Y	Plasmablast	0.6	11	66520637	66546235	zinc finger DHHC-type containing 24
B cells	ZFP36L1	2.29251e-08	0.661065	0.588	0.369	0.00143864	Y	B memory	0.219	14	68787660	68796253	ZFP36 ring finger protein like 1
B cells	ZRSR2	0.00610246	-2.74911	0.6	0	1	N	Plasmablast	0.6	X	15790156	15830694	zinc finger CCCH-type, RNA binding motif and serine/arginine rich 2
M cells	ANXA5	2.95027e-07	-0.799383	0.515	0.405	0.0185141	N	pDC	0.11	4	121667946	121696995	annexin A5
M cells	APOBEC3A	3.63935e-56	-1.42864	0.606	0.43	2.28384e-51	N	CD16 Mono	0.176	22	38952741	38963184	apolipoprotein B mRNA editing enzyme catalytic subunit 3A
M cells	BATF3	4.31949e-11	0.371189	0.566	0.463	2.71066e-06	Y	CD16 Mono	0.103	1	212686417	212699840	basic leucine zipper ATF-like transcription factor 3
M cells	CALHM6	1.13232e-18	0.914771	0.608	0.347	7.10577e-14	Y	cDC2	0.261	6	116461370	116463771	calcium homeostasis modulator family member 6
M cells	CALHM6	5.32837e-06	2.90077	0.619	0.104	0.334376	Y	cDC1	0.515	6	116461370	116463771	calcium homeostasis modulator family member 6
M cells	CAT	8.72267e-73	0.353692	0.757	0.626	5.47383e-68	Y	CD14 Mono	0.131	11	34438934	34472060	catalase
M cells	CCT8	1.49369e-06	0.287471	0.898	0.792	0.0937349	Y	cDC2	0.106	21	29055805	29073797	chaperonin containing TCP1 subunit 8
M cells	CEBPA	8.01885e-15	0.343363	0.685	0.571	5.03215e-10	Y	CD16 Mono	0.114	19	33299934	33302534	CCAAT enhancer binding protein alpha
M cells	CHST2	6.44556e-15	0.42136	0.58	0.462	4.04484e-10	Y	CD16 Mono	0.118	3	143119771	143124014	carbohydrate sulfotransferase 2
M cells	CKB	5.98077e-33	0.780472	0.53	0.343	3.75317e-28	Y	CD16 Mono	0.187	14	103519667	103522833	creatine kinase B
M cells	DGKZ	1.54105e-06	0.455096	0.527	0.368	0.0967067	Y	cDC2	0.159	11	46332905	46380554	diacylglycerol kinase zeta
M cells	DNASE1L3	2.40728e-50	1.15052	0.949	0.753	1.51067e-45	Y	pDC	0.196	3	58192257	58214697	deoxyribonuclease 1 like 3
M cells	EIF1AY	8.37933e-07	-0.439561	0.575	0.405	0.0525837	N	pDC	0.17	Y	20575776	20593154	eukaryotic translation initiation factor 1A Y-linked
M cells	EPSTI1	4.75838e-09	-0.95059	0.5	0.384	0.000298607	N	cDC2	0.116	13	42886388	42992271	epithelial stromal interaction 1
M cells	FOSB	2.04848e-113	-0.549383	0.588	0.423	1.2855e-108	N	CD14 Mono	0.165	19	45467995	45475179	FosB proto-oncogene, AP-1 transcription factor subunit
M cells	GABPB1-AS1	2.76563e-14	0.79719	0.669	0.459	1.73555e-09	Y	pDC	0.21	15	50354944	50372202	GABPB1 antisense RNA 1
M cells	GABPB1-AS1	3.52894e-12	0.68967	0.623	0.41	2.21455e-07	Y	cDC2	0.213	15	50354944	50372202	GABPB1 antisense RNA 1
M cells	GBP4	1.26476e-25	-0.802714	0.544	0.428	7.93688e-21	N	CD16 Mono	0.116	1	89181144	89198942	guanylate binding protein 4
M cells	HES4	5.44032e-16	0.391479	0.64	0.522	3.41402e-11	Y	CD16 Mono	0.118	1	998962	1000172	hes family bHLH transcription factor 4
M cells	HLA-DMA	3.97306e-18	-0.567441	0.569	0.462	2.49325e-13	N	CD16 Mono	0.107	6	32948613	32969094	major histocompatibility complex, class II, DM alpha
M cells	HLA-DQA2	6.28213e-43	1.50511	0.686	0.241	3.94229e-38	Y	pDC	0.445	6	32741391	32747198	major histocompatibility complex, class II, DQ alpha 2
M cells	HLA-DQA2	2.63028e-15	0.530125	0.889	0.621	1.65061e-10	Y	cDC2	0.268	6	32741391	32747198	major histocompatibility complex, class II, DQ alpha 2
M cells	HLA-DRB5	1.81902e-109	0.529728	0.75	0.588	1.14151e-104	Y	CD14 Mono	0.162	6	32517353	32530287	major histocompatibility complex, class II, DR beta 5
M cells	HLA-DRB5	6.32959e-31	0.831468	0.95	0.706	3.97207e-26	Y	pDC	0.244	6	32517353	32530287	major histocompatibility complex, class II, DR beta 5
M cells	HLA-DRB5	1.91078e-62	0.650552	0.915	0.704	1.19909e-57	Y	CD16 Mono	0.211	6	32517353	32530287	major histocompatibility complex, class II, DR beta 5
M cells	HLA-DRB5	5.41796e-58	1.10519	0.998	0.863	3.39998e-53	Y	cDC2	0.135	6	32517353	32530287	major histocompatibility complex, class II, DR beta 5
M cells	HLA-DRB5	4.25692e-06	1.51461	1	0.875	0.267139	Y	cDC1	0.125	6	32517353	32530287	major histocompatibility complex, class II, DR beta 5
M cells	HLA-DRB6	2.25739e-07	-0.623344	0.771	0.934	0.014166	N	cDC2	0.163	6	32553046	32558186	major histocompatibility complex, class II, DR beta 6 (pseudogene)
M cells	ID2	2.75918e-47	0.682197	0.805	0.617	1.7315e-42	Y	CD16 Mono	0.188	2	8678845	8684461	inhibitor of DNA binding 2
M cells	IFITM3	1.12265e-196	-1.18602	0.59	0.432	7.04508e-192	N	CD14 Mono	0.158	11	319676	329475	interferon induced transmembrane protein 3
M cells	IFITM3	2.05451e-17	-1.48678	0.563	0.38	1.28929e-12	N	cDC2	0.183	11	319676	329475	interferon induced transmembrane protein 3
M cells	IL6ST	3.53808e-07	-0.592983	0.503	0.369	0.0222029	N	pDC	0.134	5	55935095	55995022	interleukin 6 cytokine family signal transducer
M cells	JUN	2.97628e-111	-0.558332	0.559	0.397	1.86774e-106	N	CD14 Mono	0.162	1	58776845	58784048	Jun proto-oncogene, AP-1 transcription factor subunit
M cells	KYNU	1.46966e-19	-0.613426	0.528	0.412	9.22271e-15	N	CD16 Mono	0.116	2	142877657	143055833	kynureninase
M cells	LAMP5	1.33839e-05	0.384915	0.728	0.624	0.839895	Y	pDC	0.104	20	9514358	9530524	lysosomal associated membrane protein family member 5
M cells	LILRB3	6.91147e-08	-0.509836	0.569	0.456	0.00433722	N	cDC2	0.113	19	54216278	54223506	leukocyte immunoglobulin like receptor B3
M cells	LMO4	1.37962e-32	0.239782	0.601	0.5	8.65766e-28	Y	CD14 Mono	0.101	1	87328880	87348923	LIM domain only 4
M cells	LSM6	3.01974e-31	0.27389	0.571	0.469	1.89501e-26	Y	CD14 Mono	0.102	4	146175703	146200000	LSM6 homolog, U6 small nuclear RNA and mRNA degradation associated
M cells	LY86	4.31067e-70	0.334235	0.754	0.624	2.70512e-65	Y	CD14 Mono	0.13	6	6588108	6654983	lymphocyte antigen 86
M cells	MKNK2	1.2241e-07	0.460278	0.595	0.414	0.00768174	Y	cDC2	0.181	19	2037465	2051244	MAPK interacting serine/threonine kinase 2
M cells	MSL1	4.46743e-07	1.55254	0.528	0.155	0.0280349	Y	HSPC	0.373	17	40121971	40136917	MSL complex subunit 1
M cells	MYBL2	8.99643e-12	0.893352	0.527	0.326	5.64562e-07	Y	pDC	0.201	20	43667019	43716495	MYB proto-oncogene like 2
M cells	NAMPT	8.46095e-255	-1.21905	0.727	0.584	1e-200	N	CD14 Mono	0.143	7	106248298	106285966	nicotinamide phosphoribosyltransferase
M cells	NAPRT	4.47605e-13	0.392574	0.575	0.464	2.8089e-08	Y	CD16 Mono	0.111	8	143574785	143578649	nicotinate phosphoribosyltransferase
M cells	NAPRT	1.71686e-07	0.546106	0.561	0.406	0.010774	Y	cDC2	0.155	8	143574785	143578649	nicotinate phosphoribosyltransferase
M cells	NAPSB	2.18937e-07	0.348408	0.885	0.773	0.0137392	Y	pDC	0.112	19	50333877	50344761	napsin B aspartic peptidase, pseudogene
M cells	NOP10	2.08113e-53	0.310021	0.78	0.678	1.30599e-48	Y	CD14 Mono	0.102	15	34339159	34343180	NOP10 ribonucleoprotein
M cells	NUCKS1	9.86533e-40	0.276813	0.619	0.513	6.19089e-35	Y	CD14 Mono	0.106	1	205712822	205750182	nuclear casein kinase and cyclin dependent kinase substrate 1
M cells	PTPRE	6.23215e-19	-0.559151	0.561	0.447	3.91093e-14	N	CD16 Mono	0.114	10	127907103	128085855	protein tyrosine phosphatase receptor type E
M cells	RPL17	9.64945e-39	0.240602	0.692	0.582	6.05542e-34	Y	CD14 Mono	0.11	18	49488453	49492508	ribosomal protein L17
M cells	RPS4Y1	6.45625e-216	-0.945362	0.501	0.272	1e-200	N	CD14 Mono	0.229	Y	2841602	2932000	ribosomal protein S4 Y-linked 1
M cells	RPS4Y1	1.56841e-16	-0.760508	0.72	0.482	9.84238e-12	N	pDC	0.238	Y	2841602	2932000	ribosomal protein S4 Y-linked 1
M cells	RPS4Y1	6.74387e-22	-0.70831	0.798	0.548	4.23205e-17	N	cDC2	0.25	Y	2841602	2932000	ribosomal protein S4 Y-linked 1
M cells	SAMD9L	1.47939e-22	-0.775739	0.522	0.4	9.28379e-18	N	CD16 Mono	0.122	7	93130056	93148385	sterile alpha motif domain containing 9 like
M cells	SLC24A4	4.15346e-42	0.269041	0.607	0.489	2.60646e-37	Y	CD14 Mono	0.118	14	92322581	92501481	solute carrier family 24 member 4
M cells	SMIM5	4.9615e-06	0.428136	0.708	0.571	0.311354	Y	pDC	0.137	17	75633434	75641404	small integral membrane protein 5
M cells	SORL1	1.69323e-10	0.620555	0.698	0.539	1.06257e-05	Y	pDC	0.159	11	121452314	121633763	sortilin related receptor 1
M cells	STAT1	2.44447e-34	-0.856813	0.62	0.474	1.534e-29	N	CD16 Mono	0.146	2	190908460	191020960	signal transducer and activator of transcription 1
M cells	TESC	1.23167e-14	0.359445	0.709	0.604	7.72922e-10	Y	CD16 Mono	0.105	12	117038923	117099479	tescalcin
M cells	TLE5	1.03154e-11	0.352812	0.551	0.438	6.4733e-07	Y	CD16 Mono	0.113	19	3052910	3063107	TLE family member 5, transcriptional modulator
M cells	TMEM123	2.18183e-34	-0.713437	0.686	0.557	1.36919e-29	N	CD16 Mono	0.129	11	102396332	102470384	transmembrane protein 123
M cells	TRG-AS1	1.03852e-07	0.675562	0.535	0.384	0.00651712	Y	pDC	0.151	7	38330978	38378804	T cell receptor gamma locus antisense RNA 1
M cells	VNN2	9.05635e-92	0.601405	0.53	0.384	5.68322e-87	Y	CD14 Mono	0.146	6	132743870	132763459	vanin 2
M cells	XAF1	7.3005e-32	-1.03991	0.534	0.4	4.58136e-27	N	CD16 Mono	0.134	17	6755447	6775647	XIAP associated factor 1
M cells	XAF1	4.72468e-09	-0.822046	0.59	0.48	0.000296492	N	cDC2	0.11	17	6755447	6775647	XIAP associated factor 1
M cells	XIST	7.18008e-297	0.901019	0.648	0.383	1e-200	Y	CD14 Mono	0.265	X	73820649	73852723	X inactive specific transcript
M cells	ZFP36L1	3.29952e-19	-0.528838	0.641	0.535	2.07058e-14	N	CD16 Mono	0.106	14	68787660	68796253	ZFP36 ring finger protein like 1
TNK cells	AHNAK	3.31009e-77	0.42459	0.661	0.552	2.07721e-72	Y	CD4 TCM	0.109	11	62433542	62556235	AHNAK nucleoprotein
TNK cells	AHNAK	8.4754e-92	0.545508	0.733	0.626	5.31865e-87	Y	NK	0.107	11	62433542	62556235	AHNAK nucleoprotein
TNK cells	AHNAK	4.33928e-07	0.57229	0.762	0.655	0.0272307	Y	NK_CD56bright	0.107	11	62433542	62556235	AHNAK nucleoprotein
TNK cells	AHNAK	2.06543e-11	0.478809	0.755	0.642	1.29614e-06	Y	CD8 TCM	0.113	11	62433542	62556235	AHNAK nucleoprotein
TNK cells	AKAP9	3.97916e-09	0.529184	0.592	0.483	0.000249708	Y	CD8 TCM	0.109	7	91940840	92110673	A-kinase anchoring protein 9
TNK cells	ARAP2	8.04169e-10	0.727524	0.653	0.47	5.04648e-05	Y	NK_CD56bright	0.183	4	35948221	36244514	ArfGAP with RhoGAP domain, ankyrin repeat and PH domain 2
TNK cells	ATP5MF	1.12563e-07	-0.394681	0.605	0.492	0.00706378	N	CD8 TCM	0.113	7	99448475	99466186	ATP synthase membrane subunit f
TNK cells	CD3E	1.26904e-49	-0.403799	0.508	0.396	7.96373e-45	N	NK	0.112	11	118304730	118316175	CD3 epsilon subunit of T-cell receptor complex
TNK cells	CD52	8.80511e-186	-0.746433	0.753	0.598	5.52556e-181	N	NK	0.155	1	26317958	26320523	CD52 molecule
TNK cells	CHURC1	1.13063e-11	-0.418989	0.598	0.478	7.09517e-07	N	CD4 CTL	0.12	14	64914361	64944591	churchill domain containing 1
TNK cells	CMC1	1.20807e-151	0.721294	0.717	0.495	7.58115e-147	Y	CD8 TEM	0.222	3	28241584	28325142	C-X9-C motif containing 1
TNK cells	CMC1	1.85251e-08	0.397012	0.586	0.46	0.00116252	Y	gdT	0.126	3	28241584	28325142	C-X9-C motif containing 1
TNK cells	CMC1	2.12469e-53	1.55558	0.566	0.314	1.33333e-48	Y	CD4 CTL	0.252	3	28241584	28325142	C-X9-C motif containing 1
TNK cells	CRIP1	1.29252e-06	-0.922724	0.753	0.545	0.0811107	N	NK Proliferating	0.208	14	105486317	105488947	cysteine rich protein 1
TNK cells	CTSW	1.40262e-14	0.415182	0.724	0.594	8.80203e-10	Y	CD4 CTL	0.13	11	65879809	65883741	cathepsin W
TNK cells	FGFBP2	8.65525e-108	-0.765743	0.666	0.527	5.43152e-103	N	CD8 TEM	0.139	4	15960245	15969309	fibroblast growth factor binding protein 2
TNK cells	GABPB1-AS1	1.2335e-19	0.495658	0.568	0.464	7.74074e-15	Y	CD8 Naive	0.104	15	50354944	50372202	GABPB1 antisense RNA 1
TNK cells	GAS5	3.39377e-50	0.414916	0.65	0.519	2.12972e-45	Y	CD8 TEM	0.131	1	173858559	173868882	growth arrest specific 5
TNK cells	GBP5	5.57582e-07	0.413095	0.725	0.619	0.0349905	Y	MAIT	0.106	1	89256189	89272860	guanylate binding protein 5
TNK cells	GCC2	1.25589e-06	0.318828	0.626	0.51	0.0788124	Y	gdT	0.116	2	108449107	108509415	GRIP and coiled-coil domain containing 2
TNK cells	GNLY	3.10904e-52	-0.364103	0.788	0.676	1.95105e-47	N	CD8 TEM	0.112	2	85685175	85698852	granulysin
TNK cells	GNLY	4.46638e-18	0.736346	0.791	0.624	2.80283e-13	Y	MAIT	0.167	2	85685175	85698852	granulysin
TNK cells	GOLGA4	6.71939e-07	0.559049	0.528	0.394	0.0421668	Y	MAIT	0.134	3	37243191	37366879	golgin A4
TNK cells	GZMB	5.88942e-100	-0.816905	0.63	0.495	3.69584e-95	N	CD8 TEM	0.135	14	24630954	24634267	granzyme B
TNK cells	GZMB	4.04209e-34	-0.780817	0.728	0.556	2.53657e-29	N	CD4 CTL	0.172	14	24630954	24634267	granzyme B
TNK cells	GZMK	1.87681e-57	0.405867	0.517	0.355	1.17778e-52	Y	CD8 TEM	0.162	5	55024256	55034570	granzyme K
TNK cells	H1-4	6.84775e-08	0.741683	0.656	0.497	0.00429724	Y	NK_CD56bright	0.159	6	26156329	26157115	H1.4 linker histone, cluster member
TNK cells	H4C3	2.63184e-09	-0.494517	0.624	0.489	0.000165158	N	MAIT	0.135	6	26103933	26104337	H4 clustered histone 3
TNK cells	HLA-F	2.54508e-06	0.361445	0.758	0.64	0.159714	Y	CD4 TEM	0.118	6	29722775	29738528	major histocompatibility complex, class I, F
TNK cells	HSP90B1	6.96008e-08	0.349272	0.723	0.618	0.00436773	Y	CD8 TCM	0.105	12	103930107	103953931	heat shock protein 90 beta family member 1
TNK cells	IFITM2	2.09154e-50	-0.694076	0.707	0.527	1.31253e-45	N	CD8 Naive	0.18	11	303655	309397	interferon induced transmembrane protein 2
TNK cells	IFITM2	4.82861e-50	-0.520761	0.674	0.545	3.03015e-45	N	CD4 Naive	0.129	11	303655	309397	interferon induced transmembrane protein 2
TNK cells	IFITM2	3.31261e-09	-0.741217	0.597	0.417	0.00020788	N	Treg	0.18	11	303655	309397	interferon induced transmembrane protein 2
TNK cells	IFITM2	1.3336e-16	-0.463983	0.816	0.696	8.36887e-12	N	CD8 TCM	0.12	11	303655	309397	interferon induced transmembrane protein 2
TNK cells	IFITM2	2.46102e-12	-0.503464	0.823	0.71	1.54439e-07	N	MAIT	0.113	11	303655	309397	interferon induced transmembrane protein 2
TNK cells	IFITM3	1.20395e-09	-0.788233	0.699	0.533	7.55528e-05	N	NK_CD56bright	0.166	11	319676	329475	interferon induced transmembrane protein 3
TNK cells	IKZF3	2.27317e-10	0.663416	0.624	0.457	1.42651e-05	Y	MAIT	0.167	17	39757718	39864312	IKAROS family zinc finger 3
TNK cells	IL10RA	3.49813e-08	0.394292	0.595	0.492	0.00219521	Y	CD8 TCM	0.103	11	117986370	118003037	interleukin 10 receptor subunit alpha
TNK cells	IL18R1	1.24592e-05	0.588946	0.628	0.514	0.781866	Y	NK_CD56bright	0.114	2	102311529	102398777	interleukin 18 receptor 1
TNK cells	IL7R	3.53031e-46	0.411756	0.611	0.473	2.21541e-41	Y	CD8 TEM	0.138	5	35852695	35879603	interleukin 7 receptor
TNK cells	JUN	3.74945e-09	0.59417	0.799	0.632	0.000235293	Y	NK_CD56bright	0.167	1	58776845	58784048	Jun proto-oncogene, AP-1 transcription factor subunit
TNK cells	JUN	1.47533e-13	-0.660966	0.596	0.392	9.25827e-09	N	MAIT	0.204	1	58776845	58784048	Jun proto-oncogene, AP-1 transcription factor subunit
TNK cells	JUNB	8.96373e-07	-0.509205	0.563	0.453	0.056251	N	MAIT	0.11	19	12791486	12793315	JunB proto-oncogene, AP-1 transcription factor subunit
TNK cells	KLRB1	3.87612e-10	0.491901	0.706	0.555	2.43242e-05	Y	CD4 TEM	0.151	12	9594551	9607916	killer cell lectin like receptor B1
TNK cells	KLRB1	1.43924e-13	-0.60449	0.516	0.384	9.0318e-09	N	CD4 CTL	0.132	12	9594551	9607916	killer cell lectin like receptor B1
TNK cells	KLRD1	2.27673e-48	-0.350815	0.724	0.613	1.42874e-43	N	CD8 TEM	0.111	12	10226058	10329608	killer cell lectin like receptor D1
TNK cells	KLRG1	2.54702e-08	0.271931	0.824	0.693	0.00159836	Y	gdT	0.131	12	8950044	9010760	killer cell lectin like receptor G1
TNK cells	KLRG1	6.16494e-15	0.3875	0.732	0.601	3.86875e-10	Y	CD4 CTL	0.131	12	8950044	9010760	killer cell lectin like receptor G1
TNK cells	LINC01871	3.3327e-07	0.358386	0.501	0.354	0.020914	Y	CD4 TEM	0.147	2	7725682	7732268	long intergenic non-protein coding RNA 1871
TNK cells	LINC01871	7.91124e-06	-0.683431	0.536	0.406	0.496462	N	NK_CD56bright	0.13	2	7725682	7732268	long intergenic non-protein coding RNA 1871
TNK cells	LINC02446	1.88733e-06	-0.337347	0.57	0.458	0.118437	N	CD8 TCM	0.112	12	10553362	10572761	long intergenic non-protein coding RNA 2446
TNK cells	LUC7L3	1.27355e-08	0.553505	0.619	0.46	0.000799206	Y	MAIT	0.159	17	50719565	50756219	LUC7 like 3 pre-mRNA splicing factor
TNK cells	LY6E	3.23804e-13	-0.860115	0.778	0.607	2.032e-08	N	NK_CD56bright	0.171	8	143017982	143023832	lymphocyte antigen 6 family member E
TNK cells	MACF1	2.68512e-09	0.670056	0.743	0.586	0.000168502	Y	NK_CD56bright	0.157	1	39081316	39487177	microtubule actin crosslinking factor 1
TNK cells	MACF1	2.72886e-06	0.50716	0.64	0.523	0.171247	Y	MAIT	0.117	1	39081316	39487177	microtubule actin crosslinking factor 1
TNK cells	NAP1L4	1.14413e-07	-0.52677	0.543	0.435	0.00717986	N	CD4 TEM	0.108	11	2944431	2992377	nucleosome assembly protein 1 like 4
TNK cells	NCR3	9.95343e-11	-0.604131	0.732	0.615	6.24618e-06	N	MAIT	0.117	6	31588895	31593006	natural cytotoxicity triggering receptor 3
TNK cells	NDUFS5	4.99565e-10	-0.401733	0.741	0.62	3.13497e-05	N	CD8 TCM	0.121	1	39026318	39034636	NADH:ubiquinone oxidoreductase subunit S5
TNK cells	NUCKS1	9.67498e-06	0.329707	0.672	0.543	0.607144	Y	MAIT	0.129	1	205712822	205750182	nuclear casein kinase and cyclin dependent kinase substrate 1
TNK cells	OGT	4.09768e-06	0.650814	0.529	0.397	0.257146	Y	NK_CD56bright	0.132	X	71533087	71575892	O-linked N-acetylglucosamine (GlcNAc) transferase
TNK cells	PHF3	2.32019e-06	0.531475	0.5	0.366	0.145601	Y	MAIT	0.134	6	63635802	63779336	PHD finger protein 3
TNK cells	PLAAT4	6.96436e-08	-0.729255	0.694	0.551	0.00437042	N	NK_CD56bright	0.143	11	63536808	63546462	phospholipase A and acyltransferase 4
TNK cells	PRELID1	7.16842e-06	-0.37291	0.564	0.461	0.449847	N	CD8 TCM	0.103	5	177303799	177306949	PRELI domain containing 1
TNK cells	RPL17	4.15136e-10	0.406303	0.79	0.677	2.60514e-05	Y	CD4 TEM	0.113	18	49488453	49492508	ribosomal protein L17
TNK cells	RPL17	3.7483e-22	0.479868	0.79	0.659	2.35221e-17	Y	CD4 CTL	0.131	18	49488453	49492508	ribosomal protein L17
TNK cells	RPL36A	1.37929e-39	0.451424	0.971	0.865	8.65562e-35	Y	CD4 CTL	0.106	X	101390824	101396155	ribosomal protein L36a
TNK cells	RPS26	0	1.58947	0.94	0.837	1e-200	Y	CD8 TEM	0.103	12	56041351	56044697	ribosomal protein S26
TNK cells	RPS26	0	1.79595	0.996	0.895	1e-200	Y	CD4 CTL	0.101	12	56041351	56044697	ribosomal protein S26
TNK cells	RPS26	3.80581e-07	1.95156	0.944	0.714	0.023883	Y	ILC	0.23	12	56041351	56044697	ribosomal protein S26
TNK cells	RPS4Y1	0	-0.895913	0.587	0.328	1e-200	N	CD4 TCM	0.259	Y	2841602	2932000	ribosomal protein S4 Y-linked 1
TNK cells	RPS4Y1	4.61569e-82	-0.593218	0.669	0.473	2.89653e-77	N	CD4 Naive	0.196	Y	2841602	2932000	ribosomal protein S4 Y-linked 1
TNK cells	RPS4Y1	1.52051e-12	-0.825131	0.525	0.283	9.54184e-08	N	Treg	0.242	Y	2841602	2932000	ribosomal protein S4 Y-linked 1
TNK cells	RPS4Y1	1.49405e-28	-1.06517	0.569	0.287	9.37576e-24	N	CD4 TEM	0.282	Y	2841602	2932000	ribosomal protein S4 Y-linked 1
TNK cells	RPS4Y1	2.21829e-29	-0.616934	0.591	0.358	1.39207e-24	N	CD4 CTL	0.233	Y	2841602	2932000	ribosomal protein S4 Y-linked 1
TNK cells	RPS4Y1	1.25607e-33	-1.33377	0.503	0.202	7.88235e-29	N	MAIT	0.301	Y	2841602	2932000	ribosomal protein S4 Y-linked 1
TNK cells	SACM1L	8.22153e-12	0.907133	0.65	0.437	5.15934e-07	Y	NK_CD56bright	0.213	3	45689056	45745412	SAC1 like phosphatidylinositide phosphatase
TNK cells	SELL	2.22279e-06	-0.314556	0.552	0.438	0.139489	N	CD8 TCM	0.114	1	169690665	169711702	selectin L
TNK cells	SLFN12L	5.05217e-08	0.655541	0.595	0.465	0.00317044	Y	MAIT	0.13	17	35464249	35537678	schlafen family member 12 like
TNK cells	SMCHD1	4.96302e-11	-0.421717	0.648	0.544	3.1145e-06	N	CD4 CTL	0.104	18	2655726	2805017	structural maintenance of chromosomes flexible hinge domain containing 1
TNK cells	SNHG5	5.18709e-18	-0.514123	0.636	0.513	3.25511e-13	N	CD4 CTL	0.123	6	85650491	85678932	small nucleolar RNA host gene 5
TNK cells	SNHG6	3.08382e-11	0.290627	0.871	0.769	1.93522e-06	Y	CD4 CTL	0.102	8	66920561	66926398	small nucleolar RNA host gene 6
TNK cells	SYNE1	2.02899e-08	0.597352	0.588	0.449	0.00127327	Y	MAIT	0.139	6	152121687	152637801	spectrin repeat containing nuclear envelope protein 1
TNK cells	TOP2B	1.21415e-05	0.727283	0.505	0.383	0.761931	Y	NK_CD56bright	0.122	3	25597978	25664909	DNA topoisomerase II beta
TNK cells	TRG-AS1	6.20222e-08	0.334558	0.644	0.516	0.00389214	Y	gdT	0.128	7	38330978	38378804	T cell receptor gamma locus antisense RNA 1
TNK cells	TRG-AS1	2.4492e-11	0.43734	0.595	0.49	1.53697e-06	Y	CD4 CTL	0.105	7	38330978	38378804	T cell receptor gamma locus antisense RNA 1
TNK cells	TRG-AS1	5.64084e-11	0.698666	0.525	0.411	3.53985e-06	Y	CD8 TCM	0.114	7	38330978	38378804	T cell receptor gamma locus antisense RNA 1
TNK cells	TRGC2	1.75677e-50	0.441039	0.611	0.474	1.10244e-45	Y	CD8 TEM	0.137	7	38239580	38249572	T cell receptor gamma constant 2
TNK cells	TRGC2	1.51761e-10	0.299519	0.672	0.503	9.52361e-06	Y	gdT	0.169	7	38239580	38249572	T cell receptor gamma constant 2
TNK cells	TRGC2	2.20375e-07	0.466629	0.661	0.523	0.0138294	Y	MAIT	0.138	7	38239580	38249572	T cell receptor gamma constant 2
TNK cells	VIM	4.29022e-06	-0.592805	0.715	0.567	0.269228	N	NK_CD56bright	0.148	10	17228241	17237593	vimentin
TNK cells	WIPF1	1.41953e-05	0.397786	0.555	0.427	0.89081	Y	MAIT	0.128	2	174559572	174682916	WAS/WASL interacting protein family member 1
TNK cells	XIST	2.15693e-07	1.55983	0.537	0.221	0.0135356	Y	dnT	0.316	X	73820649	73852723	X inactive specific transcript
TNK cells	XIST	2.6734e-24	1.56137	0.546	0.278	1.67766e-19	Y	MAIT	0.268	X	73820649	73852723	X inactive specific transcript
TNK cells	ZFAS1	2.31621e-09	0.307319	0.799	0.694	0.000145352	Y	CD4 CTL	0.105	20	49278178	49299600	ZNFX1 antisense RNA 1
TNK cells	ZNF292	3.95323e-06	0.827101	0.502	0.378	0.248081	Y	NK_CD56bright	0.124	6	87151803	87265943	zinc finger protein 292

## Sheet: AS vs HC
	AS associated DE genes in cellular subtypes
Major Cell Type	gene	p_val	avg_log2FC	pct.1	pct.2	p_val_adj	pheno	cluster	pct.abs	Cond	B27	chromosome_name	start_position	end_position	shortDescr
B cells	ABCF1	0.302127	-0.901072	0.385	0.52	1	Plasmablast	HC_B27-	0.135	HC	B27-	6	30571393	30597179	ATP binding cassette subfamily F member 1
B cells	ABCF1	0.213333	-0.618072	0.385	0.714	1	Plasmablast	HC_B27+	0.329	HC	B27+	6	30571393	30597179	ATP binding cassette subfamily F member 1
B cells	ABHD14B	0.0674862	1.2194	0.538	0.2	1	Plasmablast	HC_B27-	0.338	HC	B27-	3	51968510	51983409	abhydrolase domain containing 14B
B cells	ABHD14B	0.379206	0.607439	0.538	0.357	1	Plasmablast	HC_B27+	0.181	HC	B27+	3	51968510	51983409	abhydrolase domain containing 14B
B cells	ABI1	0.20992	-0.962158	0.308	0.5	1	Plasmablast	HC_B27+	0.192	HC	B27+	10	26746593	26861087	abl interactor 1
B cells	ABRACL	0.210416	-0.761658	0.308	0.571	1	Plasmablast	HC_B27+	0.263	HC	B27+	6	139028745	139043302	ABRA C-terminal like
B cells	ACADM	0.33439	-0.178842	0.385	0.52	1	Plasmablast	HC_B27-	0.135	HC	B27-	1	75724431	75787575	acyl-CoA dehydrogenase medium chain
B cells	ACAP1	0.461781	0.198212	0.538	0.286	1	Plasmablast	HC_B27+	0.252	HC	B27+	17	7336529	7351477	ArfGAP with coiled-coil, ankyrin repeat and PH domains 1
B cells	ACO2	0.164509	1.13622	0.538	0.286	1	Plasmablast	HC_B27+	0.252	HC	B27+	22	41447830	41529273	aconitase 2
B cells	ACP1	0.183049	0.621867	0.692	0.5	1	Plasmablast	HC_B27+	0.192	HC	B27+	2	264140	278283	acid phosphatase 1
B cells	ACSS1	0.237596	1.11046	0.538	0.4	1	Plasmablast	HC_B27-	0.138	HC	B27-	20	25006230	25058980	acyl-CoA synthetase short chain family member 1
B cells	ACTR2	0.43904	-0.361367	0.462	0.6	1	Plasmablast	HC_B27-	0.138	HC	B27-	2	65227788	65271253	actin related protein 2
B cells	ACTR2	0.509047	-0.341854	0.462	0.643	1	Plasmablast	HC_B27+	0.181	HC	B27+	2	65227788	65271253	actin related protein 2
B cells	ADAM28	0.000899048	-0.28239	0.428	0.55	1	B memory	HC_B27+	0.122	HC	B27+	8	24294069	24359014	ADAM metallopeptidase domain 28
B cells	ADAR	0.121711	-0.99824	0.385	0.64	1	Plasmablast	HC_B27-	0.255	HC	B27-	1	154581695	154628013	adenosine deaminase RNA specific
B cells	ADD3	0.021373	-0.126714	0.421	0.528	1	B memory	HC_B27+	0.107	HC	B27+	10	109996368	110135565	adducin 3
B cells	ADD3	0.547591	0.641373	0.538	0.429	1	Plasmablast	HC_B27+	0.109	HC	B27+	10	109996368	110135565	adducin 3
B cells	ADH5	0.274596	-0.308307	0.308	0.571	1	Plasmablast	HC_B27+	0.263	HC	B27+	4	99070978	99088801	alcohol dehydrogenase 5 (class III), chi polypeptide
B cells	ADI1	0.895986	0.283442	0.538	0.429	1	Plasmablast	HC_B27+	0.109	HC	B27+	2	3497366	3519531	acireductone dioxygenase 1
B cells	ADRM1	0.112754	0.71535	0.615	0.36	1	Plasmablast	HC_B27-	0.255	HC	B27-	20	62302093	62308862	ADRM1 26S proteasome ubiquitin receptor
B cells	ADRM1	0.142406	0.821712	0.615	0.429	1	Plasmablast	HC_B27+	0.186	HC	B27+	20	62302093	62308862	ADRM1 26S proteasome ubiquitin receptor
B cells	ADSS2	0.0206839	-1.84331	0.077	0.5	1	Plasmablast	HC_B27+	0.423	HC	B27+	1	244408494	244451909	adenylosuccinate synthase 2
B cells	AHNAK	0.000241699	-0.252533	0.417	0.53	1	B intermediate	HC_B27-	0.113	HC	B27-	11	62433542	62556235	AHNAK nucleoprotein
B cells	AIM2	0.0687639	-1.22109	0.231	0.5	1	Plasmablast	HC_B27+	0.269	HC	B27+	1	159061599	159187843	absent in melanoma 2
B cells	AIMP1	0.18662	-0.544812	0.462	0.643	1	Plasmablast	HC_B27+	0.181	HC	B27+	4	106315544	106349456	aminoacyl tRNA synthetase complex interacting multifunctional protein 1
B cells	AIP	0.434786	0.659849	0.692	0.44	1	Plasmablast	HC_B27-	0.252	HC	B27-	11	67468174	67491154	aryl hydrocarbon receptor interacting protein
B cells	AIP	0.156946	1.09435	0.692	0.357	1	Plasmablast	HC_B27+	0.335	HC	B27+	11	67468174	67491154	aryl hydrocarbon receptor interacting protein
B cells	AKAP13	0.775017	0.366666	0.538	0.64	1	Plasmablast	HC_B27-	0.102	HC	B27-	15	85380571	85749358	A-kinase anchoring protein 13
B cells	AKAP9	0.95078	-0.116684	0.923	0.76	1	Plasmablast	HC_B27-	0.163	HC	B27-	7	91940840	92110673	A-kinase anchoring protein 9
B cells	AKAP9	0.660598	-0.219746	0.923	0.643	1	Plasmablast	HC_B27+	0.28	HC	B27+	7	91940840	92110673	A-kinase anchoring protein 9
B cells	AKIRIN2	0.398143	0.546875	0.538	0.286	1	Plasmablast	HC_B27+	0.252	HC	B27+	6	87674860	87702233	akirin 2
B cells	AKR7A2	0.0414543	1.24015	0.615	0.32	1	Plasmablast	HC_B27-	0.295	HC	B27-	1	19303965	19312144	aldo-keto reductase family 7 member A2
B cells	AKR7A2	0.0401851	1.38147	0.615	0.286	1	Plasmablast	HC_B27+	0.329	HC	B27+	1	19303965	19312144	aldo-keto reductase family 7 member A2
B cells	ALG5	0.0111728	1.43404	0.846	0.357	1	Plasmablast	HC_B27+	0.489	HC	B27+	13	36949738	37000763	ALG5 dolichyl-phosphate beta-glucosyltransferase
B cells	ALKBH7	0.0527193	-1.26309	0.462	0.68	1	Plasmablast	HC_B27-	0.218	HC	B27-	19	6372794	6375250	alkB homolog 7
B cells	ALKBH7	0.000988588	-1.62555	0.462	0.929	1	Plasmablast	HC_B27+	0.467	HC	B27+	19	6372794	6375250	alkB homolog 7
B cells	ANAPC16	0.715857	-0.193239	0.846	1	1	Plasmablast	HC_B27+	0.154	HC	B27+	10	72216000	72235860	anaphase promoting complex subunit 16
B cells	ANAPC5	0.178858	-0.518343	0.538	0.76	1	Plasmablast	HC_B27-	0.222	HC	B27-	12	121308245	121399896	anaphase promoting complex subunit 5
B cells	ANKIB1	0.0866372	-1.45613	0.231	0.52	1	Plasmablast	HC_B27-	0.289	HC	B27-	7	92245974	92401383	ankyrin repeat and IBR domain containing 1
B cells	ANKRD11	0.935158	-0.17606	0.615	0.48	1	Plasmablast	HC_B27-	0.135	HC	B27-	16	89267630	89490561	ankyrin repeat domain containing 11
B cells	ANKRD12	0.00533398	-1.08422	0.769	0.96	1	Plasmablast	HC_B27-	0.191	HC	B27-	18	9136228	9285985	ankyrin repeat domain 12
B cells	ANKRD12	0.287799	0.473851	0.769	0.571	1	Plasmablast	HC_B27+	0.198	HC	B27+	18	9136228	9285985	ankyrin repeat domain 12
B cells	ANKRD36BP2	0.651707	-0.773456	0.692	0.48	1	Plasmablast	HC_B27-	0.212	HC	B27-	2	88782712	88805403	ankyrin repeat domain 36B pseudogene 2
B cells	ANKRD36BP2	0.651707	-0.773456	0.692	0.48	1	Plasmablast	HC_B27-	0.212	HC	B27-	2	88765807	88806612	ankyrin repeat domain 36B pseudogene 2
B cells	ANKRD44	0.0994179	-1.33484	0.308	0.56	1	Plasmablast	HC_B27-	0.252	HC	B27-	2	196967017	197311173	ankyrin repeat domain 44
B cells	ANP32A	0.525329	0.275267	0.692	0.56	1	Plasmablast	HC_B27-	0.132	HC	B27-	15	68778535	68820897	acidic nuclear phosphoprotein 32 family member A
B cells	ANP32E	0.0859533	-1.19197	0.231	0.571	1	Plasmablast	HC_B27+	0.34	HC	B27+	1	150218417	150236156	acidic nuclear phosphoprotein 32 family member E
B cells	ANXA11	0.636637	0.291066	0.538	0.4	1	Plasmablast	HC_B27-	0.138	HC	B27-	10	80150889	80205572	annexin A11
B cells	ANXA11	0.237722	-0.650686	0.538	0.643	1	Plasmablast	HC_B27+	0.105	HC	B27+	10	80150889	80205572	annexin A11
B cells	ANXA2	0.000798023	-0.284299	0.45	0.551	1	B memory	HC_B27-	0.101	HC	B27-	15	60347134	60402883	annexin A2
B cells	ANXA2	0.10851	-0.543239	0.692	0.88	1	Plasmablast	HC_B27-	0.188	HC	B27-	15	60347134	60402883	annexin A2
B cells	ANXA2	0.394318	-0.544612	0.692	0.929	1	Plasmablast	HC_B27+	0.237	HC	B27+	15	60347134	60402883	annexin A2
B cells	ANXA5	0.0203393	-1.42777	0.462	0.72	1	Plasmablast	HC_B27-	0.258	HC	B27-	4	121667946	121696995	annexin A5
B cells	ANXA5	0.0666761	-1.03523	0.462	0.714	1	Plasmablast	HC_B27+	0.252	HC	B27+	4	121667946	121696995	annexin A5
B cells	ANXA6	0.00612932	-0.162836	0.436	0.56	1	B memory	HC_B27+	0.124	HC	B27+	5	151100706	151157815	annexin A6
B cells	ANXA7	0.660424	-0.484396	0.615	0.48	1	Plasmablast	HC_B27-	0.135	HC	B27-	10	73375101	73414076	annexin A7
B cells	AP2M1	0.157163	0.86116	0.615	0.4	1	Plasmablast	HC_B27-	0.215	HC	B27-	3	184174689	184184214	adaptor related protein complex 2 subunit mu 1
B cells	APH1A	0.471752	0.191188	0.538	0.36	1	Plasmablast	HC_B27-	0.178	HC	B27-	1	150265399	150269580	aph-1 homolog A, gamma-secretase subunit
B cells	APH1A	0.263779	0.773765	0.538	0.286	1	Plasmablast	HC_B27+	0.252	HC	B27+	1	150265399	150269580	aph-1 homolog A, gamma-secretase subunit
B cells	APOBEC3C	0.207409	-0.446076	0.538	0.786	1	Plasmablast	HC_B27+	0.248	HC	B27+	22	39014257	39020352	apolipoprotein B mRNA editing enzyme catalytic subunit 3C
B cells	APOBEC3G	0.476227	-0.301277	0.692	0.8	1	Plasmablast	HC_B27-	0.108	HC	B27-	22	39077067	39087743	apolipoprotein B mRNA editing enzyme catalytic subunit 3G
B cells	APPL1	0.344754	0.45087	0.615	0.36	1	Plasmablast	HC_B27-	0.255	HC	B27-	3	57227726	57278105	adaptor protein, phosphotyrosine interacting with PH domain and leucine zipper 1
B cells	APPL1	0.0254167	1.82854	0.615	0.214	1	Plasmablast	HC_B27+	0.401	HC	B27+	3	57227726	57278105	adaptor protein, phosphotyrosine interacting with PH domain and leucine zipper 1
B cells	APRT	0.827117	0.135865	0.846	1	1	Plasmablast	HC_B27+	0.154	HC	B27+	16	88809339	88811937	adenine phosphoribosyltransferase
B cells	ARFGAP3	0.389947	0.350696	0.769	0.64	1	Plasmablast	HC_B27-	0.129	HC	B27-	22	42796502	42858106	ADP ribosylation factor GTPase activating protein 3
B cells	ARFGAP3	0.122664	0.878174	0.769	0.5	1	Plasmablast	HC_B27+	0.269	HC	B27+	22	42796502	42858106	ADP ribosylation factor GTPase activating protein 3
B cells	ARGLU1	0.383154	-0.291097	0.615	0.76	1	Plasmablast	HC_B27-	0.145	HC	B27-	13	106541673	106568137	arginine and glutamate rich 1
B cells	ARGLU1	0.219067	-0.593147	0.615	0.786	1	Plasmablast	HC_B27+	0.171	HC	B27+	13	106541673	106568137	arginine and glutamate rich 1
B cells	ARHGAP24	4.07853e-09	-0.451349	0.557	0.7	0.000255944	B intermediate	HC_B27+	0.143	HC	B27+	4	85475150	86002668	Rho GTPase activating protein 24
B cells	ARHGAP24	4.62445e-05	-0.311524	0.375	0.512	1	B memory	HC_B27+	0.137	HC	B27+	4	85475150	86002668	Rho GTPase activating protein 24
B cells	ARHGAP4	0.0126315	-1.90859	0.077	0.5	1	Plasmablast	HC_B27+	0.423	HC	B27+	X	153907367	153934999	Rho GTPase activating protein 4
B cells	ARHGDIA	0.394072	0.103279	0.846	0.52	1	Plasmablast	HC_B27-	0.326	HC	B27-	17	81867721	81871378	Rho GDP dissociation inhibitor alpha
B cells	ARHGDIA	0.788444	0.106026	0.846	0.714	1	Plasmablast	HC_B27+	0.132	HC	B27+	17	81867721	81871378	Rho GDP dissociation inhibitor alpha
B cells	ARHGDIB	0.0336501	-0.723801	0.692	1	1	Plasmablast	HC_B27-	0.308	HC	B27-	12	14942031	14961728	Rho GDP dissociation inhibitor beta
B cells	ARHGDIB	0.0839952	-0.803115	0.692	0.929	1	Plasmablast	HC_B27+	0.237	HC	B27+	12	14942031	14961728	Rho GDP dissociation inhibitor beta
B cells	ARHGEF1	0.226456	-0.476055	0.385	0.643	1	Plasmablast	HC_B27+	0.258	HC	B27+	19	41883173	41930150	Rho guanine nucleotide exchange factor 1
B cells	ARID1B	0.269862	-0.610796	0.462	0.64	1	Plasmablast	HC_B27-	0.178	HC	B27-	6	156776020	157210779	AT-rich interaction domain 1B
B cells	ARID3A	0.42021	-0.3908	0.462	0.6	1	Plasmablast	HC_B27-	0.138	HC	B27-	19	925781	975939	AT-rich interaction domain 3A
B cells	ARID4B	0.244008	-0.912193	0.385	0.52	1	Plasmablast	HC_B27-	0.135	HC	B27-	1	235131634	235328219	AT-rich interaction domain 4B
B cells	ARID5B	0.00249505	-0.222158	0.492	0.597	1	B memory	HC_B27+	0.105	HC	B27+	10	61901684	62096944	AT-rich interaction domain 5B
B cells	ARID5B	0.33341	0.415852	0.692	0.48	1	Plasmablast	HC_B27-	0.212	HC	B27-	10	61901684	62096944	AT-rich interaction domain 5B
B cells	ARID5B	0.784177	-0.135819	0.692	0.571	1	Plasmablast	HC_B27+	0.121	HC	B27+	10	61901684	62096944	AT-rich interaction domain 5B
B cells	ARL14EP	0.0943731	-1.25351	0.385	0.643	1	Plasmablast	HC_B27+	0.258	HC	B27+	11	30323104	30338223	ADP ribosylation factor like GTPase 14 effector protein
B cells	ARL4C	0.0987877	-0.583627	0.538	0.8	1	Plasmablast	HC_B27-	0.262	HC	B27-	2	234493041	234497081	ADP ribosylation factor like GTPase 4C
B cells	ARL4C	0.563407	-0.331326	0.538	0.643	1	Plasmablast	HC_B27+	0.105	HC	B27+	2	234493041	234497081	ADP ribosylation factor like GTPase 4C
B cells	ARL6IP5	0.258284	-0.444576	0.462	0.714	1	Plasmablast	HC_B27+	0.252	HC	B27+	3	69084937	69106092	ADP ribosylation factor like GTPase 6 interacting protein 5
B cells	ARL6IP6	0.101215	0.921413	0.615	0.28	1	Plasmablast	HC_B27-	0.335	HC	B27-	2	152717647	152762396	ADP ribosylation factor like GTPase 6 interacting protein 6
B cells	ARL6IP6	0.0308944	1.643	0.615	0.286	1	Plasmablast	HC_B27+	0.329	HC	B27+	2	152717647	152762396	ADP ribosylation factor like GTPase 6 interacting protein 6
B cells	ARMCX3	0.30794	-0.652527	0.385	0.56	1	Plasmablast	HC_B27-	0.175	HC	B27-	X	101622797	101627843	armadillo repeat containing X-linked 3
B cells	ARPC1B	0.0325854	-0.889215	0.462	0.92	1	Plasmablast	HC_B27-	0.458	HC	B27-	7	99374249	99394816	actin related protein 2/3 complex subunit 1B
B cells	ARPC1B	0.071143	-0.822967	0.462	0.857	1	Plasmablast	HC_B27+	0.395	HC	B27+	7	99374249	99394816	actin related protein 2/3 complex subunit 1B
B cells	ARPC2	0.781793	0.100434	1	0.88	1	Plasmablast	HC_B27-	0.12	HC	B27-	2	218217141	218254356	actin related protein 2/3 complex subunit 2
B cells	ARPC4	0.575757	-0.372135	0.385	0.5	1	Plasmablast	HC_B27+	0.115	HC	B27+	3	9792495	9807101	actin related protein 2/3 complex subunit 4
B cells	ARPC5	0.0894788	-0.146414	0.599	0.703	1	B intermediate	HC_B27-	0.104	HC	B27-	1	183620846	183635783	actin related protein 2/3 complex subunit 5
B cells	ARPC5	0.381679	-0.338993	0.769	0.929	1	Plasmablast	HC_B27+	0.16	HC	B27+	1	183620846	183635783	actin related protein 2/3 complex subunit 5
B cells	ARPC5L	0.0602928	1.18672	0.692	0.357	1	Plasmablast	HC_B27+	0.335	HC	B27+	9	124862130	124877733	actin related protein 2/3 complex subunit 5 like
B cells	ASAH1	0.108688	1.2546	0.538	0.32	1	Plasmablast	HC_B27-	0.218	HC	B27-	8	18055992	18084998	N-acylsphingosine amidohydrolase 1
B cells	ASAH1	0.82394	0.465199	0.538	0.786	1	Plasmablast	HC_B27+	0.248	HC	B27+	8	18055992	18084998	N-acylsphingosine amidohydrolase 1
B cells	ASB8	0.12989	-0.803457	0.308	0.56	1	Plasmablast	HC_B27-	0.252	HC	B27-	12	48147789	48181213	ankyrin repeat and SOCS box containing 8
B cells	ASH1L	0.0982449	-1.47663	0.308	0.52	1	Plasmablast	HC_B27-	0.212	HC	B27-	1	155335268	155563162	ASH1 like histone lysine methyltransferase
B cells	ASH1L	0.0517447	-1.42984	0.308	0.571	1	Plasmablast	HC_B27+	0.263	HC	B27+	1	155335268	155563162	ASH1 like histone lysine methyltransferase
B cells	ASXL1	0.087642	-1.54455	0.231	0.5	1	Plasmablast	HC_B27+	0.269	HC	B27+	20	32358330	32439319	ASXL transcriptional regulator 1
B cells	ATF4	0.101067	-1.03221	0.615	0.857	1	Plasmablast	HC_B27+	0.242	HC	B27+	22	39519695	39522683	activating transcription factor 4
B cells	ATG3	0.0382659	-1.37447	0.308	0.6	1	Plasmablast	HC_B27-	0.292	HC	B27-	3	112532510	112562046	autophagy related 3
B cells	ATM	0.0173352	-0.185218	0.594	0.695	1	B memory	HC_B27-	0.101	HC	B27-	11	108222823	108369102	ATM serine/threonine kinase
B cells	ATM	0.000593363	-0.298407	0.594	0.714	1	B memory	HC_B27+	0.12	HC	B27+	11	108222823	108369102	ATM serine/threonine kinase
B cells	ATM	7.91884e-08	-0.263199	0.52	0.628	0.00496939	B naive	HC_B27+	0.108	HC	B27+	11	108222823	108369102	ATM serine/threonine kinase
B cells	ATM	0.550763	-0.327233	0.538	0.72	1	Plasmablast	HC_B27-	0.182	HC	B27-	11	108222823	108369102	ATM serine/threonine kinase
B cells	ATM	0.471847	0.656736	0.538	0.357	1	Plasmablast	HC_B27+	0.181	HC	B27+	11	108222823	108369102	ATM serine/threonine kinase
B cells	ATMIN	0.0105865	1.65857	0.615	0.16	1	Plasmablast	HC_B27-	0.455	HC	B27-	16	81035842	81047350	ATM interactor
B cells	ATMIN	0.0720329	1.14253	0.615	0.214	1	Plasmablast	HC_B27+	0.401	HC	B27+	16	81035842	81047350	ATM interactor
B cells	ATOX1	0.309687	0.647337	0.615	0.5	1	Plasmablast	HC_B27+	0.115	HC	B27+	5	151742316	151772532	antioxidant 1 copper chaperone
B cells	ATP5F1A	0.231973	0.810836	0.846	0.714	1	Plasmablast	HC_B27+	0.132	HC	B27+	18	46080248	46104334	ATP synthase F1 subunit alpha
B cells	ATP5F1B	0.181816	0.444648	0.846	0.68	1	Plasmablast	HC_B27-	0.166	HC	B27-	12	56638175	56645984	ATP synthase F1 subunit beta
B cells	ATP5MC1	0.250605	0.52626	0.846	0.68	1	Plasmablast	HC_B27-	0.166	HC	B27-	17	48892765	48895871	ATP synthase membrane subunit c locus 1
B cells	ATP5MC1	0.0792382	0.96628	0.846	0.5	1	Plasmablast	HC_B27+	0.346	HC	B27+	17	48892765	48895871	ATP synthase membrane subunit c locus 1
B cells	ATP5MC3	1.72257e-05	-0.245252	0.451	0.618	1	B intermediate	HC_B27-	0.167	HC	B27-	2	175176258	175181710	ATP synthase membrane subunit c locus 3
B cells	ATP5MC3	0.072143	-0.592414	0.923	0.786	1	Plasmablast	HC_B27+	0.137	HC	B27+	2	175176258	175181710	ATP synthase membrane subunit c locus 3
B cells	ATP5ME	0.00604989	-0.135155	0.546	0.673	1	B intermediate	HC_B27-	0.127	HC	B27-	4	672436	674330	ATP synthase membrane subunit e
B cells	ATP5ME	0.343942	0.372451	1	0.857	1	Plasmablast	HC_B27+	0.143	HC	B27+	4	672436	674330	ATP synthase membrane subunit e
B cells	ATP5MF	0.000332352	-0.260725	0.428	0.572	1	B intermediate	HC_B27-	0.144	HC	B27-	7	99448475	99466186	ATP synthase membrane subunit f
B cells	ATP5MJ	0.00869331	-0.107289	0.544	0.669	1	B intermediate	HC_B27-	0.125	HC	B27-	14	103912288	103928269	ATP synthase membrane subunit j
B cells	ATP5MK	0.00126823	-0.165914	0.483	0.621	1	B intermediate	HC_B27-	0.138	HC	B27-	10	103389041	103396492	ATP synthase membrane subunit k
B cells	ATP5PD	0.414636	-0.306724	0.538	0.786	1	Plasmablast	HC_B27+	0.248	HC	B27+	17	75038863	75046985	ATP synthase peripheral stalk subunit d
B cells	ATP5PO	0.78043	0.212205	0.846	0.72	1	Plasmablast	HC_B27-	0.126	HC	B27-	21	33903453	33915814	ATP synthase peripheral stalk subunit OSCP
B cells	ATP6V0B	0.393226	0.536856	0.846	0.714	1	Plasmablast	HC_B27+	0.132	HC	B27+	1	43974487	43978295	ATPase H+ transporting V0 subunit b
B cells	ATP6V1G1	0.14689	-0.522906	0.692	0.88	1	Plasmablast	HC_B27-	0.188	HC	B27-	9	114587706	114598915	ATPase H+ transporting V1 subunit G1
B cells	ATR	0.360122	-0.454619	0.385	0.571	1	Plasmablast	HC_B27+	0.186	HC	B27+	3	142449007	142578733	ATR serine/threonine kinase
B cells	ATRAID	0.133462	0.79006	0.846	0.6	1	Plasmablast	HC_B27-	0.246	HC	B27-	2	27212041	27217178	all-trans retinoic acid induced differentiation factor
B cells	ATRAID	0.788444	0.224281	0.846	0.714	1	Plasmablast	HC_B27+	0.132	HC	B27+	2	27212041	27217178	all-trans retinoic acid induced differentiation factor
B cells	ATRX	0.0297384	-1.0675	0.538	0.84	1	Plasmablast	HC_B27-	0.302	HC	B27-	X	77504880	77786233	ATRX chromatin remodeler
B cells	ATRX	0.597814	0.10692	0.538	0.643	1	Plasmablast	HC_B27+	0.105	HC	B27+	X	77504880	77786233	ATRX chromatin remodeler
B cells	ATXN2	0.207677	-0.741437	0.231	0.5	1	Plasmablast	HC_B27+	0.269	HC	B27+	12	111443485	111599676	ataxin 2
B cells	ATXN2L	0.275604	-0.57044	0.308	0.5	1	Plasmablast	HC_B27+	0.192	HC	B27+	16	28822999	28837237	ataxin 2 like
B cells	ATXN7L3B	0.0492884	-1.36629	0.154	0.5	1	Plasmablast	HC_B27+	0.346	HC	B27+	12	74537835	74545430	ataxin 7 like 3B
B cells	AUP1	0.0792382	0.650482	0.846	0.5	1	Plasmablast	HC_B27+	0.346	HC	B27+	2	74526645	74529760	AUP1 lipid droplet regulating VLDL assembly factor
B cells	B4GALT3	0.212287	0.448798	0.692	0.52	1	Plasmablast	HC_B27-	0.172	HC	B27-	1	161171310	161177968	beta-1,4-galactosyltransferase 3
B cells	BAD	0.264461	0.729208	0.538	0.32	1	Plasmablast	HC_B27-	0.218	HC	B27-	11	64269830	64284704	BCL2 associated agonist of cell death
B cells	BAD	0.0348021	1.67312	0.538	0.143	1	Plasmablast	HC_B27+	0.395	HC	B27+	11	64269830	64284704	BCL2 associated agonist of cell death
B cells	BAG1	0.0757812	-1.07031	0.308	0.714	1	Plasmablast	HC_B27+	0.406	HC	B27+	9	33247820	33264720	BAG cochaperone 1
B cells	BAK1	0.439658	-0.536969	0.385	0.5	1	Plasmablast	HC_B27+	0.115	HC	B27+	6	33572547	33580293	BCL2 antagonist/killer 1
B cells	BANF1	0.107208	-0.880951	0.308	0.64	1	Plasmablast	HC_B27-	0.332	HC	B27-	11	66002228	66004149	BAF nuclear assembly factor 1
B cells	BANF1	0.0757812	-1.04292	0.308	0.714	1	Plasmablast	HC_B27+	0.406	HC	B27+	11	66002228	66004149	BAF nuclear assembly factor 1
B cells	BASP1	0.388225	0.678005	0.538	0.429	1	Plasmablast	HC_B27+	0.109	HC	B27+	5	17065598	17276843	brain abundant membrane attached signal protein 1
B cells	BCAP31	0.561671	0.443574	0.692	0.48	1	Plasmablast	HC_B27-	0.212	HC	B27-	X	153700492	153724565	B cell receptor associated protein 31
B cells	BCAP31	0.501424	0.466195	0.692	0.571	1	Plasmablast	HC_B27+	0.121	HC	B27+	X	153700492	153724565	B cell receptor associated protein 31
B cells	BCL2	0.00406481	-0.244258	0.44	0.543	1	B intermediate	HC_B27+	0.103	HC	B27+	18	63123346	63320128	BCL2 apoptosis regulator
B cells	BCL2	0.054982	-1.5901	0.231	0.52	1	Plasmablast	HC_B27-	0.289	HC	B27-	18	63123346	63320128	BCL2 apoptosis regulator
B cells	BCLAF1	0.398143	0.698049	0.538	0.286	1	Plasmablast	HC_B27+	0.252	HC	B27+	6	136256627	136289851	BCL2 associated transcription factor 1
B cells	BET1	0.323807	-0.557701	0.385	0.56	1	Plasmablast	HC_B27-	0.175	HC	B27-	7	93962762	94004382	Bet1 golgi vesicular membrane trafficking protein
B cells	BFAR	0.379206	-0.603853	0.385	0.5	1	Plasmablast	HC_B27+	0.115	HC	B27+	16	14632931	14669236	bifunctional apoptosis regulator
B cells	BIK	0.274596	-0.90248	0.308	0.571	1	Plasmablast	HC_B27+	0.263	HC	B27+	22	43110750	43129712	BCL2 interacting killer
B cells	BLK	0.00376148	-0.148476	0.515	0.647	1	B intermediate	HC_B27-	0.132	HC	B27-	8	11486894	11564599	BLK proto-oncogene, Src family tyrosine kinase
B cells	BLK	0.110495	-1.54405	0.231	0.5	1	Plasmablast	HC_B27+	0.269	HC	B27+	8	11486894	11564599	BLK proto-oncogene, Src family tyrosine kinase
B cells	BLOC1S1	0.000119877	-0.259004	0.391	0.519	1	B intermediate	HC_B27-	0.128	HC	B27-	12	55716038	55720087	biogenesis of lysosomal organelles complex 1 subunit 1
B cells	BLOC1S1	0.218098	0.344275	0.692	0.36	1	Plasmablast	HC_B27-	0.332	HC	B27-	12	55716038	55720087	biogenesis of lysosomal organelles complex 1 subunit 1
B cells	BLOC1S1	0.636166	0.312459	0.692	0.571	1	Plasmablast	HC_B27+	0.121	HC	B27+	12	55716038	55720087	biogenesis of lysosomal organelles complex 1 subunit 1
B cells	BLOC1S6	0.076452	-1.37385	0.231	0.571	1	Plasmablast	HC_B27+	0.34	HC	B27+	15	45587214	45615945	biogenesis of lysosomal organelles complex 1 subunit 6
B cells	BNIP2	0.205912	-0.871991	0.385	0.52	1	Plasmablast	HC_B27-	0.135	HC	B27-	15	59659146	59689339	BCL2 interacting protein 2
B cells	BOD1L1	0.546246	0.427717	0.692	0.56	1	Plasmablast	HC_B27-	0.132	HC	B27-	4	13568738	13627725	biorientation of chromosomes in cell division 1 like 1
B cells	BOD1L1	0.0535924	1.5433	0.692	0.357	1	Plasmablast	HC_B27+	0.335	HC	B27+	4	13568738	13627725	biorientation of chromosomes in cell division 1 like 1
B cells	BPTF	0.172072	-0.853852	0.538	0.64	1	Plasmablast	HC_B27-	0.102	HC	B27-	17	67825503	67984378	bromodomain PHD finger transcription factor
B cells	BRD2	0.28399	0.481908	0.769	0.48	1	Plasmablast	HC_B27-	0.289	HC	B27-	6	32968594	32981505	bromodomain containing 2
B cells	BRD2	0.058456	1.23125	0.769	0.5	1	Plasmablast	HC_B27+	0.269	HC	B27+	6	32968594	32981505	bromodomain containing 2
B cells	BRD7	0.782077	0.311825	0.615	0.48	1	Plasmablast	HC_B27-	0.135	HC	B27-	16	50313487	50368988	bromodomain containing 7
B cells	BRD7	0.0335045	2.02021	0.615	0.214	1	Plasmablast	HC_B27+	0.401	HC	B27+	16	50313487	50368988	bromodomain containing 7
B cells	BSG	0.109798	0.803575	0.692	0.52	1	Plasmablast	HC_B27-	0.172	HC	B27-	19	571277	583494	basigin (Ok blood group)
B cells	BSG	0.715065	0.163087	0.692	0.929	1	Plasmablast	HC_B27+	0.237	HC	B27+	19	571277	583494	basigin (Ok blood group)
B cells	BTF3L4	0.250977	-0.171206	0.231	0.5	1	Plasmablast	HC_B27+	0.269	HC	B27+	1	52056199	52090716	basic transcription factor 3 like 4
B cells	BTG2	0.132076	-0.664466	0.615	0.8	1	Plasmablast	HC_B27-	0.185	HC	B27-	1	203305491	203309602	BTG anti-proliferation factor 2
B cells	BTG2	0.416388	0.758275	0.615	0.5	1	Plasmablast	HC_B27+	0.115	HC	B27+	1	203305491	203309602	BTG anti-proliferation factor 2
B cells	BTK	0.222461	-0.472597	0.538	0.714	1	Plasmablast	HC_B27+	0.176	HC	B27+	X	101349338	101390796	Bruton tyrosine kinase
B cells	BTN3A2	0.186967	1.20469	0.692	0.571	1	Plasmablast	HC_B27+	0.121	HC	B27+	6	26365159	26378320	butyrophilin subfamily 3 member A2
B cells	BUB3	0.309618	0.435477	0.769	0.64	1	Plasmablast	HC_B27-	0.129	HC	B27-	10	123154402	123170467	BUB3 mitotic checkpoint protein
B cells	BUB3	0.0463869	1.18358	0.769	0.5	1	Plasmablast	HC_B27+	0.269	HC	B27+	10	123154402	123170467	BUB3 mitotic checkpoint protein
B cells	BUD23	0.464039	0.311029	0.615	0.48	1	Plasmablast	HC_B27-	0.135	HC	B27-	7	73683597	73698212	BUD23 rRNA methyltransferase and ribosome maturation factor
B cells	BUD31	0.477013	-0.331721	0.462	0.643	1	Plasmablast	HC_B27+	0.181	HC	B27+	7	99408641	99419616	BUD31 homolog
B cells	BZW1	0.0666761	-0.878709	0.462	0.714	1	Plasmablast	HC_B27+	0.252	HC	B27+	2	200810594	200827338	basic leucine zipper and W2 domains 1
B cells	C11orf58	0.026578	-0.137485	0.554	0.674	1	B memory	HC_B27+	0.12	HC	B27+	11	16613132	16758340	chromosome 11 open reading frame 58
B cells	C12orf57	0.852571	-0.153818	0.692	0.8	1	Plasmablast	HC_B27-	0.108	HC	B27-	12	6942978	6946003	chromosome 12 open reading frame 57
B cells	C12orf57	0.864415	-0.170853	0.692	0.857	1	Plasmablast	HC_B27+	0.165	HC	B27+	12	6942978	6946003	chromosome 12 open reading frame 57
B cells	C12orf75	0.028252	-1.39026	0.462	0.72	1	Plasmablast	HC_B27-	0.258	HC	B27-	12	105235290	105396097	chromosome 12 open reading frame 75
B cells	C12orf75	0.0530718	-1.28333	0.462	0.714	1	Plasmablast	HC_B27+	0.252	HC	B27+	12	105235290	105396097	chromosome 12 open reading frame 75
B cells	C15orf40	0.274842	-0.554561	0.231	0.5	1	Plasmablast	HC_B27+	0.269	HC	B27+	15	82988441	83011641	chromosome 15 open reading frame 40
B cells	C16orf54	0.280237	0.398418	0.615	0.36	1	Plasmablast	HC_B27-	0.255	HC	B27-	16	29742463	29745990	chromosome 16 open reading frame 54
B cells	C16orf54	0.919084	-0.121914	0.615	0.5	1	Plasmablast	HC_B27+	0.115	HC	B27+	16	29742463	29745990	chromosome 16 open reading frame 54
B cells	C1GALT1C1	0.110495	-1.41975	0.231	0.5	1	Plasmablast	HC_B27+	0.269	HC	B27+	X	120625674	120630054	C1GALT1 specific chaperone 1
B cells	C1QBP	0.207409	-0.462889	0.538	0.786	1	Plasmablast	HC_B27+	0.248	HC	B27+	17	5432777	5448830	complement C1q binding protein
B cells	C1orf43	0.220497	-0.642164	0.462	0.6	1	Plasmablast	HC_B27-	0.138	HC	B27-	1	154206696	154220637	chromosome 1 open reading frame 43
B cells	C1orf43	0.0730257	-0.728511	0.462	0.786	1	Plasmablast	HC_B27+	0.324	HC	B27+	1	154206696	154220637	chromosome 1 open reading frame 43
B cells	C4orf3	0.439646	-0.193904	0.692	0.84	1	Plasmablast	HC_B27-	0.148	HC	B27-	4	119296419	119304445	chromosome 4 open reading frame 3
B cells	C4orf3	0.542898	-0.195129	0.692	0.929	1	Plasmablast	HC_B27+	0.237	HC	B27+	4	119296419	119304445	chromosome 4 open reading frame 3
B cells	C4orf48	0.463984	-0.318753	0.385	0.52	1	Plasmablast	HC_B27-	0.135	HC	B27-	4	2041995	2043964	chromosome 4 open reading frame 48
B cells	C8orf33	0.0873299	1.1136	0.538	0.24	1	Plasmablast	HC_B27-	0.298	HC	B27-	8	145052465	145066685	chromosome 8 open reading frame 33
B cells	C8orf33	0.0687639	1.25565	0.538	0.214	1	Plasmablast	HC_B27+	0.324	HC	B27+	8	145052465	145066685	chromosome 8 open reading frame 33
B cells	CALM1	0.0552283	0.524064	1	0.857	1	Plasmablast	HC_B27+	0.143	HC	B27+	14	90396502	90408268	calmodulin 1
B cells	CALM2	0.000417998	-0.234889	0.741	0.846	1	B intermediate	HC_B27-	0.105	HC	B27-	2	47160084	47176921	calmodulin 2
B cells	CALM3	0.980136	-0.389668	0.538	0.714	1	Plasmablast	HC_B27+	0.176	HC	B27+	19	46601074	46610782	calmodulin 3
B cells	CALU	0.0454292	1.81325	0.538	0.24	1	Plasmablast	HC_B27-	0.298	HC	B27-	7	128739292	128773400	calumenin
B cells	CALU	0.408767	1.09034	0.538	0.357	1	Plasmablast	HC_B27+	0.181	HC	B27+	7	128739292	128773400	calumenin
B cells	CAMTA1	0.0164603	-1.68199	0.154	0.643	1	Plasmablast	HC_B27+	0.489	HC	B27+	1	6785454	7769706	calmodulin binding transcription activator 1
B cells	CAPG	0.00139111	-0.250871	0.403	0.506	1	B memory	HC_B27-	0.103	HC	B27-	2	85394753	85418432	capping actin protein, gelsolin like
B cells	CAPNS1	0.0364624	-1.63658	0.308	0.643	1	Plasmablast	HC_B27+	0.335	HC	B27+	19	36139953	36150353	calpain small subunit 1
B cells	CAPZA1	0.00107088	-0.173821	0.396	0.523	1	B intermediate	HC_B27-	0.127	HC	B27-	1	112619805	112671616	capping actin protein of muscle Z-line subunit alpha 1
B cells	CAPZA1	0.190823	-0.646581	0.615	0.76	1	Plasmablast	HC_B27-	0.145	HC	B27-	1	112619805	112671616	capping actin protein of muscle Z-line subunit alpha 1
B cells	CAPZA1	0.55524	-0.388152	0.615	0.786	1	Plasmablast	HC_B27+	0.171	HC	B27+	1	112619805	112671616	capping actin protein of muscle Z-line subunit alpha 1
B cells	CAPZA2	0.239355	-0.456416	0.385	0.571	1	Plasmablast	HC_B27+	0.186	HC	B27+	7	116811070	116922049	capping actin protein of muscle Z-line subunit alpha 2
B cells	CAPZB	0.197942	-0.532408	0.538	0.72	1	Plasmablast	HC_B27-	0.182	HC	B27-	1	19338775	19485539	capping actin protein of muscle Z-line subunit beta
B cells	CARD16	0.661754	-0.208996	0.462	0.571	1	Plasmablast	HC_B27+	0.109	HC	B27+	11	105041326	105101431	caspase recruitment domain family member 16
B cells	CASP10	0.439658	-0.553491	0.385	0.5	1	Plasmablast	HC_B27+	0.115	HC	B27+	2	201182872	201229428	caspase 10
B cells	CASP3	0.154224	-0.324381	0.615	0.84	1	Plasmablast	HC_B27-	0.225	HC	B27-	4	184627696	184650062	caspase 3
B cells	CAST	0.55524	0.11829	0.769	0.643	1	Plasmablast	HC_B27+	0.126	HC	B27+	5	96525267	96779595	calpastatin
B cells	CBX3	0.287819	0.323455	0.846	0.6	1	Plasmablast	HC_B27-	0.246	HC	B27-	7	26201162	26213607	chromobox 3
B cells	CCDC117	0.00106374	-2.83548	0.077	0.64	1	Plasmablast	HC_B27-	0.563	HC	B27-	22	28772674	28789301	coiled-coil domain containing 117
B cells	CCDC117	0.00328268	-2.34533	0.077	0.643	1	Plasmablast	HC_B27+	0.566	HC	B27+	22	28772674	28789301	coiled-coil domain containing 117
B cells	CCDC12	0.354076	-0.623139	0.308	0.5	1	Plasmablast	HC_B27+	0.192	HC	B27+	3	46921726	46982010	coiled-coil domain containing 12
B cells	CCDC167	0.184398	-0.938259	0.615	0.786	1	Plasmablast	HC_B27+	0.171	HC	B27+	6	37482938	37499893	coiled-coil domain containing 167
B cells	CCDC18-AS1	0.137816	-1.19201	0.231	0.5	1	Plasmablast	HC_B27+	0.269	HC	B27+	1	93262186	93346025	CCDC18 antisense RNA 1
B cells	CCDC186	0.156946	0.674622	0.692	0.357	1	Plasmablast	HC_B27+	0.335	HC	B27+	10	114120862	114174232	coiled-coil domain containing 186
B cells	CCDC32	0.172938	-0.63843	0.692	0.8	1	Plasmablast	HC_B27-	0.108	HC	B27-	15	40528683	40565054	coiled-coil domain containing 32
B cells	CCDC32	0.0923426	-0.655003	0.692	0.857	1	Plasmablast	HC_B27+	0.165	HC	B27+	15	40528683	40565054	coiled-coil domain containing 32
B cells	CCDC47	0.0931951	-0.914453	0.231	0.643	1	Plasmablast	HC_B27+	0.412	HC	B27+	17	63745255	63776351	coiled-coil domain containing 47
B cells	CCDC50	0.00421873	-2.02156	0.231	0.64	1	Plasmablast	HC_B27-	0.409	HC	B27-	3	191329085	191398659	coiled-coil domain containing 50
B cells	CCDC59	0.0195379	-1.6227	0.308	0.6	1	Plasmablast	HC_B27-	0.292	HC	B27-	12	82223681	82358805	coiled-coil domain containing 59
B cells	CCDC59	0.0287086	-1.58303	0.308	0.714	1	Plasmablast	HC_B27+	0.406	HC	B27+	12	82223681	82358805	coiled-coil domain containing 59
B cells	CCDC82	0.121665	-0.944438	0.308	0.56	1	Plasmablast	HC_B27-	0.252	HC	B27-	11	96349241	96389956	coiled-coil domain containing 82
B cells	CCDC85B	0.0199754	-1.76048	0.308	0.64	1	Plasmablast	HC_B27-	0.332	HC	B27-	11	65890673	65891635	coiled-coil domain containing 85B
B cells	CCDC85B	0.00236837	-2.01662	0.308	0.857	1	Plasmablast	HC_B27+	0.549	HC	B27+	11	65890673	65891635	coiled-coil domain containing 85B
B cells	CCM2	0.0046488	-1.97838	0.308	0.72	1	Plasmablast	HC_B27-	0.412	HC	B27-	7	44999475	45076469	CCM2 scaffold protein
B cells	CCNC	0.177517	-0.95744	0.385	0.56	1	Plasmablast	HC_B27-	0.175	HC	B27-	6	99542387	99568825	cyclin C
B cells	CCNC	0.439658	-0.568816	0.385	0.5	1	Plasmablast	HC_B27+	0.115	HC	B27+	6	99542387	99568825	cyclin C
B cells	CCND3	0.00424133	2.61711	0.538	0.12	1	Plasmablast	HC_B27-	0.418	HC	B27-	6	41934934	42050357	cyclin D3
B cells	CCND3	0.0106466	2.54689	0.538	0.071	1	Plasmablast	HC_B27+	0.467	HC	B27+	6	41934934	42050357	cyclin D3
B cells	CCNDBP1	0.0874802	0.936243	0.692	0.48	1	Plasmablast	HC_B27-	0.212	HC	B27-	15	43185118	43197177	cyclin D1 binding protein 1
B cells	CCNDBP1	0.497598	0.536587	0.692	0.5	1	Plasmablast	HC_B27+	0.192	HC	B27+	15	43185118	43197177	cyclin D1 binding protein 1
B cells	CCNL1	0.0329718	-0.116819	0.497	0.602	1	B intermediate	HC_B27-	0.105	HC	B27-	3	157146508	157160760	cyclin L1
B cells	CCNL1	2.24062e-10	-0.374254	0.416	0.534	1.40608e-05	B naive	HC_B27+	0.118	HC	B27+	3	157146508	157160760	cyclin L1
B cells	CCT3	0.0785752	-0.848597	0.385	0.68	1	Plasmablast	HC_B27-	0.295	HC	B27-	1	156308968	156367873	chaperonin containing TCP1 subunit 3
B cells	CCT3	0.0370635	-0.924146	0.385	0.786	1	Plasmablast	HC_B27+	0.401	HC	B27+	1	156308968	156367873	chaperonin containing TCP1 subunit 3
B cells	CCT5	0.398903	0.167647	0.615	0.36	1	Plasmablast	HC_B27-	0.255	HC	B27-	5	10249929	10266389	chaperonin containing TCP1 subunit 5
B cells	CCT5	0.857039	-0.236211	0.615	0.429	1	Plasmablast	HC_B27+	0.186	HC	B27+	5	10249929	10266389	chaperonin containing TCP1 subunit 5
B cells	CCT6A	0.0960474	-0.818736	0.231	0.6	1	Plasmablast	HC_B27-	0.369	HC	B27-	7	56051685	56063989	chaperonin containing TCP1 subunit 6A
B cells	CCT6A	0.148576	-0.97384	0.231	0.571	1	Plasmablast	HC_B27+	0.34	HC	B27+	7	56051685	56063989	chaperonin containing TCP1 subunit 6A
B cells	CCT8	0.636166	-0.297941	0.538	0.714	1	Plasmablast	HC_B27+	0.176	HC	B27+	21	29055805	29073797	chaperonin containing TCP1 subunit 8
B cells	CD164	0.48476	-0.490108	0.538	0.64	1	Plasmablast	HC_B27-	0.102	HC	B27-	6	109366514	109382467	CD164 molecule
B cells	CD164	0.331534	-0.526233	0.538	0.714	1	Plasmablast	HC_B27+	0.176	HC	B27+	6	109366514	109382467	CD164 molecule
B cells	CD27	0.789425	-0.155415	1	0.786	1	Plasmablast	HC_B27+	0.214	HC	B27+	12	6444955	6451718	CD27 molecule
B cells	CD37	0.790448	0.145965	0.769	0.64	1	Plasmablast	HC_B27-	0.129	HC	B27-	19	49335171	49343335	CD37 molecule
B cells	CD38	0.525329	0.242945	0.692	0.56	1	Plasmablast	HC_B27-	0.132	HC	B27-	4	15778275	15853232	CD38 molecule
B cells	CD44	0.201601	-0.394981	0.538	0.8	1	Plasmablast	HC_B27-	0.262	HC	B27-	11	35138882	35232402	CD44 molecule (Indian blood group)
B cells	CD44	0.81396	-0.208999	0.538	0.429	1	Plasmablast	HC_B27+	0.109	HC	B27+	11	35138882	35232402	CD44 molecule (Indian blood group)
B cells	CD46	0.227514	-0.617499	0.538	0.64	1	Plasmablast	HC_B27-	0.102	HC	B27-	1	207752037	207795513	CD46 molecule
B cells	CD47	0.0480078	-0.116014	0.495	0.599	1	B intermediate	HC_B27-	0.104	HC	B27-	3	108043091	108091862	CD47 molecule
B cells	CD47	0.00229811	-1.83812	0.308	0.76	1	Plasmablast	HC_B27-	0.452	HC	B27-	3	108043091	108091862	CD47 molecule
B cells	CD47	0.0169718	-1.49988	0.308	0.786	1	Plasmablast	HC_B27+	0.478	HC	B27+	3	108043091	108091862	CD47 molecule
B cells	CD52	0.000887985	-1.72165	0.769	1	1	Plasmablast	HC_B27-	0.231	HC	B27-	1	26317958	26320523	CD52 molecule
B cells	CD52	0.000297568	-2.26844	0.769	1	1	Plasmablast	HC_B27+	0.231	HC	B27+	1	26317958	26320523	CD52 molecule
B cells	CD55	0.327819	-0.563389	0.538	0.68	1	Plasmablast	HC_B27-	0.142	HC	B27-	1	207321519	207386804	CD55 molecule (Cromer blood group)
B cells	CD55	0.298691	0.994546	0.538	0.357	1	Plasmablast	HC_B27+	0.181	HC	B27+	1	207321519	207386804	CD55 molecule (Cromer blood group)
B cells	CD59	0.0623154	1.10347	0.692	0.36	1	Plasmablast	HC_B27-	0.332	HC	B27-	11	33703010	33736479	CD59 molecule (CD59 blood group)
B cells	CD59	0.347377	0.137901	0.692	0.429	1	Plasmablast	HC_B27+	0.263	HC	B27+	11	33703010	33736479	CD59 molecule (CD59 blood group)
B cells	CD63	0.079128	0.798742	1	0.8	1	Plasmablast	HC_B27-	0.2	HC	B27-	12	55725323	55729707	CD63 molecule
B cells	CD79B	0.252925	-0.56645	0.385	0.72	1	Plasmablast	HC_B27-	0.335	HC	B27-	17	63928738	63932336	CD79b molecule
B cells	CD79B	0.341	-0.820951	0.385	0.643	1	Plasmablast	HC_B27+	0.258	HC	B27+	17	63928738	63932336	CD79b molecule
B cells	CD81	0.912871	0.194749	0.615	0.72	1	Plasmablast	HC_B27-	0.105	HC	B27-	11	2376177	2397802	CD81 molecule
B cells	CD81	0.211983	-0.514109	0.615	0.857	1	Plasmablast	HC_B27+	0.242	HC	B27+	11	2376177	2397802	CD81 molecule
B cells	CDC123	0.439658	-0.433223	0.385	0.5	1	Plasmablast	HC_B27+	0.115	HC	B27+	10	12195965	12250589	cell division cycle 123
B cells	CDC37	0.13613	0.808238	0.692	0.286	1	Plasmablast	HC_B27+	0.406	HC	B27+	19	10391133	10420121	cell division cycle 37, HSP90 cochaperone
B cells	CDC40	0.10781	-0.886302	0.231	0.571	1	Plasmablast	HC_B27+	0.34	HC	B27+	6	110180141	110254275	cell division cycle 40
B cells	CDC42SE1	0.254704	0.236918	0.692	0.44	1	Plasmablast	HC_B27-	0.252	HC	B27-	1	151050971	151070325	CDC42 small effector 1
B cells	CDC42SE2	0.00169267	2.00723	0.846	0.5	1	Plasmablast	HC_B27+	0.346	HC	B27+	5	131245493	131398447	CDC42 small effector 2
B cells	CELF2	0.274596	0.649814	0.538	0.357	1	Plasmablast	HC_B27+	0.181	HC	B27+	10	10798397	11336675	CUGBP Elav-like family member 2
B cells	CEP350	0.0659198	-1.19552	0.462	0.64	1	Plasmablast	HC_B27-	0.178	HC	B27-	1	179954674	180114880	centrosomal protein 350
B cells	CFAP97	0.116695	-0.817981	0.308	0.643	1	Plasmablast	HC_B27+	0.335	HC	B27+	4	185159665	185209504	cilia and flagella associated protein 97
B cells	CHAC2	0.0381425	-0.84071	0.077	0.5	1	Plasmablast	HC_B27+	0.423	HC	B27+	2	53767804	53775196	ChaC glutathione specific gamma-glutamylcyclotransferase 2
B cells	CHASERR	0.224245	0.358394	0.692	0.52	1	Plasmablast	HC_B27-	0.172	HC	B27-	15	92819540	92899701	CHD2 adjacent suppressive regulatory RNA
B cells	CHCHD1	0.110802	-0.812916	0.385	0.6	1	Plasmablast	HC_B27-	0.215	HC	B27-	10	73782047	73783652	coiled-coil-helix-coiled-coil-helix domain containing 1
B cells	CHCHD1	0.150415	-0.927525	0.385	0.571	1	Plasmablast	HC_B27+	0.186	HC	B27+	10	73782047	73783652	coiled-coil-helix-coiled-coil-helix domain containing 1
B cells	CHCHD10	0.0853202	1.03535	0.769	0.643	1	Plasmablast	HC_B27+	0.126	HC	B27+	22	23765834	23767972	coiled-coil-helix-coiled-coil-helix domain containing 10
B cells	CHD2	0.000253343	-0.223008	0.437	0.583	1	B memory	HC_B27+	0.146	HC	B27+	15	92886203	93027996	chromodomain helicase DNA binding protein 2
B cells	CHD9	0.444417	0.425353	0.615	0.48	1	Plasmablast	HC_B27-	0.135	HC	B27-	16	53054991	53329150	chromodomain helicase DNA binding protein 9
B cells	CHD9	0.128789	1.04786	0.615	0.286	1	Plasmablast	HC_B27+	0.329	HC	B27+	16	53054991	53329150	chromodomain helicase DNA binding protein 9
B cells	CHMP2A	0.466298	0.45755	0.692	0.5	1	Plasmablast	HC_B27+	0.192	HC	B27+	19	58551452	58555105	charged multivesicular body protein 2A
B cells	CHPF	0.0282956	1.12159	0.692	0.28	1	Plasmablast	HC_B27-	0.412	HC	B27-	2	219538954	219543809	chondroitin polymerizing factor
B cells	CHPF	0.258284	0.594896	0.692	0.5	1	Plasmablast	HC_B27+	0.192	HC	B27+	2	219538954	219543809	chondroitin polymerizing factor
B cells	CIAO1	0.408767	-0.305228	0.308	0.571	1	Plasmablast	HC_B27+	0.263	HC	B27+	2	96266159	96274173	cytosolic iron-sulfur assembly component 1
B cells	CIAO2B	0.238028	-0.33036	0.538	0.84	1	Plasmablast	HC_B27-	0.302	HC	B27-	16	66932065	66934423	cytosolic iron-sulfur assembly component 2B
B cells	CIB1	1.55071e-07	-0.457	0.523	0.678	0.00973135	B intermediate	HC_B27-	0.155	HC	B27-	15	90229975	90234047	calcium and integrin binding 1
B cells	CIB1	0.198772	0.719682	0.615	0.32	1	Plasmablast	HC_B27-	0.295	HC	B27-	15	90229975	90234047	calcium and integrin binding 1
B cells	CIB1	0.424997	0.285712	0.615	0.429	1	Plasmablast	HC_B27+	0.186	HC	B27+	15	90229975	90234047	calcium and integrin binding 1
B cells	CISD2	0.445951	-0.424396	0.538	0.64	1	Plasmablast	HC_B27-	0.102	HC	B27-	4	102868974	102892807	CDGSH iron sulfur domain 2
B cells	CITED2	0.408976	1.06721	0.692	0.56	1	Plasmablast	HC_B27-	0.132	HC	B27-	6	139371807	139374648	Cbp/p300 interacting transactivator with Glu/Asp rich carboxy-terminal domain 2
B cells	CITED2	0.331534	1.20858	0.692	0.571	1	Plasmablast	HC_B27+	0.121	HC	B27+	6	139371807	139374648	Cbp/p300 interacting transactivator with Glu/Asp rich carboxy-terminal domain 2
B cells	CKAP4	0.0359891	-1.56122	0.231	0.6	1	Plasmablast	HC_B27-	0.369	HC	B27-	12	106237881	106304279	cytoskeleton associated protein 4
B cells	CKAP4	0.207677	-0.734867	0.231	0.5	1	Plasmablast	HC_B27+	0.269	HC	B27+	12	106237881	106304279	cytoskeleton associated protein 4
B cells	CKLF	0.668975	-0.142321	0.615	0.44	1	Plasmablast	HC_B27-	0.175	HC	B27-	16	66552563	66566251	chemokine like factor
B cells	CKLF	0.878886	-0.259099	0.615	0.5	1	Plasmablast	HC_B27+	0.115	HC	B27+	16	66552563	66566251	chemokine like factor
B cells	CLDND1	0.418032	0.4929	0.538	0.4	1	Plasmablast	HC_B27-	0.138	HC	B27-	3	98497912	98523066	claudin domain containing 1
B cells	CLDND1	0.331534	-0.624476	0.538	0.714	1	Plasmablast	HC_B27+	0.176	HC	B27+	3	98497912	98523066	claudin domain containing 1
B cells	CLEC2D	0.000940688	-0.312348	0.447	0.551	1	B intermediate	HC_B27-	0.104	HC	B27-	12	9664969	9699553	C-type lectin domain family 2 member D
B cells	CLEC2D	1.24815e-07	-0.310381	0.456	0.56	0.00783265	B naive	HC_B27+	0.104	HC	B27+	12	9664969	9699553	C-type lectin domain family 2 member D
B cells	CLIC4	0.333331	-0.496426	0.385	0.571	1	Plasmablast	HC_B27+	0.186	HC	B27+	1	24745382	24844321	chloride intracellular channel 4
B cells	CLINT1	0.0215069	1.22393	0.846	0.5	1	Plasmablast	HC_B27+	0.346	HC	B27+	5	157785743	157859145	clathrin interactor 1
B cells	CLK3	0.0108357	-1.98343	0.154	0.571	1	Plasmablast	HC_B27+	0.417	HC	B27+	15	74598500	74645414	CDC like kinase 3
B cells	CLNS1A	0.244008	-1.00076	0.385	0.52	1	Plasmablast	HC_B27-	0.135	HC	B27-	11	77514936	77637794	chloride nucleotide-sensitive channel 1A
B cells	CLNS1A	0.360122	-0.416799	0.385	0.571	1	Plasmablast	HC_B27+	0.186	HC	B27+	11	77514936	77637794	chloride nucleotide-sensitive channel 1A
B cells	CLPTM1L	0.5274	0.336518	0.923	0.8	1	Plasmablast	HC_B27-	0.123	HC	B27-	5	1317752	1345099	CLPTM1 like
B cells	CLPTM1L	0.381679	0.422303	0.923	0.786	1	Plasmablast	HC_B27+	0.137	HC	B27+	5	1317752	1345099	CLPTM1 like
B cells	CLTA	0.10531	-0.691757	0.462	0.68	1	Plasmablast	HC_B27-	0.218	HC	B27-	9	36190856	36304781	clathrin light chain A
B cells	CLTA	0.222823	-0.798402	0.462	0.643	1	Plasmablast	HC_B27+	0.181	HC	B27+	9	36190856	36304781	clathrin light chain A
B cells	CLTB	0.337302	0.963371	0.538	0.36	1	Plasmablast	HC_B27-	0.178	HC	B27-	5	176392501	176416539	clathrin light chain B
B cells	CLTB	0.471847	0.773439	0.538	0.357	1	Plasmablast	HC_B27+	0.181	HC	B27+	5	176392501	176416539	clathrin light chain B
B cells	CLTC	0.0163556	-1.63543	0.308	0.6	1	Plasmablast	HC_B27-	0.292	HC	B27-	17	59619684	59696956	clathrin heavy chain
B cells	CNN2	0.0194769	-1.41058	0.385	0.786	1	Plasmablast	HC_B27+	0.401	HC	B27+	19	1026586	1039068	calponin 2
B cells	CNOT6L	0.478535	-0.421799	0.308	0.5	1	Plasmablast	HC_B27+	0.192	HC	B27+	4	77713387	77819615	CCR4-NOT transcription complex subunit 6 like
B cells	CNTRL	0.0456575	-1.25503	0.231	0.643	1	Plasmablast	HC_B27+	0.412	HC	B27+	9	121074660	121177729	centriolin
B cells	COA4	0.513327	-0.463534	0.385	0.571	1	Plasmablast	HC_B27+	0.186	HC	B27+	11	73872667	73876901	cytochrome c oxidase assembly factor 4 homolog
B cells	COBLL1	0.244008	-0.827083	0.385	0.52	1	Plasmablast	HC_B27-	0.135	HC	B27-	2	164653624	164843679	cordon-bleu WH2 repeat protein like 1
B cells	COBLL1	0.0568094	-1.12666	0.385	0.714	1	Plasmablast	HC_B27+	0.329	HC	B27+	2	164653624	164843679	cordon-bleu WH2 repeat protein like 1
B cells	COL4A4	0.00686689	-2.1444	0.077	0.52	1	Plasmablast	HC_B27-	0.443	HC	B27-	2	227002714	227164453	collagen type IV alpha 4 chain
B cells	COMMD1	0.58361	-0.123409	0.462	0.6	1	Plasmablast	HC_B27-	0.138	HC	B27-	2	61888724	62147247	copper metabolism domain containing 1
B cells	COMMD3	0.148763	-0.372343	0.538	0.929	1	Plasmablast	HC_B27+	0.391	HC	B27+	10	22316386	22320306	COMM domain containing 3
B cells	COMMD4	0.471847	-0.395463	0.385	0.5	1	Plasmablast	HC_B27+	0.115	HC	B27+	15	75336020	75343224	COMM domain containing 4
B cells	COMMD6	0.710132	0.165542	0.846	0.72	1	Plasmablast	HC_B27-	0.126	HC	B27-	13	75525214	75549439	COMM domain containing 6
B cells	COMMD6	0.110106	0.705972	0.846	0.571	1	Plasmablast	HC_B27+	0.275	HC	B27+	13	75525214	75549439	COMM domain containing 6
B cells	COPA	0.722172	0.119482	0.615	0.5	1	Plasmablast	HC_B27+	0.115	HC	B27+	1	160288594	160343566	COPI coat complex subunit alpha
B cells	COPS2	0.0195379	1.1578	0.769	0.36	1	Plasmablast	HC_B27-	0.409	HC	B27-	15	49106068	49155661	COP9 signalosome subunit 2
B cells	COPS2	0.0326798	1.02894	0.769	0.286	1	Plasmablast	HC_B27+	0.483	HC	B27+	15	49106068	49155661	COP9 signalosome subunit 2
B cells	COPS5	0.478535	-0.36914	0.308	0.5	1	Plasmablast	HC_B27+	0.192	HC	B27+	8	67043079	67083783	COP9 signalosome subunit 5
B cells	COPS6	0.387864	0.748662	0.615	0.5	1	Plasmablast	HC_B27+	0.115	HC	B27+	7	100088969	100092187	COP9 signalosome subunit 6
B cells	COPZ1	0.454754	-0.553556	0.615	0.76	1	Plasmablast	HC_B27-	0.145	HC	B27-	12	54301202	54351846	COPI coat complex subunit zeta 1
B cells	CORO1A	0.114551	-0.391926	0.769	1	1	Plasmablast	HC_B27+	0.231	HC	B27+	16	30182827	30189076	coronin 1A
B cells	CORO1B	0.11391	-0.906815	0.308	0.5	1	Plasmablast	HC_B27+	0.192	HC	B27+	11	67435510	67443821	coronin 1B
B cells	CORO7	0.1911	-0.615599	0.308	0.643	1	Plasmablast	HC_B27+	0.335	HC	B27+	16	4354542	4425705	coronin 7
B cells	COX14	0.437692	0.363819	0.538	0.4	1	Plasmablast	HC_B27-	0.138	HC	B27-	12	50112082	50120457	cytochrome c oxidase assembly factor COX14
B cells	COX14	0.0637386	-1.03284	0.538	0.786	1	Plasmablast	HC_B27+	0.248	HC	B27+	12	50112082	50120457	cytochrome c oxidase assembly factor COX14
B cells	COX17	0.516245	-0.237659	0.692	0.84	1	Plasmablast	HC_B27-	0.148	HC	B27-	3	119654513	119677454	cytochrome c oxidase copper chaperone COX17
B cells	COX17	0.280047	0.709691	0.692	0.5	1	Plasmablast	HC_B27+	0.192	HC	B27+	3	119654513	119677454	cytochrome c oxidase copper chaperone COX17
B cells	COX5A	0.829431	0.121542	1	0.88	1	Plasmablast	HC_B27-	0.12	HC	B27-	15	74919791	74938083	cytochrome c oxidase subunit 5A
B cells	COX5A	0.296509	0.587802	1	0.786	1	Plasmablast	HC_B27+	0.214	HC	B27+	15	74919791	74938083	cytochrome c oxidase subunit 5A
B cells	COX5B	0.00635904	-0.129835	0.608	0.734	1	B intermediate	HC_B27-	0.126	HC	B27-	2	97646062	97648383	cytochrome c oxidase subunit 5B
B cells	COX5B	0.119511	0.501434	0.923	0.8	1	Plasmablast	HC_B27-	0.123	HC	B27-	2	97646062	97648383	cytochrome c oxidase subunit 5B
B cells	COX6A1	0.0905697	-0.66778	0.846	1	1	Plasmablast	HC_B27-	0.154	HC	B27-	12	120438090	120440737	cytochrome c oxidase subunit 6A1
B cells	COX6B1	0.00126518	-0.156016	0.664	0.774	1	B intermediate	HC_B27-	0.11	HC	B27-	19	35648323	35658782	cytochrome c oxidase subunit 6B1
B cells	COX6C	0.000471731	-0.19434	0.656	0.786	1	B intermediate	HC_B27-	0.13	HC	B27-	8	99873200	99893707	cytochrome c oxidase subunit 6C
B cells	CPNE1	0.464039	0.628098	0.615	0.48	1	Plasmablast	HC_B27-	0.135	HC	B27-	20	35626031	35664956	copine 1
B cells	CPNE1	0.249957	1.01438	0.615	0.357	1	Plasmablast	HC_B27+	0.258	HC	B27+	20	35626031	35664956	copine 1
B cells	CRELD2	0.608463	0.460976	0.846	0.714	1	Plasmablast	HC_B27+	0.132	HC	B27+	22	49918167	49927540	cysteine rich with EGF like domains 2
B cells	CRIPT	0.0142787	-1.78009	0.154	0.56	1	Plasmablast	HC_B27-	0.406	HC	B27-	2	46616416	46630176	CXXC repeat containing interactor of PDZ3 domain
B cells	CSDE1	0.355795	0.27834	0.923	0.786	1	Plasmablast	HC_B27+	0.137	HC	B27+	1	114716913	114758676	cold shock domain containing E1
B cells	CSK	0.188178	-0.924845	0.308	0.52	1	Plasmablast	HC_B27-	0.212	HC	B27-	15	74782080	74803197	C-terminal Src kinase
B cells	CSNK1A1	0.439658	-0.614605	0.385	0.5	1	Plasmablast	HC_B27+	0.115	HC	B27+	5	149492982	149551471	casein kinase 1 alpha 1
B cells	CSNK2A1	0.0915715	-1.03585	0.231	0.56	1	Plasmablast	HC_B27-	0.329	HC	B27-	20	472498	543835	casein kinase 2 alpha 1
B cells	CSNK2A1	0.300211	-0.423451	0.231	0.5	1	Plasmablast	HC_B27+	0.269	HC	B27+	20	472498	543835	casein kinase 2 alpha 1
B cells	CSTB	0.00104323	-0.208012	0.416	0.534	1	B intermediate	HC_B27-	0.118	HC	B27-	21	43772511	43776330	cystatin B
B cells	CSTB	0.0867029	-0.867044	0.615	0.76	1	Plasmablast	HC_B27-	0.145	HC	B27-	21	43772511	43776330	cystatin B
B cells	CSTB	0.487154	0.274426	0.615	0.429	1	Plasmablast	HC_B27+	0.186	HC	B27+	21	43772511	43776330	cystatin B
B cells	CTCF	0.747132	-0.258697	0.462	0.6	1	Plasmablast	HC_B27-	0.138	HC	B27-	16	67562467	67639177	CCCTC-binding factor
B cells	CTSC	0.32722	-0.756104	0.538	0.643	1	Plasmablast	HC_B27+	0.105	HC	B27+	11	88265069	88359684	cathepsin C
B cells	CTSS	0.411282	0.563713	0.692	0.571	1	Plasmablast	HC_B27+	0.121	HC	B27+	1	150730079	150765957	cathepsin S
B cells	CTSZ	0.295541	0.124589	0.615	0.36	1	Plasmablast	HC_B27-	0.255	HC	B27-	20	58985686	59008238	cathepsin Z
B cells	CUL2	0.0149372	-2.04287	0.077	0.5	1	Plasmablast	HC_B27+	0.423	HC	B27+	10	35008504	35127006	cullin 2
B cells	CUTA	0.543886	0.28267	1	0.786	1	Plasmablast	HC_B27+	0.214	HC	B27+	6	33416442	33418317	cutA divalent cation tolerance homolog
B cells	CUTALP	0.153299	-1.05401	0.231	0.5	1	Plasmablast	HC_B27+	0.269	HC	B27+	9	120847294	120851339	cutA divalent cation tolerance like, pseudogene
B cells	CUTALP	0.153299	-1.05401	0.231	0.5	1	Plasmablast	HC_B27+	0.269	HC	B27+	9	120824828	120854385	cutA divalent cation tolerance like, pseudogene
B cells	CYBC1	0.360564	-0.469655	0.462	0.643	1	Plasmablast	HC_B27+	0.181	HC	B27+	17	82440912	82450829	cytochrome b-245 chaperone 1
B cells	CYLD	0.242701	0.682436	0.615	0.5	1	Plasmablast	HC_B27+	0.115	HC	B27+	16	50742050	50801935	CYLD lysine 63 deubiquitinase
B cells	CYP20A1	0.16305	0.893065	0.538	0.32	1	Plasmablast	HC_B27-	0.218	HC	B27-	2	203238977	203306026	cytochrome P450 family 20 subfamily A member 1
B cells	CYP20A1	0.513327	0.621126	0.538	0.429	1	Plasmablast	HC_B27+	0.109	HC	B27+	2	203238977	203306026	cytochrome P450 family 20 subfamily A member 1
B cells	CYRIB	0.612647	-0.134104	0.385	0.5	1	Plasmablast	HC_B27+	0.115	HC	B27+	8	129839593	130017504	CYFIP related Rac1 interactor B
B cells	CYTH1	0.0341852	-1.2627	0.231	0.714	1	Plasmablast	HC_B27+	0.483	HC	B27+	17	78674048	78782297	cytohesin 1
B cells	CYTIP	0.167045	-0.649769	0.615	0.8	1	Plasmablast	HC_B27-	0.185	HC	B27-	2	157414619	157488961	cytohesin 1 interacting protein
B cells	CYTOR	0.18619	1.12771	0.692	0.48	1	Plasmablast	HC_B27-	0.212	HC	B27-	2	87454781	87636740	cytoskeleton regulator RNA
B cells	DANCR	0.43244	-0.861233	0.538	0.72	1	Plasmablast	HC_B27-	0.182	HC	B27-	4	52712325	52723623	differentiation antagonizing non-protein coding RNA
B cells	DANCR	0.173956	-0.927605	0.538	0.786	1	Plasmablast	HC_B27+	0.248	HC	B27+	4	52712325	52723623	differentiation antagonizing non-protein coding RNA
B cells	DAPP1	9.9158e-05	-0.290112	0.455	0.584	1	B intermediate	HC_B27-	0.129	HC	B27-	4	99816827	99870190	dual adaptor of phosphotyrosine and 3-phosphoinositides 1
B cells	DAZAP1	0.260883	-0.857881	0.385	0.571	1	Plasmablast	HC_B27+	0.186	HC	B27+	19	1407569	1435687	DAZ associated protein 1
B cells	DAZAP2	0.477013	-0.215939	0.462	0.643	1	Plasmablast	HC_B27+	0.181	HC	B27+	12	51238724	51271362	DAZ associated protein 2
B cells	DBI	4.14569e-06	-0.289193	0.442	0.589	0.260159	B intermediate	HC_B27-	0.147	HC	B27-	2	119366924	119372550	diazepam binding inhibitor, acyl-CoA binding protein
B cells	DBI	0.542898	-0.170128	0.692	0.929	1	Plasmablast	HC_B27+	0.237	HC	B27+	2	119366924	119372550	diazepam binding inhibitor, acyl-CoA binding protein
B cells	DCP2	0.0206839	-2.00527	0.077	0.5	1	Plasmablast	HC_B27+	0.423	HC	B27+	5	112976702	113022195	decapping mRNA 2
B cells	DCPS	0.641208	-0.328945	0.385	0.52	1	Plasmablast	HC_B27-	0.135	HC	B27-	11	126304060	126350005	decapping enzyme, scavenger
B cells	DCPS	0.0830306	-1.04822	0.385	0.786	1	Plasmablast	HC_B27+	0.401	HC	B27+	11	126304060	126350005	decapping enzyme, scavenger
B cells	DCTN2	0.504691	0.773956	0.615	0.48	1	Plasmablast	HC_B27-	0.135	HC	B27-	12	57529633	57547224	dynactin subunit 2
B cells	DCTN2	0.272135	0.871571	0.615	0.357	1	Plasmablast	HC_B27+	0.258	HC	B27+	12	57529633	57547224	dynactin subunit 2
B cells	DCUN1D5	0.228598	-0.851136	0.231	0.5	1	Plasmablast	HC_B27+	0.269	HC	B27+	11	103050686	103092194	defective in cullin neddylation 1 domain containing 5
B cells	DCXR	0.288093	0.456785	0.538	0.36	1	Plasmablast	HC_B27-	0.178	HC	B27-	17	82035136	82037709	dicarbonyl and L-xylulose reductase
B cells	DCXR	0.471847	0.222988	0.538	0.357	1	Plasmablast	HC_B27+	0.181	HC	B27+	17	82035136	82037709	dicarbonyl and L-xylulose reductase
B cells	DDAH2	0.354076	-0.640248	0.308	0.5	1	Plasmablast	HC_B27+	0.192	HC	B27+	6	31727038	31730617	dimethylarginine dimethylaminohydrolase 2
B cells	DDOST	0.48791	0.24626	0.769	0.88	1	Plasmablast	HC_B27-	0.111	HC	B27-	1	20651767	20661544	dolichyl-diphosphooligosaccharide--protein glycosyltransferase non-catalytic subunit
B cells	DDOST	0.30744	0.44345	0.769	0.929	1	Plasmablast	HC_B27+	0.16	HC	B27+	1	20651767	20661544	dolichyl-diphosphooligosaccharide--protein glycosyltransferase non-catalytic subunit
B cells	DDX18	0.000757133	-0.236289	0.487	0.599	1	B intermediate	HC_B27-	0.112	HC	B27-	2	117814691	117832377	DEAD-box helicase 18
B cells	DDX18	0.411823	-0.520244	0.538	0.68	1	Plasmablast	HC_B27-	0.142	HC	B27-	2	117814691	117832377	DEAD-box helicase 18
B cells	DDX18	0.386928	-0.462393	0.538	0.786	1	Plasmablast	HC_B27+	0.248	HC	B27+	2	117814691	117832377	DEAD-box helicase 18
B cells	DDX21	0.000265045	-0.294902	0.409	0.53	1	B memory	HC_B27-	0.121	HC	B27-	10	68956135	68985068	DExD-box helicase 21
B cells	DDX21	0.554073	-0.114597	0.462	0.64	1	Plasmablast	HC_B27-	0.178	HC	B27-	10	68956135	68985068	DExD-box helicase 21
B cells	DDX24	0.366396	-0.493311	0.615	0.76	1	Plasmablast	HC_B27-	0.145	HC	B27-	14	94048287	94081202	DEAD-box helicase 24
B cells	DDX24	0.882752	-0.171489	0.615	0.786	1	Plasmablast	HC_B27+	0.171	HC	B27+	14	94048287	94081202	DEAD-box helicase 24
B cells	DDX3X	0.0298007	-1.10928	0.462	0.8	1	Plasmablast	HC_B27-	0.338	HC	B27-	X	41333348	41364472	DEAD-box helicase 3 X-linked
B cells	DDX3X	0.071143	-0.762362	0.462	0.857	1	Plasmablast	HC_B27+	0.395	HC	B27+	X	41333348	41364472	DEAD-box helicase 3 X-linked
B cells	DDX46	0.593469	-0.104616	0.538	0.72	1	Plasmablast	HC_B27-	0.182	HC	B27-	5	134758771	134855133	DEAD-box helicase 46
B cells	DDX46	0.746183	-0.372729	0.538	0.714	1	Plasmablast	HC_B27+	0.176	HC	B27+	5	134758771	134855133	DEAD-box helicase 46
B cells	DDX6	0.0017577	-0.158398	0.428	0.555	1	B memory	HC_B27+	0.127	HC	B27+	11	118747763	118791164	DEAD-box helicase 6
B cells	DDX6	0.416388	0.61879	0.615	0.5	1	Plasmablast	HC_B27+	0.115	HC	B27+	11	118747763	118791164	DEAD-box helicase 6
B cells	DECR1	0.0528314	-1.2399	0.308	0.64	1	Plasmablast	HC_B27-	0.332	HC	B27-	8	90001405	90053633	2,4-dienoyl-CoA reductase 1
B cells	DECR1	0.0170088	-1.52676	0.308	0.857	1	Plasmablast	HC_B27+	0.549	HC	B27+	8	90001405	90053633	2,4-dienoyl-CoA reductase 1
B cells	DEF6	0.13854	0.855944	0.615	0.4	1	Plasmablast	HC_B27-	0.215	HC	B27-	6	35297818	35321771	DEF6 guanine nucleotide exchange factor
B cells	DEF6	0.0942512	0.982908	0.615	0.357	1	Plasmablast	HC_B27+	0.258	HC	B27+	6	35297818	35321771	DEF6 guanine nucleotide exchange factor
B cells	DEGS1	0.0563574	-1.47621	0.154	0.5	1	Plasmablast	HC_B27+	0.346	HC	B27+	1	224175756	224193441	delta 4-desaturase, sphingolipid 1
B cells	DENND10	0.413536	-0.242422	0.308	0.5	1	Plasmablast	HC_B27+	0.192	HC	B27+	10	119104086	119137984	DENN domain containing 10
B cells	DENR	0.0331438	-1.10192	0.231	0.6	1	Plasmablast	HC_B27-	0.369	HC	B27-	12	122752824	122771064	density regulated re-initiation and release factor
B cells	DERL1	0.0478996	-0.367226	0.462	0.76	1	Plasmablast	HC_B27-	0.298	HC	B27-	8	123013170	123042302	derlin 1
B cells	DERL2	0.258284	-0.502211	0.538	0.643	1	Plasmablast	HC_B27+	0.105	HC	B27+	17	5471254	5486811	derlin 2
B cells	DERL3	0.0904109	0.8659	1	0.84	1	Plasmablast	HC_B27-	0.16	HC	B27-	22	23834503	23839128	derlin 3
B cells	DESI1	0.733927	0.492047	0.385	0.571	1	Plasmablast	HC_B27+	0.186	HC	B27+	22	41598028	41621043	desumoylating isopeptidase 1
B cells	DGUOK	0.181399	1.05305	0.538	0.36	1	Plasmablast	HC_B27-	0.178	HC	B27-	2	73926826	73958961	deoxyguanosine kinase
B cells	DGUOK	0.148576	1.51957	0.538	0.286	1	Plasmablast	HC_B27+	0.252	HC	B27+	2	73926826	73958961	deoxyguanosine kinase
B cells	DMAP1	0.300211	-0.519552	0.231	0.5	1	Plasmablast	HC_B27+	0.269	HC	B27+	1	44213455	44220681	DNA methyltransferase 1 associated protein 1
B cells	DNAJA2	0.211847	0.932116	0.538	0.4	1	Plasmablast	HC_B27-	0.138	HC	B27-	16	46955362	46973674	DnaJ heat shock protein family (Hsp40) member A2
B cells	DNAJB11	0.373889	-0.428645	0.538	0.64	1	Plasmablast	HC_B27-	0.102	HC	B27-	3	186567403	186585800	DnaJ heat shock protein family (Hsp40) member B11
B cells	DNAJB11	0.379269	-0.503127	0.538	0.643	1	Plasmablast	HC_B27+	0.105	HC	B27+	3	186567403	186585800	DnaJ heat shock protein family (Hsp40) member B11
B cells	DNAJB9	0.0386862	0.949705	0.769	0.56	1	Plasmablast	HC_B27-	0.209	HC	B27-	7	108569867	108574850	DnaJ heat shock protein family (Hsp40) member B9
B cells	DNAJB9	0.0215069	1.4519	0.769	0.571	1	Plasmablast	HC_B27+	0.198	HC	B27+	7	108569867	108574850	DnaJ heat shock protein family (Hsp40) member B9
B cells	DNAJC1	0.672995	0.156081	0.769	0.64	1	Plasmablast	HC_B27-	0.129	HC	B27-	10	21756548	22003769	DnaJ heat shock protein family (Hsp40) member C1
B cells	DNAJC1	0.113504	0.890898	0.769	0.429	1	Plasmablast	HC_B27+	0.34	HC	B27+	10	21756548	22003769	DnaJ heat shock protein family (Hsp40) member C1
B cells	DNAJC10	5.74228e-05	-0.346314	0.405	0.536	1	B intermediate	HC_B27+	0.131	HC	B27+	2	182716255	182794464	DnaJ heat shock protein family (Hsp40) member C10
B cells	DNAJC10	0.00163004	-0.252629	0.39	0.502	1	B memory	HC_B27+	0.112	HC	B27+	2	182716255	182794464	DnaJ heat shock protein family (Hsp40) member C10
B cells	DNAJC10	0.0660902	-0.931372	0.308	0.68	1	Plasmablast	HC_B27-	0.372	HC	B27-	2	182716255	182794464	DnaJ heat shock protein family (Hsp40) member C10
B cells	DNAJC10	0.513016	-0.179946	0.308	0.5	1	Plasmablast	HC_B27+	0.192	HC	B27+	2	182716255	182794464	DnaJ heat shock protein family (Hsp40) member C10
B cells	DNAJC19	0.137816	-1.22641	0.231	0.5	1	Plasmablast	HC_B27+	0.269	HC	B27+	3	180983697	180989774	DnaJ heat shock protein family (Hsp40) member C19
B cells	DNAJC8	0.0279445	-1.01619	0.538	0.72	1	Plasmablast	HC_B27-	0.182	HC	B27-	1	28199456	28233029	DnaJ heat shock protein family (Hsp40) member C8
B cells	DNPH1	0.398903	0.472473	0.538	0.4	1	Plasmablast	HC_B27-	0.138	HC	B27-	6	43225629	43229481	2'-deoxynucleoside 5'-phosphate N-hydrolase 1
B cells	DNPH1	0.379206	0.649328	0.538	0.357	1	Plasmablast	HC_B27+	0.181	HC	B27+	6	43225629	43229481	2'-deoxynucleoside 5'-phosphate N-hydrolase 1
B cells	DOCK8	0.726839	0.152009	0.538	0.64	1	Plasmablast	HC_B27-	0.102	HC	B27-	9	214854	465259	dedicator of cytokinesis 8
B cells	DPM2	0.0931951	-0.559456	0.231	0.643	1	Plasmablast	HC_B27+	0.412	HC	B27+	9	127935099	127937854	dolichyl-phosphate mannosyltransferase subunit 2, regulatory
B cells	DPP7	0.212464	0.732874	0.769	0.56	1	Plasmablast	HC_B27-	0.209	HC	B27-	9	137110542	137118309	dipeptidyl peptidase 7
B cells	DPY30	0.385403	-0.331817	0.231	0.5	1	Plasmablast	HC_B27+	0.269	HC	B27+	2	31867809	32039805	dpy-30 histone methyltransferase complex regulatory subunit
B cells	DSTN	0.287819	-0.582972	0.538	0.76	1	Plasmablast	HC_B27-	0.222	HC	B27-	20	17570075	17609919	destrin, actin depolymerizing factor
B cells	DSTN	0.785683	-0.433391	0.538	0.786	1	Plasmablast	HC_B27+	0.248	HC	B27+	20	17570075	17609919	destrin, actin depolymerizing factor
B cells	DUS1L	0.0364092	1.31119	0.615	0.28	1	Plasmablast	HC_B27-	0.335	HC	B27-	17	82057506	82065887	dihydrouridine synthase 1 like
B cells	DUS1L	0.0754082	1.21104	0.615	0.357	1	Plasmablast	HC_B27+	0.258	HC	B27+	17	82057506	82065887	dihydrouridine synthase 1 like
B cells	DUSP22	0.0310867	-1.64523	0.154	0.571	1	Plasmablast	HC_B27+	0.417	HC	B27+	6	291630	351355	dual specificity phosphatase 22
B cells	DYNC1I2	0.547591	0.110211	0.385	0.571	1	Plasmablast	HC_B27+	0.186	HC	B27+	2	171687409	171750158	dynein cytoplasmic 1 intermediate chain 2
B cells	DYNLL1	3.38394e-06	-0.354723	0.494	0.627	0.212356	B intermediate	HC_B27-	0.133	HC	B27-	12	120469850	120498493	dynein light chain LC8-type 1
B cells	DYNLRB1	0.087642	-1.60846	0.231	0.5	1	Plasmablast	HC_B27+	0.269	HC	B27+	20	34516395	34540958	dynein light chain roadblock-type 1
B cells	EBAG9	0.1911	-0.764575	0.308	0.643	1	Plasmablast	HC_B27+	0.335	HC	B27+	8	109539711	109570072	estrogen receptor binding site associated antigen 9
B cells	EBPL	0.137816	-1.14214	0.231	0.5	1	Plasmablast	HC_B27+	0.269	HC	B27+	13	49660674	49691486	EBP like
B cells	ECH1	0.362038	-0.565162	0.462	0.64	1	Plasmablast	HC_B27-	0.178	HC	B27-	19	38815422	38831841	enoyl-CoA hydratase 1
B cells	ECH1	0.122664	-0.959979	0.462	0.786	1	Plasmablast	HC_B27+	0.324	HC	B27+	19	38815422	38831841	enoyl-CoA hydratase 1
B cells	ECHS1	0.177517	-0.841503	0.385	0.56	1	Plasmablast	HC_B27-	0.175	HC	B27-	10	133362485	133373354	enoyl-CoA hydratase, short chain 1
B cells	ECHS1	0.195235	-0.502147	0.385	0.714	1	Plasmablast	HC_B27+	0.329	HC	B27+	10	133362485	133373354	enoyl-CoA hydratase, short chain 1
B cells	EDEM1	0.10474	-0.733032	0.615	0.786	1	Plasmablast	HC_B27+	0.171	HC	B27+	3	5187646	5219958	ER degradation enhancing alpha-mannosidase like protein 1
B cells	EDEM3	0.253839	0.433662	0.615	0.72	1	Plasmablast	HC_B27-	0.105	HC	B27-	1	184690237	184754907	ER degradation enhancing alpha-mannosidase like protein 3
B cells	EDEM3	0.226456	1.49426	0.615	0.429	1	Plasmablast	HC_B27+	0.186	HC	B27+	1	184690237	184754907	ER degradation enhancing alpha-mannosidase like protein 3
B cells	EDF1	0.000220934	-0.226312	0.613	0.745	1	B intermediate	HC_B27-	0.132	HC	B27-	9	136862119	136866308	endothelial differentiation related factor 1
B cells	EDF1	7.02013e-07	-0.229918	0.517	0.649	0.0440541	B naive	HC_B27-	0.132	HC	B27-	9	136862119	136866308	endothelial differentiation related factor 1
B cells	EFHD2	0.416388	-0.423466	0.462	0.643	1	Plasmablast	HC_B27+	0.181	HC	B27+	1	15409888	15430339	EF-hand domain family member D2
B cells	EHBP1L1	0.0827791	-1.05258	0.154	0.5	1	Plasmablast	HC_B27+	0.346	HC	B27+	11	65576046	65592650	EH domain binding protein 1 like 1
B cells	EID1	0.154678	-0.828827	0.462	0.64	1	Plasmablast	HC_B27-	0.178	HC	B27-	15	48878134	48880173	EP300 interacting inhibitor of differentiation 1
B cells	EID1	0.000321224	-1.66309	0.462	1	1	Plasmablast	HC_B27+	0.538	HC	B27+	15	48878134	48880173	EP300 interacting inhibitor of differentiation 1
B cells	EIF1AX	0.0758972	-1.35147	0.462	0.64	1	Plasmablast	HC_B27-	0.178	HC	B27-	X	20124525	20141838	eukaryotic translation initiation factor 1A X-linked
B cells	EIF1AX	0.263794	-0.937631	0.462	0.643	1	Plasmablast	HC_B27+	0.181	HC	B27+	X	20124525	20141838	eukaryotic translation initiation factor 1A X-linked
B cells	EIF1AY	0.0852673	0.902364	0.692	0.32	1	Plasmablast	HC_B27-	0.372	HC	B27-	Y	20575776	20593154	eukaryotic translation initiation factor 1A Y-linked
B cells	EIF1AY	0.0204323	1.46736	0.692	0.214	1	Plasmablast	HC_B27+	0.478	HC	B27+	Y	20575776	20593154	eukaryotic translation initiation factor 1A Y-linked
B cells	EIF2A	0.0439183	-1.27311	0.385	0.68	1	Plasmablast	HC_B27-	0.295	HC	B27-	3	150546678	150586016	eukaryotic translation initiation factor 2A
B cells	EIF2A	0.455479	-0.405255	0.385	0.643	1	Plasmablast	HC_B27+	0.258	HC	B27+	3	150546678	150586016	eukaryotic translation initiation factor 2A
B cells	EIF2AK3	0.0773423	-0.860789	0.462	0.8	1	Plasmablast	HC_B27-	0.338	HC	B27-	2	88556741	88691518	eukaryotic translation initiation factor 2 alpha kinase 3
B cells	EIF2AK4	0.230478	1.04102	0.538	0.357	1	Plasmablast	HC_B27+	0.181	HC	B27+	15	39934115	40035591	eukaryotic translation initiation factor 2 alpha kinase 4
B cells	EIF2B1	0.250977	-0.440427	0.231	0.5	1	Plasmablast	HC_B27+	0.269	HC	B27+	12	123620406	123633766	eukaryotic translation initiation factor 2B subunit alpha
B cells	EIF2S2	0.000635174	-1.36556	0.846	0.96	1	Plasmablast	HC_B27-	0.114	HC	B27-	20	34088309	34112243	eukaryotic translation initiation factor 2 subunit beta
B cells	EIF2S3	0.00995476	-0.181103	0.579	0.683	1	B memory	HC_B27+	0.104	HC	B27+	X	24054946	24078810	eukaryotic translation initiation factor 2 subunit gamma
B cells	EIF2S3	0.211382	-0.667183	0.385	0.56	1	Plasmablast	HC_B27-	0.175	HC	B27-	X	24054946	24078810	eukaryotic translation initiation factor 2 subunit gamma
B cells	EIF2S3	0.239355	-0.829376	0.385	0.571	1	Plasmablast	HC_B27+	0.186	HC	B27+	X	24054946	24078810	eukaryotic translation initiation factor 2 subunit gamma
B cells	EIF3A	0.0219052	-0.104106	0.438	0.545	1	B memory	HC_B27+	0.107	HC	B27+	10	119033670	119080817	eukaryotic translation initiation factor 3 subunit A
B cells	EIF3A	0.130429	-0.164845	0.615	0.929	1	Plasmablast	HC_B27+	0.314	HC	B27+	10	119033670	119080817	eukaryotic translation initiation factor 3 subunit A
B cells	EIF3B	0.418032	0.503711	0.538	0.4	1	Plasmablast	HC_B27-	0.138	HC	B27-	7	2354086	2380745	eukaryotic translation initiation factor 3 subunit B
B cells	EIF3B	0.0348021	1.76717	0.538	0.143	1	Plasmablast	HC_B27+	0.395	HC	B27+	7	2354086	2380745	eukaryotic translation initiation factor 3 subunit B
B cells	EIF3D	0.470158	-0.211562	0.538	0.72	1	Plasmablast	HC_B27-	0.182	HC	B27-	22	36510855	36529184	eukaryotic translation initiation factor 3 subunit D
B cells	EIF3D	0.245299	-0.395947	0.538	0.786	1	Plasmablast	HC_B27+	0.248	HC	B27+	22	36510855	36529184	eukaryotic translation initiation factor 3 subunit D
B cells	EIF3E	0.331502	-0.441108	0.923	0.8	1	Plasmablast	HC_B27-	0.123	HC	B27-	8	108162787	108443496	eukaryotic translation initiation factor 3 subunit E
B cells	EIF3H	0.354489	0.295602	0.923	0.76	1	Plasmablast	HC_B27-	0.163	HC	B27-	8	116642130	116766925	eukaryotic translation initiation factor 3 subunit H
B cells	EIF3J	0.123891	-0.526641	0.462	0.76	1	Plasmablast	HC_B27-	0.298	HC	B27-	15	44537125	44563029	eukaryotic translation initiation factor 3 subunit J
B cells	EIF3J	0.0730257	-0.788718	0.462	0.786	1	Plasmablast	HC_B27+	0.324	HC	B27+	15	44537125	44563029	eukaryotic translation initiation factor 3 subunit J
B cells	EIF3L	0.0248622	-0.16704	0.428	0.531	1	B memory	HC_B27+	0.103	HC	B27+	22	37848868	37889407	eukaryotic translation initiation factor 3 subunit L
B cells	EIF3L	0.471847	-0.35366	0.385	0.5	1	Plasmablast	HC_B27+	0.115	HC	B27+	22	37848868	37889407	eukaryotic translation initiation factor 3 subunit L
B cells	EIF3M	0.476227	-0.249948	0.692	0.8	1	Plasmablast	HC_B27-	0.108	HC	B27-	11	32583798	32606264	eukaryotic translation initiation factor 3 subunit M
B cells	EIF4A2	0.00487074	-0.171702	0.674	0.775	1	B intermediate	HC_B27+	0.101	HC	B27+	3	186783205	186789897	eukaryotic translation initiation factor 4A2
B cells	EIF4A2	0.0019494	-0.174003	0.673	0.789	1	B memory	HC_B27+	0.116	HC	B27+	3	186783205	186789897	eukaryotic translation initiation factor 4A2
B cells	EIF4A2	3.10916e-11	-0.283865	0.581	0.711	1.95112e-06	B naive	HC_B27+	0.13	HC	B27+	3	186783205	186789897	eukaryotic translation initiation factor 4A2
B cells	EIF4A3	0.211382	-0.698572	0.385	0.56	1	Plasmablast	HC_B27-	0.175	HC	B27-	17	80134369	80147151	eukaryotic translation initiation factor 4A3
B cells	EIF4B	0.381679	0.617064	0.769	0.929	1	Plasmablast	HC_B27+	0.16	HC	B27+	12	53006282	53042215	eukaryotic translation initiation factor 4B
B cells	EIF4H	0.307861	-0.754488	0.385	0.571	1	Plasmablast	HC_B27+	0.186	HC	B27+	7	74174231	74197122	eukaryotic translation initiation factor 4H
B cells	EIF5	0.116404	0.754332	0.769	0.6	1	Plasmablast	HC_B27-	0.169	HC	B27-	14	103333544	103345025	eukaryotic translation initiation factor 5
B cells	EIF5A	0.394318	-0.375208	0.692	0.929	1	Plasmablast	HC_B27+	0.237	HC	B27+	17	7306999	7312463	eukaryotic translation initiation factor 5A
B cells	EIF6	0.0660902	0.803064	0.769	0.44	1	Plasmablast	HC_B27-	0.329	HC	B27-	20	35278907	35284985	eukaryotic translation initiation factor 6
B cells	EIF6	0.466298	0.338897	0.769	0.429	1	Plasmablast	HC_B27+	0.34	HC	B27+	20	35278907	35284985	eukaryotic translation initiation factor 6
B cells	ELF1	0.00771323	-0.208748	0.459	0.567	1	B memory	HC_B27+	0.108	HC	B27+	13	40931924	41061440	E74 like ETS transcription factor 1
B cells	ELF1	0.159365	-0.811238	0.385	0.68	1	Plasmablast	HC_B27-	0.295	HC	B27-	13	40931924	41061440	E74 like ETS transcription factor 1
B cells	ELF1	0.291366	-0.724296	0.385	0.643	1	Plasmablast	HC_B27+	0.258	HC	B27+	13	40931924	41061440	E74 like ETS transcription factor 1
B cells	ELK3	0.0678252	-1.17655	0.231	0.571	1	Plasmablast	HC_B27+	0.34	HC	B27+	12	96194375	96269824	ETS transcription factor ELK3
B cells	ELL2	0.521603	-0.740578	0.615	0.72	1	Plasmablast	HC_B27-	0.105	HC	B27-	5	95885098	95961851	elongation factor for RNA polymerase II 2
B cells	ELOB	0.0044454	-0.159101	0.543	0.659	1	B intermediate	HC_B27-	0.116	HC	B27-	16	2771414	2777289	elongin B
B cells	ELOB	0.00711038	-0.169051	0.593	0.697	1	B memory	HC_B27-	0.104	HC	B27-	16	2771414	2777289	elongin B
B cells	EMB	0.489776	-0.300016	0.385	0.56	1	Plasmablast	HC_B27-	0.175	HC	B27-	5	50396192	50443248	embigin
B cells	EMC4	0.207677	-0.667723	0.231	0.5	1	Plasmablast	HC_B27+	0.269	HC	B27+	15	34225013	34230156	ER membrane protein complex subunit 4
B cells	EMC6	0.0361044	1.1061	0.769	0.44	1	Plasmablast	HC_B27-	0.329	HC	B27-	17	3668812	3669668	ER membrane protein complex subunit 6
B cells	EMC6	0.443485	0.467368	0.769	0.571	1	Plasmablast	HC_B27+	0.198	HC	B27+	17	3668812	3669668	ER membrane protein complex subunit 6
B cells	ENO1	0.0193069	-0.131865	0.453	0.57	1	B intermediate	HC_B27-	0.117	HC	B27-	1	8861000	8879190	enolase 1
B cells	ENO1	0.276157	0.529804	0.769	0.56	1	Plasmablast	HC_B27-	0.209	HC	B27-	1	8861000	8879190	enolase 1
B cells	ENSA	0.207306	1.06246	0.615	0.429	1	Plasmablast	HC_B27+	0.186	HC	B27+	1	150600851	150629612	endosulfine alpha
B cells	ENTPD1	0.317991	-0.963069	0.385	0.52	1	Plasmablast	HC_B27-	0.135	HC	B27-	10	95711779	95877266	ectonucleoside triphosphate diphosphohydrolase 1
B cells	ENTPD1	0.350998	-0.913988	0.385	0.5	1	Plasmablast	HC_B27+	0.115	HC	B27+	10	95711779	95877266	ectonucleoside triphosphate diphosphohydrolase 1
B cells	EP300	0.0357321	-1.84956	0.154	0.571	1	Plasmablast	HC_B27+	0.417	HC	B27+	22	41092592	41180077	E1A binding protein p300
B cells	EPB41	0.0103079	-1.8934	0.231	0.64	1	Plasmablast	HC_B27-	0.409	HC	B27-	1	28887091	29120046	erythrocyte membrane protein band 4.1
B cells	EPB41	0.137816	-1.19256	0.231	0.5	1	Plasmablast	HC_B27+	0.269	HC	B27+	1	28887091	29120046	erythrocyte membrane protein band 4.1
B cells	EPC1	0.737962	0.146397	0.462	0.571	1	Plasmablast	HC_B27+	0.109	HC	B27+	10	32267751	32378798	enhancer of polycomb homolog 1
B cells	EPRS1	0.768022	-0.166208	0.769	0.643	1	Plasmablast	HC_B27+	0.126	HC	B27+	1	219968600	220046530	glutamyl-prolyl-tRNA synthetase 1
B cells	ERBIN	0.148576	1.28237	0.538	0.286	1	Plasmablast	HC_B27+	0.252	HC	B27+	5	65883128	66082546	erbb2 interacting protein
B cells	ERC1	0.211847	-0.862175	0.308	0.52	1	Plasmablast	HC_B27-	0.212	HC	B27-	12	990509	1495933	ELKS/RAB6-interacting/CAST family member 1
B cells	ERGIC2	0.155998	0.698873	0.769	0.44	1	Plasmablast	HC_B27-	0.329	HC	B27-	12	29337352	29381189	ERGIC and golgi 2
B cells	ERGIC2	0.0161506	1.47557	0.769	0.214	1	Plasmablast	HC_B27+	0.555	HC	B27+	12	29337352	29381189	ERGIC and golgi 2
B cells	ERGIC3	0.0326798	1.78299	0.692	0.357	1	Plasmablast	HC_B27+	0.335	HC	B27+	20	35542038	35557634	ERGIC and golgi 3
B cells	ERICH1	0.354076	-0.413624	0.308	0.5	1	Plasmablast	HC_B27+	0.192	HC	B27+	8	614746	738106	glutamate rich 1
B cells	ERLEC1	0.00362257	-1.55517	0.769	0.96	1	Plasmablast	HC_B27-	0.191	HC	B27-	2	53787009	53833038	endoplasmic reticulum lectin 1
B cells	ERLEC1	0.284976	-0.700854	0.769	0.929	1	Plasmablast	HC_B27+	0.16	HC	B27+	2	53787009	53833038	endoplasmic reticulum lectin 1
B cells	ERN1	0.164509	-1.15971	0.231	0.571	1	Plasmablast	HC_B27+	0.34	HC	B27+	17	64039080	64130819	endoplasmic reticulum to nucleus signaling 1
B cells	ERP44	0.263794	0.594512	0.615	0.5	1	Plasmablast	HC_B27+	0.115	HC	B27+	9	99979185	100099052	endoplasmic reticulum protein 44
B cells	ETNK1	0.539951	-0.226954	0.308	0.571	1	Plasmablast	HC_B27+	0.263	HC	B27+	12	22625075	22690665	ethanolamine kinase 1
B cells	ETS1	4.05e-06	-0.385024	0.616	0.749	0.254154	B intermediate	HC_B27+	0.133	HC	B27+	11	128458761	128587558	ETS proto-oncogene 1, transcription factor
B cells	ETS1	0.00151393	-0.223583	0.568	0.683	1	B memory	HC_B27-	0.115	HC	B27-	11	128458761	128587558	ETS proto-oncogene 1, transcription factor
B cells	ETS1	0.000695424	-0.218752	0.568	0.701	1	B memory	HC_B27+	0.133	HC	B27+	11	128458761	128587558	ETS proto-oncogene 1, transcription factor
B cells	ETS1	2.37685e-16	-0.388519	0.584	0.72	1.49157e-11	B naive	HC_B27+	0.136	HC	B27+	11	128458761	128587558	ETS proto-oncogene 1, transcription factor
B cells	EVI2A	0.104059	-1.60674	0.308	0.571	1	Plasmablast	HC_B27+	0.263	HC	B27+	17	31316410	31321749	ecotropic viral integration site 2A
B cells	EWSR1	0.547591	0.562971	0.538	0.429	1	Plasmablast	HC_B27+	0.109	HC	B27+	22	29268009	29300525	EWS RNA binding protein 1
B cells	EZR	0.0552989	-0.896415	0.692	0.84	1	Plasmablast	HC_B27-	0.148	HC	B27-	6	158765741	158819368	ezrin
B cells	FAAP20	0.360122	0.408392	0.385	0.571	1	Plasmablast	HC_B27+	0.186	HC	B27+	1	2184461	2212720	FA core complex associated protein 20
B cells	FAIM	0.170071	-1.03604	0.231	0.5	1	Plasmablast	HC_B27+	0.269	HC	B27+	3	138608606	138633376	Fas apoptotic inhibitory molecule
B cells	FAM107B	0.900044	-0.617075	0.692	0.5	1	Plasmablast	HC_B27+	0.192	HC	B27+	10	14518557	14774897	family with sequence similarity 107 member B
B cells	FAM133B	0.0757812	-1.36587	0.385	0.643	1	Plasmablast	HC_B27+	0.258	HC	B27+	7	92560758	92590393	family with sequence similarity 133 member B
B cells	FAM30A	0.576087	-0.193116	0.385	0.56	1	Plasmablast	HC_B27-	0.175	HC	B27-	14	105879976	105932642	family with sequence similarity 30 member A
B cells	FAM32A	0.702768	0.49799	0.308	0.5	1	Plasmablast	HC_B27+	0.192	HC	B27+	19	16185380	16192046	family with sequence similarity 32 member A
B cells	FAM89B	0.513327	0.471246	0.538	0.429	1	Plasmablast	HC_B27+	0.109	HC	B27+	11	65572349	65574198	family with sequence similarity 89 member B
B cells	FASTK	0.275604	-0.377123	0.308	0.5	1	Plasmablast	HC_B27+	0.192	HC	B27+	7	151076624	151080866	Fas activated serine/threonine kinase
B cells	FBH1	0.987018	-0.133675	0.615	0.48	1	Plasmablast	HC_B27-	0.135	HC	B27-	10	5890203	5937594	F-box DNA helicase 1
B cells	FBL	0.624868	0.242915	0.615	0.429	1	Plasmablast	HC_B27+	0.186	HC	B27+	19	39834458	39846379	fibrillarin
B cells	FBXO9	0.104998	-0.850375	0.308	0.643	1	Plasmablast	HC_B27+	0.335	HC	B27+	6	53051991	53100873	F-box protein 9
B cells	FBXW5	0.222823	-0.305665	0.462	0.643	1	Plasmablast	HC_B27+	0.181	HC	B27+	9	136940435	136944738	F-box and WD repeat domain containing 5
B cells	FBXW7	0.189359	1.04613	0.615	0.429	1	Plasmablast	HC_B27+	0.186	HC	B27+	4	152320544	152536092	F-box and WD repeat domain containing 7
B cells	FCGRT	0.00241434	1.93949	0.769	0.2	1	Plasmablast	HC_B27-	0.569	HC	B27-	19	49506816	49526428	Fc gamma receptor and transporter
B cells	FCGRT	0.067462	1.06335	0.769	0.357	1	Plasmablast	HC_B27+	0.412	HC	B27+	19	49506816	49526428	Fc gamma receptor and transporter
B cells	FCRL1	3.87818e-06	-0.215184	0.503	0.614	0.243371	B naive	HC_B27-	0.111	HC	B27-	1	157794403	157820120	Fc receptor like 1
B cells	FCRL2	1.49942e-06	-0.38071	0.446	0.589	0.0940943	B intermediate	HC_B27-	0.143	HC	B27-	1	157745733	157777132	Fc receptor like 2
B cells	FCRL2	7.91497e-09	-0.529482	0.446	0.603	0.000496696	B intermediate	HC_B27+	0.157	HC	B27+	1	157745733	157777132	Fc receptor like 2
B cells	FGFR1OP2	0.206733	-0.666972	0.538	0.68	1	Plasmablast	HC_B27-	0.142	HC	B27-	12	26938470	26966650	FGFR1 oncogene partner 2
B cells	FGFR1OP2	0.530729	0.218955	0.538	0.286	1	Plasmablast	HC_B27+	0.252	HC	B27+	12	26938470	26966650	FGFR1 oncogene partner 2
B cells	FH	0.207677	-0.86361	0.231	0.5	1	Plasmablast	HC_B27+	0.269	HC	B27+	1	241497511	241519799	fumarate hydratase
B cells	FIBP	0.413536	-0.520541	0.308	0.5	1	Plasmablast	HC_B27+	0.192	HC	B27+	11	65883740	65888531	FGF1 intracellular binding protein
B cells	FIP1L1	0.188182	-0.963613	0.231	0.5	1	Plasmablast	HC_B27+	0.269	HC	B27+	4	53377569	53464382	factor interacting with PAPOLA and CPSF1
B cells	FKBP11	0.758265	-0.306945	1	0.88	1	Plasmablast	HC_B27-	0.12	HC	B27-	12	48921518	48926474	FKBP prolyl isomerase 11
B cells	FKBP3	0.0483737	1.26069	0.615	0.24	1	Plasmablast	HC_B27-	0.375	HC	B27-	14	45115599	45135319	FKBP prolyl isomerase 3
B cells	FKBP3	0.15786	1.13612	0.615	0.286	1	Plasmablast	HC_B27+	0.329	HC	B27+	14	45115599	45135319	FKBP prolyl isomerase 3
B cells	FKBP8	0.328025	-0.249107	0.615	0.8	1	Plasmablast	HC_B27-	0.185	HC	B27-	19	18531751	18544077	FKBP prolyl isomerase 8
B cells	FLNA	0.522406	0.395144	0.692	0.52	1	Plasmablast	HC_B27-	0.172	HC	B27-	X	154348524	154374634	filamin A
B cells	FMC1	0.0173146	-1.71818	0.154	0.571	1	Plasmablast	HC_B27+	0.417	HC	B27+	7	139339457	139346328	formation of mitochondrial complex V assembly factor 1 homolog
B cells	FMNL1	0.324158	-0.642393	0.385	0.5	1	Plasmablast	HC_B27+	0.115	HC	B27+	17	45221444	45247319	formin like 1
B cells	FNBP1	0.143078	-0.959133	0.385	0.6	1	Plasmablast	HC_B27-	0.215	HC	B27-	9	129887187	130043189	formin binding protein 1
B cells	FNBP1	0.539951	-0.389282	0.385	0.5	1	Plasmablast	HC_B27+	0.115	HC	B27+	9	129887187	130043189	formin binding protein 1
B cells	FNDC3A	0.0254167	2.3327	0.615	0.214	1	Plasmablast	HC_B27+	0.401	HC	B27+	13	48975912	49209779	fibronectin type III domain containing 3A
B cells	FNDC3B	0.457874	0.58035	0.538	0.4	1	Plasmablast	HC_B27-	0.138	HC	B27-	3	172039578	172401669	fibronectin type III domain containing 3B
B cells	FNDC3B	0.0985405	1.78655	0.538	0.214	1	Plasmablast	HC_B27+	0.324	HC	B27+	3	172039578	172401669	fibronectin type III domain containing 3B
B cells	FNTA	0.10781	-0.968964	0.231	0.571	1	Plasmablast	HC_B27+	0.34	HC	B27+	8	43034194	43085788	farnesyltransferase, CAAX box, alpha
B cells	FOXN3	0.024796	1.43827	0.615	0.32	1	Plasmablast	HC_B27-	0.295	HC	B27-	14	89124871	89619149	forkhead box N3
B cells	FOXN3	0.0409571	1.40465	0.615	0.143	1	Plasmablast	HC_B27+	0.472	HC	B27+	14	89124871	89619149	forkhead box N3
B cells	FRG1	0.05976	-1.78315	0.308	0.643	1	Plasmablast	HC_B27+	0.335	HC	B27+	4	189940855	189963202	FSHD region gene 1
B cells	FUBP1	0.226456	-0.819056	0.385	0.643	1	Plasmablast	HC_B27+	0.258	HC	B27+	1	77944055	77979110	far upstream element binding protein 1
B cells	FUS	0.334502	0.649485	0.615	0.5	1	Plasmablast	HC_B27+	0.115	HC	B27+	16	31180138	31191605	FUS RNA binding protein
B cells	FUT8	0.0942512	-1.11337	0.308	0.643	1	Plasmablast	HC_B27+	0.335	HC	B27+	14	65410592	65744121	fucosyltransferase 8
B cells	FXR1	0.340337	-0.598909	0.615	0.72	1	Plasmablast	HC_B27-	0.105	HC	B27-	3	180868141	180982753	FMR1 autosomal homolog 1
B cells	FXYD5	0.781606	0.357404	0.769	0.92	1	Plasmablast	HC_B27-	0.151	HC	B27-	19	35154730	35169881	FXYD domain containing ion transport regulator 5
B cells	FXYD5	0.225787	0.87776	0.769	0.571	1	Plasmablast	HC_B27+	0.198	HC	B27+	19	35154730	35169881	FXYD domain containing ion transport regulator 5
B cells	GABARAPL2	0.174143	0.571177	0.615	0.286	1	Plasmablast	HC_B27+	0.329	HC	B27+	16	75566375	75577881	GABA type A receptor associated protein like 2
B cells	GABPB1-AS1	1.09071e-05	-0.488811	0.397	0.516	0.684464	B intermediate	HC_B27+	0.119	HC	B27+	15	50354944	50372202	GABPB1 antisense RNA 1
B cells	GABPB1-AS1	0.142406	-0.964903	0.385	0.643	1	Plasmablast	HC_B27+	0.258	HC	B27+	15	50354944	50372202	GABPB1 antisense RNA 1
B cells	GADD45GIP1	0.401862	-0.338118	0.462	0.6	1	Plasmablast	HC_B27-	0.138	HC	B27-	19	12953119	12957223	GADD45G interacting protein 1
B cells	GADD45GIP1	0.0452499	-0.952211	0.462	0.857	1	Plasmablast	HC_B27+	0.395	HC	B27+	19	12953119	12957223	GADD45G interacting protein 1
B cells	GALNT1	0.474027	-0.100832	0.385	0.6	1	Plasmablast	HC_B27-	0.215	HC	B27-	18	35581117	35711834	polypeptide N-acetylgalactosaminyltransferase 1
B cells	GALNT1	0.246836	-0.739351	0.385	0.643	1	Plasmablast	HC_B27+	0.258	HC	B27+	18	35581117	35711834	polypeptide N-acetylgalactosaminyltransferase 1
B cells	GAPT	0.00339049	-0.232116	0.454	0.575	1	B intermediate	HC_B27-	0.121	HC	B27-	5	58491435	58497090	GRB2 binding adaptor protein, transmembrane
B cells	GAPT	0.00345297	-0.221704	0.395	0.503	1	B memory	HC_B27-	0.108	HC	B27-	5	58491435	58497090	GRB2 binding adaptor protein, transmembrane
B cells	GARS1	0.612752	0.230639	0.538	0.4	1	Plasmablast	HC_B27-	0.138	HC	B27-	7	30580533	30634033	glycyl-tRNA synthetase 1
B cells	GARS1	0.210416	0.850227	0.538	0.357	1	Plasmablast	HC_B27+	0.181	HC	B27+	7	30580533	30634033	glycyl-tRNA synthetase 1
B cells	GAS5	0.317241	-0.571663	0.692	0.857	1	Plasmablast	HC_B27+	0.165	HC	B27+	1	173858559	173868882	growth arrest specific 5
B cells	GCC2	0.0858011	-1.42977	0.538	0.714	1	Plasmablast	HC_B27+	0.176	HC	B27+	2	108449107	108509415	GRIP and coiled-coil domain containing 2
B cells	GDI2	1.28999e-05	-0.357168	0.524	0.676	0.809518	B intermediate	HC_B27-	0.152	HC	B27-	10	5765223	5842132	GDP dissociation inhibitor 2
B cells	GDI2	0.0202216	-0.169783	0.524	0.63	1	B intermediate	HC_B27+	0.106	HC	B27+	10	5765223	5842132	GDP dissociation inhibitor 2
B cells	GDI2	0.408976	0.242695	0.692	0.56	1	Plasmablast	HC_B27-	0.132	HC	B27-	10	5765223	5842132	GDP dissociation inhibitor 2
B cells	GFM1	0.00460735	-2.74333	0	0.5	1	Plasmablast	HC_B27+	0.5	HC	B27+	3	158644527	158695581	G elongation factor mitochondrial 1
B cells	GFUS	0.81396	0.310698	0.538	0.429	1	Plasmablast	HC_B27+	0.109	HC	B27+	8	143612618	143618048	GDP-L-fucose synthase
B cells	GGNBP2	0.437692	0.550007	0.538	0.4	1	Plasmablast	HC_B27-	0.138	HC	B27-	17	36544912	36589848	gametogenetin binding protein 2
B cells	GGNBP2	0.219999	1.0946	0.538	0.286	1	Plasmablast	HC_B27+	0.252	HC	B27+	17	36544912	36589848	gametogenetin binding protein 2
B cells	GHITM	0.0624554	-0.830186	0.538	0.84	1	Plasmablast	HC_B27-	0.302	HC	B27-	10	84139482	84154841	growth hormone inducible transmembrane protein
B cells	GLCCI1	0.0976725	-0.312379	0.538	0.786	1	Plasmablast	HC_B27+	0.248	HC	B27+	7	7968796	8094272	glucocorticoid induced 1
B cells	GLO1	0.156419	1.09072	0.538	0.4	1	Plasmablast	HC_B27-	0.138	HC	B27-	6	38675925	38703145	glyoxalase I
B cells	GLO1	0.706308	0.457673	0.538	0.643	1	Plasmablast	HC_B27+	0.105	HC	B27+	6	38675925	38703145	glyoxalase I
B cells	GLOD4	0.543599	0.360849	0.538	0.4	1	Plasmablast	HC_B27-	0.138	HC	B27-	17	757097	782294	glyoxalase domain containing 4
B cells	GLOD4	0.0191829	1.89568	0.538	0.143	1	Plasmablast	HC_B27+	0.395	HC	B27+	17	757097	782294	glyoxalase domain containing 4
B cells	GLRX	0.0603027	-1.12601	0.615	0.8	1	Plasmablast	HC_B27-	0.185	HC	B27-	5	95751319	95822726	glutaredoxin
B cells	GMFG	0.139263	-0.48103	0.769	0.92	1	Plasmablast	HC_B27-	0.151	HC	B27-	19	39328353	39342372	glia maturation factor gamma
B cells	GMPPA	0.0523263	-1.10932	0.308	0.6	1	Plasmablast	HC_B27-	0.292	HC	B27-	2	219498865	219513898	GDP-mannose pyrophosphorylase A
B cells	GMPPB	0.105315	0.768371	0.923	0.6	1	Plasmablast	HC_B27-	0.323	HC	B27-	3	49716844	49723973	GDP-mannose pyrophosphorylase B
B cells	GMPPB	0.115687	0.834139	0.923	0.5	1	Plasmablast	HC_B27+	0.423	HC	B27+	3	49716844	49723973	GDP-mannose pyrophosphorylase B
B cells	GNB1	0.0390401	-1.30243	0.231	0.6	1	Plasmablast	HC_B27-	0.369	HC	B27-	1	1785285	1892292	G protein subunit beta 1
B cells	GNB1	0.123567	-1.39029	0.231	0.5	1	Plasmablast	HC_B27+	0.269	HC	B27+	1	1785285	1892292	G protein subunit beta 1
B cells	GNG7	0.644749	-0.292924	1	0.857	1	Plasmablast	HC_B27+	0.143	HC	B27+	19	2511219	2702694	G protein subunit gamma 7
B cells	GOLGA2	0.560221	0.219511	0.615	0.4	1	Plasmablast	HC_B27-	0.215	HC	B27-	9	128255829	128276026	golgin A2
B cells	GOLGA2	0.210416	0.579479	0.615	0.286	1	Plasmablast	HC_B27+	0.329	HC	B27+	9	128255829	128276026	golgin A2
B cells	GOLGA3	0.44536	-0.510676	0.308	0.5	1	Plasmablast	HC_B27+	0.192	HC	B27+	12	132768902	132829143	golgin A3
B cells	GOLGA4	0.352637	-0.458517	0.538	0.643	1	Plasmablast	HC_B27+	0.105	HC	B27+	3	37243191	37366879	golgin A4
B cells	GOLGB1	0.507453	-0.67631	0.923	0.8	1	Plasmablast	HC_B27-	0.123	HC	B27-	3	121663199	121749966	golgin B1
B cells	GOLGB1	0.643786	0.168893	0.923	0.714	1	Plasmablast	HC_B27+	0.209	HC	B27+	3	121663199	121749966	golgin B1
B cells	GPAA1	0.162313	0.827918	0.692	0.56	1	Plasmablast	HC_B27-	0.132	HC	B27-	8	144082337	144093149	glycosylphosphatidylinositol anchor attachment 1
B cells	GPAA1	0.5938	0.516924	0.692	0.429	1	Plasmablast	HC_B27+	0.263	HC	B27+	8	144082337	144093149	glycosylphosphatidylinositol anchor attachment 1
B cells	GPBP1	0.385374	-0.240477	0.462	0.72	1	Plasmablast	HC_B27-	0.258	HC	B27-	5	57173948	57264679	GC-rich promoter binding protein 1
B cells	GPR183	0.00856393	-0.187582	0.459	0.566	1	B intermediate	HC_B27+	0.107	HC	B27+	13	99294539	99307399	G protein-coupled receptor 183
B cells	GPSM3	0.611368	-0.145806	0.462	0.68	1	Plasmablast	HC_B27-	0.218	HC	B27-	6	32190766	32195523	G protein signaling modulator 3
B cells	GPSM3	0.737962	-0.398416	0.462	0.571	1	Plasmablast	HC_B27+	0.109	HC	B27+	6	32190766	32195523	G protein signaling modulator 3
B cells	GRB2	0.470265	0.377485	0.692	0.571	1	Plasmablast	HC_B27+	0.121	HC	B27+	17	75318076	75405709	growth factor receptor bound protein 2
B cells	GRK6	0.120871	0.602138	0.769	0.48	1	Plasmablast	HC_B27-	0.289	HC	B27-	5	177403204	177442901	G protein-coupled receptor kinase 6
B cells	GRSF1	0.0112312	1.7561	0.538	0.16	1	Plasmablast	HC_B27-	0.378	HC	B27-	4	70815783	70839897	G-rich RNA sequence binding factor 1
B cells	GRSF1	0.219999	1.01111	0.538	0.286	1	Plasmablast	HC_B27+	0.252	HC	B27+	4	70815783	70839897	G-rich RNA sequence binding factor 1
B cells	GSPT1	0.00227059	-1.43376	0.462	0.84	1	Plasmablast	HC_B27-	0.378	HC	B27-	16	11868128	11916082	G1 to S phase transition 1
B cells	GSPT1	0.167073	-1.14976	0.462	0.714	1	Plasmablast	HC_B27+	0.252	HC	B27+	16	11868128	11916082	G1 to S phase transition 1
B cells	GSTP1	0.371704	0.22251	1	0.8	1	Plasmablast	HC_B27-	0.2	HC	B27-	11	67583742	67586656	glutathione S-transferase pi 1
B cells	GSTP1	0.644749	-0.122256	1	0.857	1	Plasmablast	HC_B27+	0.143	HC	B27+	11	67583742	67586656	glutathione S-transferase pi 1
B cells	GTF2A1	0.166519	-1.04396	0.231	0.56	1	Plasmablast	HC_B27-	0.329	HC	B27-	14	81175452	81221377	general transcription factor IIA subunit 1
B cells	GTF2B	0.684484	0.231549	0.462	0.643	1	Plasmablast	HC_B27+	0.181	HC	B27+	1	88852633	88891944	general transcription factor IIB
B cells	GTF2H5	0.379206	-0.340505	0.385	0.5	1	Plasmablast	HC_B27+	0.115	HC	B27+	6	158168350	158199344	general transcription factor IIH subunit 5
B cells	GTF3C6	0.457874	0.542584	0.538	0.4	1	Plasmablast	HC_B27-	0.138	HC	B27-	6	110958706	110967890	general transcription factor IIIC subunit 6
B cells	GTF3C6	0.547591	0.603013	0.538	0.429	1	Plasmablast	HC_B27+	0.109	HC	B27+	6	110958706	110967890	general transcription factor IIIC subunit 6
B cells	GUK1	0.184459	0.397647	0.923	0.76	1	Plasmablast	HC_B27-	0.163	HC	B27-	1	228139962	228148984	guanylate kinase 1
B cells	GUK1	0.697422	0.139952	0.923	0.786	1	Plasmablast	HC_B27+	0.137	HC	B27+	1	228139962	228148984	guanylate kinase 1
B cells	GUSB	0.114413	-0.9791	0.385	0.56	1	Plasmablast	HC_B27-	0.175	HC	B27-	7	65960684	65982215	glucuronidase beta
B cells	GUSB	0.00834628	-1.47188	0.385	0.786	1	Plasmablast	HC_B27+	0.401	HC	B27+	7	65960684	65982215	glucuronidase beta
B cells	GYPC	0.411823	-0.372506	0.538	0.68	1	Plasmablast	HC_B27-	0.142	HC	B27-	2	126656133	126696667	glycophorin C (Gerbich blood group)
B cells	GYPC	0.566876	-0.362864	0.538	0.714	1	Plasmablast	HC_B27+	0.176	HC	B27+	2	126656133	126696667	glycophorin C (Gerbich blood group)
B cells	H1-10	0.0544337	2.44796	0.615	0.36	1	Plasmablast	HC_B27-	0.255	HC	B27-	3	129314771	129316286	H1.10 linker histone
B cells	H1-10	0.509047	0.859155	0.615	0.5	1	Plasmablast	HC_B27+	0.115	HC	B27+	3	129314771	129316286	H1.10 linker histone
B cells	H1-4	0.0936208	-1.51596	0.385	0.64	1	Plasmablast	HC_B27-	0.255	HC	B27-	6	26156329	26157115	H1.4 linker histone, cluster member
B cells	H1-4	0.291366	-0.424955	0.385	0.643	1	Plasmablast	HC_B27+	0.258	HC	B27+	6	26156329	26157115	H1.4 linker histone, cluster member
B cells	H2AJ	0.291366	-0.56886	0.462	0.571	1	Plasmablast	HC_B27+	0.109	HC	B27+	12	14774405	14778002	H2A.J histone
B cells	H2AZ2	0.144458	-0.703546	0.538	0.84	1	Plasmablast	HC_B27-	0.302	HC	B27-	7	44826791	44848087	H2A.Z variant histone 2
B cells	H2AZ2	0.536574	-0.227953	0.538	0.786	1	Plasmablast	HC_B27+	0.248	HC	B27+	7	44826791	44848087	H2A.Z variant histone 2
B cells	H3-3A	0.000141057	-0.223195	0.524	0.675	1	B intermediate	HC_B27-	0.151	HC	B27-	1	226061851	226072019	H3.3 histone A
B cells	H3-3A	0.000612124	-0.186945	0.525	0.651	1	B memory	HC_B27-	0.126	HC	B27-	1	226061851	226072019	H3.3 histone A
B cells	H3-3A	0.00142486	-0.154919	0.525	0.654	1	B memory	HC_B27+	0.129	HC	B27+	1	226061851	226072019	H3.3 histone A
B cells	H3-3A	0.000164171	-0.166506	0.476	0.583	1	B naive	HC_B27-	0.107	HC	B27-	1	226061851	226072019	H3.3 histone A
B cells	H3-3A	0.155045	-0.455712	0.692	0.84	1	Plasmablast	HC_B27-	0.148	HC	B27-	1	226061851	226072019	H3.3 histone A
B cells	H3-3A	0.124341	-0.538077	0.692	0.857	1	Plasmablast	HC_B27+	0.165	HC	B27+	1	226061851	226072019	H3.3 histone A
B cells	H4C3	1.93856e-24	-0.76773	0.503	0.737	1.21653e-19	B intermediate	HC_B27-	0.234	HC	B27-	6	26103933	26104337	H4 clustered histone 3
B cells	H4C3	1.68114e-16	-0.708953	0.503	0.71	1.05498e-11	B intermediate	HC_B27+	0.207	HC	B27+	6	26103933	26104337	H4 clustered histone 3
B cells	H4C3	1.19539e-10	-0.590597	0.461	0.634	7.50154e-06	B memory	HC_B27-	0.173	HC	B27-	6	26103933	26104337	H4 clustered histone 3
B cells	H4C3	2.28342e-05	-0.32063	0.461	0.609	1	B memory	HC_B27+	0.148	HC	B27+	6	26103933	26104337	H4 clustered histone 3
B cells	H4C3	2.46205e-20	-0.594985	0.432	0.592	1.54503e-15	B naive	HC_B27-	0.16	HC	B27-	6	26103933	26104337	H4 clustered histone 3
B cells	H4C3	3.61473e-47	-0.793165	0.432	0.644	2.26839e-42	B naive	HC_B27+	0.212	HC	B27+	6	26103933	26104337	H4 clustered histone 3
B cells	H4C3	0.0531895	-0.709216	0.538	0.929	1	Plasmablast	HC_B27+	0.391	HC	B27+	6	26103933	26104337	H4 clustered histone 3
B cells	HADHA	0.722172	0.361077	0.615	0.5	1	Plasmablast	HC_B27+	0.115	HC	B27+	2	26190635	26244672	hydroxyacyl-CoA dehydrogenase trifunctional multienzyme complex subunit alpha
B cells	HAGH	0.777113	-0.193333	0.462	0.571	1	Plasmablast	HC_B27+	0.109	HC	B27+	16	1795620	1827157	hydroxyacylglutathione hydrolase
B cells	HAX1	0.0730257	-0.832969	0.462	0.786	1	Plasmablast	HC_B27+	0.324	HC	B27+	1	154272355	154275875	HCLS1 associated protein X-1
B cells	HCLS1	1.3689e-05	-0.321988	0.396	0.544	0.859037	B intermediate	HC_B27-	0.148	HC	B27-	3	121631399	121660927	hematopoietic cell-specific Lyn substrate 1
B cells	HCLS1	0.495611	-0.541848	0.692	0.8	1	Plasmablast	HC_B27-	0.108	HC	B27-	3	121631399	121660927	hematopoietic cell-specific Lyn substrate 1
B cells	HCST	0.838975	0.537924	0.615	0.72	1	Plasmablast	HC_B27-	0.105	HC	B27-	19	35902529	35904377	hematopoietic cell signal transducer
B cells	HEBP2	0.509047	-0.257409	0.462	0.643	1	Plasmablast	HC_B27+	0.181	HC	B27+	6	138403531	138422197	heme binding protein 2
B cells	HECTD1	0.249688	-0.523226	0.385	0.56	1	Plasmablast	HC_B27-	0.175	HC	B27-	14	31100117	31207804	HECT domain E3 ubiquitin protein ligase 1
B cells	HIBCH	0.354076	-0.634253	0.308	0.5	1	Plasmablast	HC_B27+	0.192	HC	B27+	2	190189735	190344193	3-hydroxyisobutyryl-CoA hydrolase
B cells	HIGD2A	0.407415	0.188196	0.769	0.64	1	Plasmablast	HC_B27-	0.129	HC	B27-	5	176388751	176389761	HIG1 hypoxia inducible domain family member 2A
B cells	HIGD2A	0.69411	0.192772	0.769	0.643	1	Plasmablast	HC_B27+	0.126	HC	B27+	5	176388751	176389761	HIG1 hypoxia inducible domain family member 2A
B cells	HIPK2	0.174687	-0.853758	0.538	0.68	1	Plasmablast	HC_B27-	0.142	HC	B27-	7	139561570	139777998	homeodomain interacting protein kinase 2
B cells	HIPK2	0.733927	0.185481	0.538	0.429	1	Plasmablast	HC_B27+	0.109	HC	B27+	7	139561570	139777998	homeodomain interacting protein kinase 2
B cells	HLA-DPA1	0.402999	0.170961	0.923	0.68	1	Plasmablast	HC_B27-	0.243	HC	B27-	6	33064569	33080775	major histocompatibility complex, class II, DP alpha 1
B cells	HLA-DPA1	0.339854	0.259872	0.923	0.571	1	Plasmablast	HC_B27+	0.352	HC	B27+	6	33064569	33080775	major histocompatibility complex, class II, DP alpha 1
B cells	HLA-DPB1	0.0485168	-1.31769	0.462	0.72	1	Plasmablast	HC_B27-	0.258	HC	B27-	6	33075990	33089696	major histocompatibility complex, class II, DP beta 1
B cells	HLA-DPB1	0.0923512	-1.10644	0.462	0.714	1	Plasmablast	HC_B27+	0.252	HC	B27+	6	33075990	33089696	major histocompatibility complex, class II, DP beta 1
B cells	HLA-DQA2	0.0201277	-2.31509	0.154	0.571	1	Plasmablast	HC_B27+	0.417	HC	B27+	6	32741391	32747198	major histocompatibility complex, class II, DQ alpha 2
B cells	HLA-DQB1	0.00756011	-3.08879	0.154	0.643	1	Plasmablast	HC_B27+	0.489	HC	B27+	6	32659467	32668383	major histocompatibility complex, class II, DQ beta 1
B cells	HLA-DRA	0.0943379	-1.07716	0.385	0.76	1	Plasmablast	HC_B27-	0.375	HC	B27-	6	32439878	32445046	major histocompatibility complex, class II, DR alpha
B cells	HLA-DRA	0.505295	-0.87046	0.385	0.5	1	Plasmablast	HC_B27+	0.115	HC	B27+	6	32439878	32445046	major histocompatibility complex, class II, DR alpha
B cells	HLA-DRB5	6.20432e-28	-0.791924	0.616	0.848	3.89346e-23	B intermediate	HC_B27+	0.232	HC	B27+	6	32517353	32530287	major histocompatibility complex, class II, DR beta 5
B cells	HLA-DRB5	1.77929e-24	-0.676738	0.625	0.853	1.11658e-19	B memory	HC_B27+	0.228	HC	B27+	6	32517353	32530287	major histocompatibility complex, class II, DR beta 5
B cells	HLA-DRB5	1.2549e-31	-0.537772	0.613	0.787	7.875e-27	B naive	HC_B27+	0.174	HC	B27+	6	32517353	32530287	major histocompatibility complex, class II, DR beta 5
B cells	HLA-DRB5	0.0623154	-1.05113	0.231	0.6	1	Plasmablast	HC_B27-	0.369	HC	B27-	6	32517353	32530287	major histocompatibility complex, class II, DR beta 5
B cells	HLA-DRB6	7.97156e-05	0.175542	0.632	0.503	1	B intermediate	HC_B27-	0.129	HC	B27-	6	32553046	32558186	major histocompatibility complex, class II, DR beta 6 (pseudogene)
B cells	HLA-DRB6	7.97156e-05	0.175542	0.632	0.503	1	B intermediate	HC_B27-	0.129	HC	B27-	6	32552713	32560022	major histocompatibility complex, class II, DR beta 6 (pseudogene)
B cells	HLA-DRB6	7.5552e-44	1.61019	0.632	0.366	4.74119e-39	B intermediate	HC_B27+	0.266	HC	B27+	6	32553046	32558186	major histocompatibility complex, class II, DR beta 6 (pseudogene)
B cells	HLA-DRB6	7.5552e-44	1.61019	0.632	0.366	4.74119e-39	B intermediate	HC_B27+	0.266	HC	B27+	6	32552713	32560022	major histocompatibility complex, class II, DR beta 6 (pseudogene)
B cells	HLA-DRB6	9.8952e-05	0.193241	0.684	0.53	1	B memory	HC_B27-	0.154	HC	B27-	6	32553046	32558186	major histocompatibility complex, class II, DR beta 6 (pseudogene)
B cells	HLA-DRB6	9.8952e-05	0.193241	0.684	0.53	1	B memory	HC_B27-	0.154	HC	B27-	6	32552713	32560022	major histocompatibility complex, class II, DR beta 6 (pseudogene)
B cells	HLA-DRB6	6.25864e-63	1.62657	0.684	0.393	3.92755e-58	B memory	HC_B27+	0.291	HC	B27+	6	32553046	32558186	major histocompatibility complex, class II, DR beta 6 (pseudogene)
B cells	HLA-DRB6	6.25864e-63	1.62657	0.684	0.393	3.92755e-58	B memory	HC_B27+	0.291	HC	B27+	6	32552713	32560022	major histocompatibility complex, class II, DR beta 6 (pseudogene)
B cells	HLA-DRB6	5.74415e-14	0.319304	0.645	0.521	3.60468e-09	B naive	HC_B27-	0.124	HC	B27-	6	32553046	32558186	major histocompatibility complex, class II, DR beta 6 (pseudogene)
B cells	HLA-DRB6	5.74415e-14	0.319304	0.645	0.521	3.60468e-09	B naive	HC_B27-	0.124	HC	B27-	6	32552713	32560022	major histocompatibility complex, class II, DR beta 6 (pseudogene)
B cells	HLA-DRB6	1.11977e-115	1.48784	0.645	0.383	7.02703e-111	B naive	HC_B27+	0.262	HC	B27+	6	32553046	32558186	major histocompatibility complex, class II, DR beta 6 (pseudogene)
B cells	HLA-DRB6	1.11977e-115	1.48784	0.645	0.383	7.02703e-111	B naive	HC_B27+	0.262	HC	B27+	6	32552713	32560022	major histocompatibility complex, class II, DR beta 6 (pseudogene)
B cells	HLA-DRB6	0.0256271	-1.96942	0.154	0.52	1	Plasmablast	HC_B27-	0.366	HC	B27-	6	32553046	32558186	major histocompatibility complex, class II, DR beta 6 (pseudogene)
B cells	HLA-DRB6	0.0256271	-1.96942	0.154	0.52	1	Plasmablast	HC_B27-	0.366	HC	B27-	6	32552713	32560022	major histocompatibility complex, class II, DR beta 6 (pseudogene)
B cells	HLA-F	0.00208682	-2.13113	0.308	0.8	1	Plasmablast	HC_B27-	0.492	HC	B27-	6	29722775	29738528	major histocompatibility complex, class I, F
B cells	HLA-F	0.00200215	-2.29992	0.308	0.857	1	Plasmablast	HC_B27+	0.549	HC	B27+	6	29722775	29738528	major histocompatibility complex, class I, F
B cells	HMGN2	0.192895	-0.737024	0.462	0.68	1	Plasmablast	HC_B27-	0.218	HC	B27-	1	26472440	26476642	high mobility group nucleosomal binding domain 2
B cells	HMGN2	0.163227	-0.825566	0.462	0.786	1	Plasmablast	HC_B27+	0.324	HC	B27+	1	26472440	26476642	high mobility group nucleosomal binding domain 2
B cells	HMGN3	0.608463	-0.277728	0.846	0.714	1	Plasmablast	HC_B27+	0.132	HC	B27+	6	79201245	79234689	high mobility group nucleosomal binding domain 3
B cells	HMGN4	0.252308	-0.898413	0.308	0.5	1	Plasmablast	HC_B27+	0.192	HC	B27+	6	26538366	26546933	high mobility group nucleosomal binding domain 4
B cells	HMOX2	0.147867	0.798326	0.615	0.44	1	Plasmablast	HC_B27-	0.175	HC	B27-	16	4474690	4510347	heme oxygenase 2
B cells	HMOX2	0.268467	0.693942	0.615	0.429	1	Plasmablast	HC_B27+	0.186	HC	B27+	16	4474690	4510347	heme oxygenase 2
B cells	HNRNPA0	0.0396424	1.12161	0.615	0.28	1	Plasmablast	HC_B27-	0.335	HC	B27-	5	137745651	137754363	heterogeneous nuclear ribonucleoprotein A0
B cells	HNRNPA2B1	1	-0.12203	1	0.88	1	Plasmablast	HC_B27-	0.12	HC	B27-	7	26171151	26201529	heterogeneous nuclear ribonucleoprotein A2/B1
B cells	HNRNPA2B1	0.865114	0.196734	1	0.857	1	Plasmablast	HC_B27+	0.143	HC	B27+	7	26171151	26201529	heterogeneous nuclear ribonucleoprotein A2/B1
B cells	HNRNPA3	0.889666	-0.217565	0.923	0.8	1	Plasmablast	HC_B27-	0.123	HC	B27-	2	177212694	177223959	heterogeneous nuclear ribonucleoprotein A3
B cells	HNRNPAB	0.157974	1.09134	0.615	0.357	1	Plasmablast	HC_B27+	0.258	HC	B27+	5	178204533	178211163	heterogeneous nuclear ribonucleoprotein A/B
B cells	HNRNPC	0.118477	-0.196873	0.615	0.929	1	Plasmablast	HC_B27+	0.314	HC	B27+	14	21209136	21269494	heterogeneous nuclear ribonucleoprotein C
B cells	HNRNPH1	0.00111433	-0.149675	0.44	0.563	1	B memory	HC_B27+	0.123	HC	B27+	5	179614178	179634784	heterogeneous nuclear ribonucleoprotein H1
B cells	HNRNPK	0.903383	0.183728	1	0.786	1	Plasmablast	HC_B27+	0.214	HC	B27+	9	83968083	83980631	heterogeneous nuclear ribonucleoprotein K
B cells	HNRNPL	0.017167	-1.80665	0.077	0.52	1	Plasmablast	HC_B27-	0.443	HC	B27-	19	38836370	38852347	heterogeneous nuclear ribonucleoprotein L
B cells	HNRNPM	0.114508	-0.758254	0.538	0.68	1	Plasmablast	HC_B27-	0.142	HC	B27-	19	8444767	8489114	heterogeneous nuclear ribonucleoprotein M
B cells	HNRNPM	0.247979	-0.190999	0.538	0.857	1	Plasmablast	HC_B27+	0.319	HC	B27+	19	8444767	8489114	heterogeneous nuclear ribonucleoprotein M
B cells	HNRNPR	0.043955	-0.110354	0.409	0.509	1	B memory	HC_B27+	0.1	HC	B27+	1	23303771	23344336	heterogeneous nuclear ribonucleoprotein R
B cells	HNRNPU	0.173573	-0.550286	0.769	0.929	1	Plasmablast	HC_B27+	0.16	HC	B27+	1	244840638	244864560	heterogeneous nuclear ribonucleoprotein U
B cells	HNRNPUL1	0.938461	0.56747	0.462	0.571	1	Plasmablast	HC_B27+	0.109	HC	B27+	19	41262496	41307787	heterogeneous nuclear ribonucleoprotein U like 1
B cells	HP1BP3	0.898916	0.234974	0.692	0.56	1	Plasmablast	HC_B27-	0.132	HC	B27-	1	20740266	20787323	heterochromatin protein 1 binding protein 3
B cells	HRAS	0.00460735	-2.86259	0	0.5	1	Plasmablast	HC_B27+	0.5	HC	B27+	11	532242	537321	HRas proto-oncogene, GTPase
B cells	HSBP1	0.311395	-0.36212	0.308	0.52	1	Plasmablast	HC_B27-	0.212	HC	B27-	16	83719311	83819737	heat shock factor binding protein 1
B cells	HSD17B4	0.0873299	1.15344	0.538	0.24	1	Plasmablast	HC_B27-	0.298	HC	B27-	5	119452465	119637199	hydroxysteroid 17-beta dehydrogenase 4
B cells	HSD17B4	0.298691	1.08146	0.538	0.357	1	Plasmablast	HC_B27+	0.181	HC	B27+	5	119452465	119637199	hydroxysteroid 17-beta dehydrogenase 4
B cells	HSH2D	0.218309	-1.03105	0.538	0.68	1	Plasmablast	HC_B27-	0.142	HC	B27-	19	16134028	16158575	hematopoietic SH2 domain containing
B cells	HSH2D	0.186967	-0.698033	0.538	0.714	1	Plasmablast	HC_B27+	0.176	HC	B27+	19	16134028	16158575	hematopoietic SH2 domain containing
B cells	HSP90AB1	0.666568	-0.221046	0.846	0.96	1	Plasmablast	HC_B27-	0.114	HC	B27-	6	44246166	44253888	heat shock protein 90 alpha family class B member 1
B cells	HSP90AB1	0.679947	0.200822	0.846	1	1	Plasmablast	HC_B27+	0.154	HC	B27+	6	44246166	44253888	heat shock protein 90 alpha family class B member 1
B cells	HSPA13	0.200179	1.14008	0.538	0.286	1	Plasmablast	HC_B27+	0.252	HC	B27+	21	14371115	14383484	heat shock protein family A (Hsp70) member 13
B cells	HSPA4	0.156419	-0.809811	0.308	0.52	1	Plasmablast	HC_B27-	0.212	HC	B27-	5	133052013	133106449	heat shock protein family A (Hsp70) member 4
B cells	HSPA9	0.076452	-1.23148	0.231	0.571	1	Plasmablast	HC_B27+	0.34	HC	B27+	5	138553756	138575675	heat shock protein family A (Hsp70) member 9
B cells	HSPE1	0.00674162	-0.136708	0.434	0.544	1	B intermediate	HC_B27-	0.11	HC	B27-	2	197500140	197503449	heat shock protein family E (Hsp10) member 1
B cells	HSPE1	0.0692979	-0.85994	0.615	0.8	1	Plasmablast	HC_B27-	0.185	HC	B27-	2	197500140	197503449	heat shock protein family E (Hsp10) member 1
B cells	HSPE1	0.04925	-1.03311	0.615	0.786	1	Plasmablast	HC_B27+	0.171	HC	B27+	2	197500140	197503449	heat shock protein family E (Hsp10) member 1
B cells	HTRA2	0.252308	-0.786312	0.308	0.5	1	Plasmablast	HC_B27+	0.192	HC	B27+	2	74529596	74533350	HtrA serine peptidase 2
B cells	HUWE1	0.354076	-0.204771	0.308	0.5	1	Plasmablast	HC_B27+	0.192	HC	B27+	X	53532096	53686752	HECT, UBA and WWE domain containing E3 ubiquitin protein ligase 1
B cells	HVCN1	0.000120933	-0.212933	0.513	0.666	1	B memory	HC_B27+	0.153	HC	B27+	12	110627841	110704950	hydrogen voltage gated channel 1
B cells	HYCC1	0.0522281	-0.874896	0.462	0.72	1	Plasmablast	HC_B27-	0.258	HC	B27-	7	22889371	23014130	hyccin PI4KA lipid kinase complex subunit 1
B cells	IBTK	0.0936208	-0.909623	0.462	0.6	1	Plasmablast	HC_B27-	0.138	HC	B27-	6	82169986	82247754	inhibitor of Bruton tyrosine kinase
B cells	ICAM2	0.0785752	-0.932447	0.385	0.68	1	Plasmablast	HC_B27-	0.295	HC	B27-	17	64002594	64020634	intercellular adhesion molecule 2
B cells	ICAM2	0.291366	-0.597607	0.385	0.643	1	Plasmablast	HC_B27+	0.258	HC	B27+	17	64002594	64020634	intercellular adhesion molecule 2
B cells	ICAM3	0.046174	0.824779	0.923	0.72	1	Plasmablast	HC_B27-	0.203	HC	B27-	19	10333776	10339661	intercellular adhesion molecule 3
B cells	ICAM3	0.30744	0.376978	0.923	0.786	1	Plasmablast	HC_B27+	0.137	HC	B27+	19	10333776	10339661	intercellular adhesion molecule 3
B cells	IDE	0.00224647	-3.32287	0	0.52	1	Plasmablast	HC_B27-	0.52	HC	B27-	10	92451684	92574096	insulin degrading enzyme
B cells	IDH2	0.36038	0.813218	0.769	0.571	1	Plasmablast	HC_B27+	0.198	HC	B27+	15	90083045	90102477	isocitrate dehydrogenase (NADP(+)) 2
B cells	IER2	0.193301	0.431516	0.923	0.68	1	Plasmablast	HC_B27-	0.243	HC	B27-	19	13150411	13154911	immediate early response 2
B cells	IER2	0.0801849	0.98229	0.923	0.786	1	Plasmablast	HC_B27+	0.137	HC	B27+	19	13150411	13154911	immediate early response 2
B cells	IFI16	0.403308	-0.385292	0.615	0.786	1	Plasmablast	HC_B27+	0.171	HC	B27+	1	158999968	159055155	interferon gamma inducible protein 16
B cells	IFI27L2	0.553997	-0.306095	0.615	0.76	1	Plasmablast	HC_B27-	0.145	HC	B27-	14	94127779	94130253	interferon alpha inducible protein 27 like 2
B cells	IFI27L2	0.607297	-0.215148	0.615	0.857	1	Plasmablast	HC_B27+	0.242	HC	B27+	14	94127779	94130253	interferon alpha inducible protein 27 like 2
B cells	IFI35	0.61934	0.111058	0.385	0.571	1	Plasmablast	HC_B27+	0.186	HC	B27+	17	43006740	43014456	interferon induced protein 35
B cells	IFITM2	0.153299	0.725145	0.538	0.214	1	Plasmablast	HC_B27+	0.324	HC	B27+	11	303655	309397	interferon induced transmembrane protein 2
B cells	IFNAR1	0.145464	-0.543491	0.615	0.84	1	Plasmablast	HC_B27-	0.225	HC	B27-	21	33324387	33359864	interferon alpha and beta receptor subunit 1
B cells	IFNAR2	0.949356	-0.200252	0.692	0.56	1	Plasmablast	HC_B27-	0.132	HC	B27-	21	33205282	33265675	interferon alpha and beta receptor subunit 2
B cells	IFNG-AS1	0.0606599	-1.41376	0.154	0.571	1	Plasmablast	HC_B27+	0.417	HC	B27+	12	67989445	68234686	IFNG antisense RNA 1
B cells	IFNGR2	0.153299	-1.08106	0.231	0.5	1	Plasmablast	HC_B27+	0.269	HC	B27+	21	33403413	33479348	interferon gamma receptor 2
B cells	IFT20	0.058808	-1.13322	0.308	0.52	1	Plasmablast	HC_B27-	0.212	HC	B27-	17	28328325	28335489	intraflagellar transport 20
B cells	IFT25	0.0381513	1.4593	0.615	0.32	1	Plasmablast	HC_B27-	0.295	HC	B27-	1	53916574	53945699	intraflagellar transport 25
B cells	IFT25	0.191649	1.04923	0.615	0.286	1	Plasmablast	HC_B27+	0.329	HC	B27+	1	53916574	53945699	intraflagellar transport 25
B cells	IGF1	0.585668	-0.165975	0.308	0.5	1	Plasmablast	HC_B27+	0.192	HC	B27+	12	102395874	102481744	insulin like growth factor 1
B cells	IGHA1	1.31075e-06	0.525135	0.572	0.462	0.082255	B memory	HC_B27-	0.11	HC	B27-	14	105703995	105708665	immunoglobulin heavy constant alpha 1
B cells	IGHA1	0.0422333	1.53693	1	0.88	1	Plasmablast	HC_B27-	0.12	HC	B27-	14	105703995	105708665	immunoglobulin heavy constant alpha 1
B cells	IGHA2	0.43618	1.30921	0.846	0.64	1	Plasmablast	HC_B27-	0.206	HC	B27-	14	105583731	105588395	immunoglobulin heavy constant alpha 2 (A2m marker)
B cells	IGKC	1	0.283168	0.615	0.786	1	Plasmablast	HC_B27+	0.171	HC	B27+	2	88857161	88857683	immunoglobulin kappa constant
B cells	IGLC2	0.141065	-0.200063	0.615	0.214	1	Plasmablast	HC_B27+	0.401	HC	B27+	22	22900976	22901437	immunoglobulin lambda constant 2
B cells	IK	0.245299	-0.245923	0.538	0.786	1	Plasmablast	HC_B27+	0.248	HC	B27+	5	140647058	140662480	IK cytokine
B cells	IKZF1	0.00899386	-0.19253	0.567	0.67	1	B intermediate	HC_B27+	0.103	HC	B27+	7	50304068	50405101	IKAROS family zinc finger 1
B cells	IKZF1	0.000165327	-0.269045	0.533	0.644	1	B memory	HC_B27-	0.111	HC	B27-	7	50304068	50405101	IKAROS family zinc finger 1
B cells	IKZF1	7.45495e-06	-0.330663	0.533	0.685	0.467828	B memory	HC_B27+	0.152	HC	B27+	7	50304068	50405101	IKAROS family zinc finger 1
B cells	IKZF1	4.23308e-05	-0.230587	0.489	0.595	1	B naive	HC_B27-	0.106	HC	B27-	7	50304068	50405101	IKAROS family zinc finger 1
B cells	IKZF1	1.04179e-05	-0.221773	0.489	0.59	0.653763	B naive	HC_B27+	0.101	HC	B27+	7	50304068	50405101	IKAROS family zinc finger 1
B cells	IKZF1	0.935158	0.178646	0.615	0.48	1	Plasmablast	HC_B27-	0.135	HC	B27-	7	50304068	50405101	IKAROS family zinc finger 1
B cells	IL16	0.894078	0.667455	0.385	0.52	1	Plasmablast	HC_B27-	0.135	HC	B27-	15	81159575	81314058	interleukin 16
B cells	ILF2	0.204825	1.05096	0.538	0.36	1	Plasmablast	HC_B27-	0.178	HC	B27-	1	153661788	153671028	interleukin enhancer binding factor 2
B cells	ILF2	0.785683	0.127425	0.538	0.786	1	Plasmablast	HC_B27+	0.248	HC	B27+	1	153661788	153671028	interleukin enhancer binding factor 2
B cells	ILF3	0.20992	-0.820296	0.308	0.5	1	Plasmablast	HC_B27+	0.192	HC	B27+	19	10654304	10692400	interleukin enhancer binding factor 3
B cells	IMP4	0.123567	0.984702	0.538	0.214	1	Plasmablast	HC_B27+	0.324	HC	B27+	2	130342877	130347967	IMP U3 small nucleolar ribonucleoprotein 4
B cells	INTS11	0.298691	0.112148	0.308	0.571	1	Plasmablast	HC_B27+	0.263	HC	B27+	1	1311585	1324687	integrator complex subunit 11
B cells	IQGAP1	0.00584587	-0.134607	0.399	0.509	1	B intermediate	HC_B27-	0.11	HC	B27-	15	90388242	90502239	IQ motif containing GTPase activating protein 1
B cells	IQGAP1	0.561671	-0.396124	0.462	0.6	1	Plasmablast	HC_B27-	0.138	HC	B27-	15	90388242	90502239	IQ motif containing GTPase activating protein 1
B cells	IRAG2	0.05976	-1.27117	0.308	0.643	1	Plasmablast	HC_B27+	0.335	HC	B27+	12	25004342	25108335	inositol 1,4,5-triphosphate receptor associated 2
B cells	IRF1	0.8043	0.419198	0.692	0.8	1	Plasmablast	HC_B27-	0.108	HC	B27-	5	132440440	132508719	interferon regulatory factor 1
B cells	IRF1-AS1	0.512061	-0.363881	0.462	0.64	1	Plasmablast	HC_B27-	0.178	HC	B27-	5	132410636	132488702	IRF1 antisense RNA 1
B cells	IRF1-AS1	0.553916	-0.298677	0.462	0.571	1	Plasmablast	HC_B27+	0.109	HC	B27+	5	132410636	132488702	IRF1 antisense RNA 1
B cells	IRF2	0.159486	-0.517453	0.538	0.76	1	Plasmablast	HC_B27-	0.222	HC	B27-	4	184385702	184474558	interferon regulatory factor 2
B cells	IRF3	0.0608392	-1.48402	0.308	0.6	1	Plasmablast	HC_B27-	0.292	HC	B27-	19	49659569	49665875	interferon regulatory factor 3
B cells	IRF4	0.0351886	-0.992157	0.615	0.84	1	Plasmablast	HC_B27-	0.225	HC	B27-	6	391739	411443	interferon regulatory factor 4
B cells	IRF8	0.000398499	-0.258433	0.504	0.645	1	B intermediate	HC_B27+	0.141	HC	B27+	16	85899116	85922606	interferon regulatory factor 8
B cells	IRF8	0.000339669	-0.267597	0.475	0.609	1	B memory	HC_B27+	0.134	HC	B27+	16	85899116	85922606	interferon regulatory factor 8
B cells	ISG15	0.0570493	-2.46373	0.462	0.64	1	Plasmablast	HC_B27-	0.178	HC	B27-	1	1001138	1014540	ISG15 ubiquitin like modifier
B cells	ISG15	0.446114	-0.228693	0.462	0.643	1	Plasmablast	HC_B27+	0.181	HC	B27+	1	1001138	1014540	ISG15 ubiquitin like modifier
B cells	ITGA4	0.826227	-0.509585	0.846	0.714	1	Plasmablast	HC_B27+	0.132	HC	B27+	2	181457202	181538940	integrin subunit alpha 4
B cells	ITGAL	0.448299	-0.528108	0.385	0.571	1	Plasmablast	HC_B27+	0.186	HC	B27+	16	30472658	30523567	integrin subunit alpha L
B cells	ITGB1	0.000424656	-3.10535	0.462	0.88	1	Plasmablast	HC_B27-	0.418	HC	B27-	10	32887273	33005792	integrin subunit beta 1
B cells	ITGB1	0.0637386	-2.27381	0.462	0.857	1	Plasmablast	HC_B27+	0.395	HC	B27+	10	32887273	33005792	integrin subunit beta 1
B cells	ITGB2	0.249688	1.25806	0.615	0.44	1	Plasmablast	HC_B27-	0.175	HC	B27-	21	44885953	44931989	integrin subunit beta 2
B cells	ITGB2	0.210416	0.86263	0.615	0.286	1	Plasmablast	HC_B27+	0.329	HC	B27+	21	44885953	44931989	integrin subunit beta 2
B cells	ITGB7	0.163379	-0.318313	0.615	0.84	1	Plasmablast	HC_B27-	0.225	HC	B27-	12	53191323	53207282	integrin subunit beta 7
B cells	ITM2A	0.576343	-0.466295	0.462	0.643	1	Plasmablast	HC_B27+	0.181	HC	B27+	X	79360384	79367667	integral membrane protein 2A
B cells	ITM2B	0.279461	0.885012	0.769	0.643	1	Plasmablast	HC_B27+	0.126	HC	B27+	13	48232612	48270357	integral membrane protein 2B
B cells	ITSN2	0.0466236	-1.3611	0.231	0.571	1	Plasmablast	HC_B27+	0.34	HC	B27+	2	24202864	24360536	intersectin 2
B cells	JAK1	0.902924	0.308047	0.692	0.857	1	Plasmablast	HC_B27+	0.165	HC	B27+	1	64833223	65067754	Janus kinase 1
B cells	JCHAIN	8.03774e-11	0.691216	0.613	0.477	5.044e-06	B memory	HC_B27-	0.136	HC	B27-	4	70655541	70681817	joining chain of multimeric IgA and IgM
B cells	JCHAIN	3.56699e-15	0.689921	0.613	0.461	2.23843e-10	B memory	HC_B27+	0.152	HC	B27+	4	70655541	70681817	joining chain of multimeric IgA and IgM
B cells	JMJD1C	0.000892587	-0.295461	0.501	0.61	1	B intermediate	HC_B27+	0.109	HC	B27+	10	63167221	63521850	jumonji domain containing 1C
B cells	JPT1	0.376793	-0.598085	0.538	0.68	1	Plasmablast	HC_B27-	0.142	HC	B27-	17	75135248	75168281	Jupiter microtubule associated homolog 1
B cells	JPT1	0.743988	-0.265237	0.538	0.643	1	Plasmablast	HC_B27+	0.105	HC	B27+	17	75135248	75168281	Jupiter microtubule associated homolog 1
B cells	JSRP1	0.0126315	-2.90657	0.077	0.5	1	Plasmablast	HC_B27+	0.423	HC	B27+	19	2252252	2269759	junctional sarcoplasmic reticulum protein 1
B cells	JUNB	5.31139e-09	0.512028	0.633	0.531	0.000333311	B intermediate	HC_B27+	0.102	HC	B27+	19	12791486	12793315	JunB proto-oncogene, AP-1 transcription factor subunit
B cells	KANSL1	0.0141179	-2.03001	0.077	0.52	1	Plasmablast	HC_B27-	0.443	HC	B27-	17	46029916	46225389	KAT8 regulatory NSL complex subunit 1
B cells	KCNA3	0.253839	-0.867074	0.615	0.72	1	Plasmablast	HC_B27-	0.105	HC	B27-	1	110653560	110674940	potassium voltage-gated channel subfamily A member 3
B cells	KCNA3	0.455479	0.121831	0.615	0.429	1	Plasmablast	HC_B27+	0.186	HC	B27+	1	110653560	110674940	potassium voltage-gated channel subfamily A member 3
B cells	KDELR2	0.405847	-0.293709	1	0.84	1	Plasmablast	HC_B27-	0.16	HC	B27-	7	6445953	6484190	KDEL endoplasmic reticulum protein retention receptor 2
B cells	KDM5A	0.0270845	-2.01285	0.154	0.56	1	Plasmablast	HC_B27-	0.406	HC	B27-	12	280057	389320	lysine demethylase 5A
B cells	KHDRBS1	0.533332	-0.353035	0.615	0.76	1	Plasmablast	HC_B27-	0.145	HC	B27-	1	32013868	32060850	KH RNA binding domain containing, signal transduction associated 1
B cells	KIAA0040	0.023606	-1.69186	0.231	0.6	1	Plasmablast	HC_B27-	0.369	HC	B27-	1	175156986	175192999	KIAA0040
B cells	KIAA0040	0.0859533	-1.21005	0.231	0.571	1	Plasmablast	HC_B27+	0.34	HC	B27+	1	175156986	175192999	KIAA0040
B cells	KIF5B	0.10781	-0.695744	0.231	0.571	1	Plasmablast	HC_B27+	0.34	HC	B27+	10	32009015	32056425	kinesin family member 5B
B cells	KLF6	0.35484	0.41223	0.538	0.36	1	Plasmablast	HC_B27-	0.178	HC	B27-	10	3775996	3785281	KLF transcription factor 6
B cells	KLF6	0.350998	0.468494	0.538	0.357	1	Plasmablast	HC_B27+	0.181	HC	B27+	10	3775996	3785281	KLF transcription factor 6
B cells	KLHL5	0.120616	-1.70527	0.308	0.52	1	Plasmablast	HC_B27-	0.212	HC	B27-	4	39045039	39126857	kelch like family member 5
B cells	KMT2C	0.799449	-0.303479	0.692	0.56	1	Plasmablast	HC_B27-	0.132	HC	B27-	7	152134922	152436644	lysine methyltransferase 2C
B cells	KMT2C	0.0712125	1.14261	0.692	0.286	1	Plasmablast	HC_B27+	0.406	HC	B27+	7	152134922	152436644	lysine methyltransferase 2C
B cells	KMT2E	0.184929	0.589706	0.846	0.52	1	Plasmablast	HC_B27-	0.326	HC	B27-	7	104940943	105115019	lysine methyltransferase 2E (inactive)
B cells	KRT10	0.430553	0.477211	0.923	0.72	1	Plasmablast	HC_B27-	0.203	HC	B27-	17	40818117	40822614	keratin 10
B cells	KRT10	0.252681	0.733042	0.923	0.714	1	Plasmablast	HC_B27+	0.209	HC	B27+	17	40818117	40822614	keratin 10
B cells	KRTCAP2	0.0623154	1.22182	0.692	0.36	1	Plasmablast	HC_B27-	0.332	HC	B27-	1	155169408	155173475	keratinocyte associated protein 2
B cells	KRTCAP2	0.195235	0.853092	0.692	0.429	1	Plasmablast	HC_B27+	0.263	HC	B27+	1	155169408	155173475	keratinocyte associated protein 2
B cells	KTN1	0.386928	-0.319135	0.538	0.786	1	Plasmablast	HC_B27+	0.248	HC	B27+	14	55559072	55701526	kinectin 1
B cells	LAMP1	0.153299	-0.99079	0.231	0.5	1	Plasmablast	HC_B27+	0.269	HC	B27+	13	113297239	113323672	lysosomal associated membrane protein 1
B cells	LAMTOR2	0.200377	0.56827	0.538	0.28	1	Plasmablast	HC_B27-	0.258	HC	B27-	1	156054782	156058506	late endosomal/lysosomal adaptor, MAPK and MTOR activator 2
B cells	LAMTOR5	0.0155896	-0.13518	0.502	0.61	1	B intermediate	HC_B27-	0.108	HC	B27-	1	110401249	110407942	late endosomal/lysosomal adaptor, MAPK and MTOR activator 5
B cells	LAP3	0.329336	-0.54466	0.462	0.64	1	Plasmablast	HC_B27-	0.178	HC	B27-	4	17577198	17607972	leucine aminopeptidase 3
B cells	LAP3	0.553916	-0.29924	0.462	0.571	1	Plasmablast	HC_B27+	0.109	HC	B27+	4	17577198	17607972	leucine aminopeptidase 3
B cells	LAPTM4A	0.0812277	1.21047	0.615	0.28	1	Plasmablast	HC_B27-	0.335	HC	B27-	2	20032650	20051628	lysosomal protein transmembrane 4 alpha
B cells	LAPTM4A	0.341	0.740332	0.615	0.429	1	Plasmablast	HC_B27+	0.186	HC	B27+	2	20032650	20051628	lysosomal protein transmembrane 4 alpha
B cells	LAPTM5	0.0631129	-0.73049	0.615	0.84	1	Plasmablast	HC_B27-	0.225	HC	B27-	1	30732469	30757774	lysosomal protein transmembrane 5
B cells	LAPTM5	0.919084	0.397033	0.615	0.5	1	Plasmablast	HC_B27+	0.115	HC	B27+	1	30732469	30757774	lysosomal protein transmembrane 5
B cells	LARP1B	0.178289	-0.659713	0.385	0.714	1	Plasmablast	HC_B27+	0.329	HC	B27+	4	128061286	128222931	La ribonucleoprotein 1B
B cells	LARP7	0.230795	-0.779861	0.385	0.52	1	Plasmablast	HC_B27-	0.135	HC	B27-	4	112637077	112657696	La ribonucleoprotein 7, transcriptional regulator
B cells	LCP1	0.00343361	-0.201267	0.636	0.76	1	B memory	HC_B27+	0.124	HC	B27+	13	46125920	46211871	lymphocyte cytosolic protein 1
B cells	LCP1	8.14002e-08	-0.269094	0.511	0.622	0.00510819	B naive	HC_B27+	0.111	HC	B27+	13	46125920	46211871	lymphocyte cytosolic protein 1
B cells	LDHA	0.696315	-0.227213	0.615	0.929	1	Plasmablast	HC_B27+	0.314	HC	B27+	11	18394560	18408425	lactate dehydrogenase A
B cells	LGALS1	0.0801849	0.478371	0.923	0.786	1	Plasmablast	HC_B27+	0.137	HC	B27+	22	37675636	37679802	galectin 1
B cells	LGALS3	0.238059	-0.748199	0.615	0.786	1	Plasmablast	HC_B27+	0.171	HC	B27+	14	55124110	55145423	galectin 3
B cells	LILRB1	0.477013	0.45353	0.615	0.5	1	Plasmablast	HC_B27+	0.115	HC	B27+	19	54617158	54638022	leukocyte immunoglobulin like receptor B1
B cells	LIMD1	0.252308	-0.656017	0.308	0.5	1	Plasmablast	HC_B27+	0.192	HC	B27+	3	45555394	45686341	LIM domain containing 1
B cells	LIMD2	0.189449	-0.687937	0.769	0.929	1	Plasmablast	HC_B27+	0.16	HC	B27+	17	63695888	63701172	LIM domain containing 2
B cells	LINC01781	0.0995087	-1.43204	0.385	0.571	1	Plasmablast	HC_B27+	0.186	HC	B27+	1	80535755	80646854	long intergenic non-protein coding RNA 1781
B cells	LINC02384	0.123567	-0.717855	0.231	0.5	1	Plasmablast	HC_B27+	0.269	HC	B27+	12	68332888	68451679	long intergenic non-protein coding RNA 2384
B cells	LITAF	0.699975	-0.117768	0.923	0.8	1	Plasmablast	HC_B27-	0.123	HC	B27-	16	11547722	11636381	lipopolysaccharide induced TNF factor
B cells	LITAF	0.715065	0.195412	0.923	0.714	1	Plasmablast	HC_B27+	0.209	HC	B27+	16	11547722	11636381	lipopolysaccharide induced TNF factor
B cells	LLPH	0.326482	-0.650138	0.308	0.5	1	Plasmablast	HC_B27+	0.192	HC	B27+	12	66116555	66130750	LLP homolog, long-term synaptic facilitation factor
B cells	LMAN1	0.179708	0.474872	0.846	0.714	1	Plasmablast	HC_B27+	0.132	HC	B27+	18	59327823	59359265	lectin, mannose binding 1
B cells	LMAN2	0.229629	0.39311	1	0.8	1	Plasmablast	HC_B27-	0.2	HC	B27-	5	177315805	177351840	lectin, mannose binding 2
B cells	LMO4	0.484775	-0.272011	0.615	0.8	1	Plasmablast	HC_B27-	0.185	HC	B27-	1	87328880	87348923	LIM domain only 4
B cells	LMO4	0.622999	-0.150622	0.615	0.786	1	Plasmablast	HC_B27+	0.171	HC	B27+	1	87328880	87348923	LIM domain only 4
B cells	LSM14A	0.331534	-0.493796	0.538	0.714	1	Plasmablast	HC_B27+	0.176	HC	B27+	19	34172504	34229288	LSM14A mRNA processing body assembly factor
B cells	LSM2	0.200007	-0.568169	0.308	0.56	1	Plasmablast	HC_B27-	0.252	HC	B27-	6	31797396	31806966	LSM2 homolog, U6 small nuclear RNA and mRNA degradation associated
B cells	LSM5	0.0381513	1.25408	0.615	0.32	1	Plasmablast	HC_B27-	0.295	HC	B27-	7	32485338	32495283	LSM5 homolog, U6 small nuclear RNA and mRNA degradation associated
B cells	LSM5	0.0672101	1.21349	0.615	0.357	1	Plasmablast	HC_B27+	0.258	HC	B27+	7	32485338	32495283	LSM5 homolog, U6 small nuclear RNA and mRNA degradation associated
B cells	LSM7	0.243449	-0.457889	0.769	0.929	1	Plasmablast	HC_B27+	0.16	HC	B27+	19	2321520	2328611	LSM7 homolog, U6 small nuclear RNA and mRNA degradation associated
B cells	LSM8	0.00792669	-0.19809	0.426	0.53	1	B intermediate	HC_B27-	0.104	HC	B27-	7	118184144	118204035	LSM8 homolog, U6 small nuclear RNA associated
B cells	LSM8	0.33034	0.469166	0.769	0.6	1	Plasmablast	HC_B27-	0.169	HC	B27-	7	118184144	118204035	LSM8 homolog, U6 small nuclear RNA associated
B cells	LSM8	0.0194769	1.55296	0.769	0.429	1	Plasmablast	HC_B27+	0.34	HC	B27+	7	118184144	118204035	LSM8 homolog, U6 small nuclear RNA associated
B cells	LTA4H	0.302127	-0.612791	0.385	0.52	1	Plasmablast	HC_B27-	0.135	HC	B27-	12	96000753	96043520	leukotriene A4 hydrolase
B cells	LTA4H	0.0568094	-1.1559	0.385	0.714	1	Plasmablast	HC_B27+	0.329	HC	B27+	12	96000753	96043520	leukotriene A4 hydrolase
B cells	LY6E	0.0602928	1.38004	0.692	0.357	1	Plasmablast	HC_B27+	0.335	HC	B27+	8	143017982	143023832	lymphocyte antigen 6 family member E
B cells	LYN	0.0788648	-1.15384	0.385	0.6	1	Plasmablast	HC_B27-	0.215	HC	B27-	8	55879835	56014169	LYN proto-oncogene, Src family tyrosine kinase
B cells	LYPLA1	0.354076	-0.368789	0.308	0.5	1	Plasmablast	HC_B27+	0.192	HC	B27+	8	54046367	54102017	lysophospholipase 1
B cells	MACF1	0.0655083	-1.15462	0.308	0.6	1	Plasmablast	HC_B27-	0.292	HC	B27-	1	39081316	39487177	microtubule actin crosslinking factor 1
B cells	MACF1	0.173948	-0.885332	0.308	0.643	1	Plasmablast	HC_B27+	0.335	HC	B27+	1	39081316	39487177	microtubule actin crosslinking factor 1
B cells	MACROH2A1	0.0235115	-1.66251	0.231	0.643	1	Plasmablast	HC_B27+	0.412	HC	B27+	5	135334381	135399914	macroH2A.1 histone
B cells	MAF1	0.204825	0.819777	0.538	0.36	1	Plasmablast	HC_B27-	0.178	HC	B27-	8	144104461	144107611	MAF1 homolog, negative regulator of RNA polymerase III
B cells	MAF1	0.582951	0.4378	0.538	0.429	1	Plasmablast	HC_B27+	0.109	HC	B27+	8	144104461	144107611	MAF1 homolog, negative regulator of RNA polymerase III
B cells	MAGOH	0.174143	-1.03071	0.308	0.571	1	Plasmablast	HC_B27+	0.263	HC	B27+	1	53226900	53238518	mago homolog, exon junction complex subunit
B cells	MAGT1	0.106442	-0.929903	0.308	0.56	1	Plasmablast	HC_B27-	0.252	HC	B27-	X	77825747	77899271	magnesium transporter 1
B cells	MALSU1	0.0237715	-1.50236	0.231	0.56	1	Plasmablast	HC_B27-	0.329	HC	B27-	7	23298739	23311729	mitochondrial assembly of ribosomal large subunit 1
B cells	MAN1A1	0.030149	-1.55156	0.615	0.84	1	Plasmablast	HC_B27-	0.225	HC	B27-	6	119177205	119349761	mannosidase alpha class 1A member 1
B cells	MAN1A1	0.315668	-0.236992	0.615	0.857	1	Plasmablast	HC_B27+	0.242	HC	B27+	6	119177205	119349761	mannosidase alpha class 1A member 1
B cells	MAN1A2	0.137816	1.01691	0.538	0.214	1	Plasmablast	HC_B27+	0.324	HC	B27+	1	117367449	117528872	mannosidase alpha class 1A member 2
B cells	MANEA	0.110929	-1.09946	0.462	0.72	1	Plasmablast	HC_B27-	0.258	HC	B27-	6	95577485	95609470	mannosidase endo-alpha
B cells	MANEA	0.352637	-0.420443	0.462	0.714	1	Plasmablast	HC_B27+	0.252	HC	B27+	6	95577485	95609470	mannosidase endo-alpha
B cells	MANF	0.315076	-0.511542	0.615	0.88	1	Plasmablast	HC_B27-	0.265	HC	B27-	3	51385291	51389397	mesencephalic astrocyte derived neurotrophic factor
B cells	MAP1LC3B	0.146807	-0.692349	0.385	0.64	1	Plasmablast	HC_B27-	0.255	HC	B27-	16	87383953	87404779	microtubule associated protein 1 light chain 3 beta
B cells	MAP1LC3B	0.315542	-0.341422	0.385	0.643	1	Plasmablast	HC_B27+	0.258	HC	B27+	16	87383953	87404779	microtubule associated protein 1 light chain 3 beta
B cells	MAP2K2	0.335761	0.393144	0.846	0.68	1	Plasmablast	HC_B27-	0.166	HC	B27-	19	4090321	4124122	mitogen-activated protein kinase kinase 2
B cells	MAP3K1	0.288093	-0.259359	0.231	0.52	1	Plasmablast	HC_B27-	0.289	HC	B27-	5	56815549	56896152	mitogen-activated protein kinase kinase kinase 1
B cells	MAP3K2	0.124938	0.958743	0.538	0.32	1	Plasmablast	HC_B27-	0.218	HC	B27-	2	127298668	127388465	mitogen-activated protein kinase kinase kinase 2
B cells	MAP3K2	0.0985405	1.23852	0.538	0.214	1	Plasmablast	HC_B27+	0.324	HC	B27+	2	127298668	127388465	mitogen-activated protein kinase kinase kinase 2
B cells	MARCHF1	0.00506752	-0.118829	0.577	0.706	1	B memory	HC_B27+	0.129	HC	B27+	4	163524298	164384050	membrane associated ring-CH-type finger 1
B cells	MARS1	0.0206944	1.87779	0.538	0.2	1	Plasmablast	HC_B27-	0.338	HC	B27-	12	57475445	57517569	methionyl-tRNA synthetase 1
B cells	MARS1	0.773643	0.362095	0.538	0.429	1	Plasmablast	HC_B27+	0.109	HC	B27+	12	57475445	57517569	methionyl-tRNA synthetase 1
B cells	MAZ	0.424997	-0.489195	0.462	0.571	1	Plasmablast	HC_B27+	0.109	HC	B27+	16	29806106	29811164	MYC associated zinc finger protein
B cells	MBD2	0.152177	-0.843527	0.385	0.6	1	Plasmablast	HC_B27-	0.215	HC	B27-	18	54151606	54224669	methyl-CpG binding domain protein 2
B cells	MBD2	0.650546	-0.37243	0.385	0.5	1	Plasmablast	HC_B27+	0.115	HC	B27+	18	54151606	54224669	methyl-CpG binding domain protein 2
B cells	MBD4	0.303024	-0.52902	0.538	0.643	1	Plasmablast	HC_B27+	0.105	HC	B27+	3	129430947	129440179	methyl-CpG binding domain 4, DNA glycosylase
B cells	MBNL1	0.00116971	-0.22769	0.563	0.677	1	B memory	HC_B27-	0.114	HC	B27-	3	152243828	152465780	muscleblind like splicing regulator 1
B cells	MBNL1	1.34376e-09	-0.255751	0.603	0.723	8.43264e-05	B naive	HC_B27+	0.12	HC	B27+	3	152243828	152465780	muscleblind like splicing regulator 1
B cells	MBNL1	0.324877	-0.912754	0.538	0.64	1	Plasmablast	HC_B27-	0.102	HC	B27-	3	152243828	152465780	muscleblind like splicing regulator 1
B cells	MBNL1	0.218345	-0.945683	0.538	0.643	1	Plasmablast	HC_B27+	0.105	HC	B27+	3	152243828	152465780	muscleblind like splicing regulator 1
B cells	MCL1	0.0240363	-1.15885	0.692	0.84	1	Plasmablast	HC_B27-	0.148	HC	B27-	1	150560895	150579738	MCL1 apoptosis regulator, BCL2 family member
B cells	MCTS1	0.208591	-0.654136	0.462	0.6	1	Plasmablast	HC_B27-	0.138	HC	B27-	X	120594010	120621159	MCTS1 re-initiation and release factor
B cells	MCTS1	0.138299	-0.767301	0.462	0.714	1	Plasmablast	HC_B27+	0.252	HC	B27+	X	120594010	120621159	MCTS1 re-initiation and release factor
B cells	MCUB	0.141835	-0.815016	0.538	0.714	1	Plasmablast	HC_B27+	0.176	HC	B27+	4	109560209	109688719	mitochondrial calcium uniporter dominant negative subunit beta
B cells	MCUR1	0.417626	-0.684585	0.385	0.571	1	Plasmablast	HC_B27+	0.186	HC	B27+	6	13786557	13814568	mitochondrial calcium uniporter regulator 1
B cells	MDFIC	0.230422	-0.805157	0.308	0.5	1	Plasmablast	HC_B27+	0.192	HC	B27+	7	114922094	115019917	MyoD family inhibitor domain containing
B cells	MDH1	0.69491	-0.129197	0.385	0.571	1	Plasmablast	HC_B27+	0.186	HC	B27+	2	63588609	63607197	malate dehydrogenase 1
B cells	MDH2	0.303024	0.808736	0.692	0.5	1	Plasmablast	HC_B27+	0.192	HC	B27+	7	76048051	76067508	malate dehydrogenase 2
B cells	MDM2	0.18619	-1.23093	0.462	0.6	1	Plasmablast	HC_B27-	0.138	HC	B27-	12	68808177	68845544	MDM2 proto-oncogene
B cells	MDM4	0.647566	0.558912	0.615	0.5	1	Plasmablast	HC_B27+	0.115	HC	B27+	1	204516379	204558120	MDM4 regulator of p53
B cells	MEAF6	0.0173146	1.81416	0.615	0.143	1	Plasmablast	HC_B27+	0.472	HC	B27+	1	37489993	37514766	MYST/Esa1 associated factor 6
B cells	MED13L	0.0167616	-1.6104	0.308	0.64	1	Plasmablast	HC_B27-	0.332	HC	B27-	12	115957905	116277693	mediator complex subunit 13L
B cells	MED13L	0.00825917	-1.63935	0.308	0.786	1	Plasmablast	HC_B27+	0.478	HC	B27+	12	115957905	116277693	mediator complex subunit 13L
B cells	MED28	0.0813558	1.55066	0.538	0.28	1	Plasmablast	HC_B27-	0.258	HC	B27-	4	17614641	17634105	mediator complex subunit 28
B cells	MED28	0.313224	0.954443	0.538	0.286	1	Plasmablast	HC_B27+	0.252	HC	B27+	4	17614641	17634105	mediator complex subunit 28
B cells	MEF2C	3.274e-06	-0.298136	0.689	0.814	0.205457	B memory	HC_B27+	0.125	HC	B27+	5	88717117	88904257	myocyte enhancer factor 2C
B cells	MEI1	0.156946	0.690101	0.692	0.357	1	Plasmablast	HC_B27+	0.335	HC	B27+	22	41699503	41799456	meiotic double-stranded break formation protein 1
B cells	METAP2	0.340197	-0.353536	0.385	0.56	1	Plasmablast	HC_B27-	0.175	HC	B27-	12	95473520	95515839	methionyl aminopeptidase 2
B cells	METAP2	0.156946	-0.828923	0.385	0.643	1	Plasmablast	HC_B27+	0.258	HC	B27+	12	95473520	95515839	methionyl aminopeptidase 2
B cells	METTL26	0.0873299	1.54917	0.538	0.24	1	Plasmablast	HC_B27-	0.298	HC	B27-	16	634427	636366	methyltransferase like 26
B cells	METTL26	0.439658	1.08435	0.538	0.357	1	Plasmablast	HC_B27+	0.181	HC	B27+	16	634427	636366	methyltransferase like 26
B cells	METTL5	0.294397	0.41445	0.615	0.4	1	Plasmablast	HC_B27-	0.215	HC	B27-	2	169810081	169824931	methyltransferase 5, N6-adenosine
B cells	MGMT	0.364578	0.308018	0.538	0.32	1	Plasmablast	HC_B27-	0.218	HC	B27-	10	129467190	129770983	O-6-methylguanine-DNA methyltransferase
B cells	MGMT	0.219999	0.681664	0.538	0.286	1	Plasmablast	HC_B27+	0.252	HC	B27+	10	129467190	129770983	O-6-methylguanine-DNA methyltransferase
B cells	MGST3	0.832475	0.138525	0.615	0.48	1	Plasmablast	HC_B27-	0.135	HC	B27-	1	165631213	165661796	microsomal glutathione S-transferase 3
B cells	MIA3	0.138874	-0.980179	0.385	0.56	1	Plasmablast	HC_B27-	0.175	HC	B27-	1	222618097	222668007	MIA SH3 domain ER export factor 3
B cells	MIA3	0.650546	-0.460626	0.385	0.5	1	Plasmablast	HC_B27+	0.115	HC	B27+	1	222618097	222668007	MIA SH3 domain ER export factor 3
B cells	MICOS10	0.10629	-1.11543	0.462	0.64	1	Plasmablast	HC_B27-	0.178	HC	B27-	1	19484403	19629821	mitochondrial contact site and cristae organizing system subunit 10
B cells	MIF	0.0108419	1.79881	0.692	0.357	1	Plasmablast	HC_B27+	0.335	HC	B27+	22	23894383	23895227	macrophage migration inhibitory factor
B cells	MIR142HG	0.011558	-0.119139	0.532	0.645	1	B intermediate	HC_B27-	0.113	HC	B27-	17	58330879	58332523	MIR142 host genes
B cells	MIR142HG	1.07362e-07	-0.253299	0.385	0.501	0.00673741	B naive	HC_B27+	0.116	HC	B27+	17	58330879	58332523	MIR142 host genes
B cells	MOB1A	0.0486408	-0.850473	0.615	0.8	1	Plasmablast	HC_B27-	0.185	HC	B27-	2	74152528	74178898	MOB kinase activator 1A
B cells	MORF4L1	0.000708563	-0.215754	0.493	0.631	1	B intermediate	HC_B27-	0.138	HC	B27-	15	78810487	78898139	mortality factor 4 like 1
B cells	MORF4L1	0.0186724	-0.164367	0.493	0.594	1	B intermediate	HC_B27+	0.101	HC	B27+	15	78810487	78898139	mortality factor 4 like 1
B cells	MORF4L1	0.155045	-0.894707	0.692	0.84	1	Plasmablast	HC_B27-	0.148	HC	B27-	15	78810487	78898139	mortality factor 4 like 1
B cells	MORF4L2	0.0217592	1.30814	0.692	0.32	1	Plasmablast	HC_B27-	0.372	HC	B27-	X	103675496	103688158	mortality factor 4 like 2
B cells	MORF4L2	0.0262518	1.65647	0.692	0.286	1	Plasmablast	HC_B27+	0.406	HC	B27+	X	103675496	103688158	mortality factor 4 like 2
B cells	MPG	0.294638	0.402689	0.692	0.56	1	Plasmablast	HC_B27-	0.132	HC	B27-	16	77007	85851	N-methylpurine DNA glycosylase
B cells	MPHOSPH10	0.0299568	1.07215	0.769	0.36	1	Plasmablast	HC_B27-	0.409	HC	B27-	2	71130310	71150101	M-phase phosphoprotein 10
B cells	MPHOSPH10	0.0602928	1.12324	0.769	0.286	1	Plasmablast	HC_B27+	0.483	HC	B27+	2	71130310	71150101	M-phase phosphoprotein 10
B cells	MPST	0.0139484	1.62816	0.538	0.16	1	Plasmablast	HC_B27-	0.378	HC	B27-	22	37019635	37029821	mercaptopyruvate sulfurtransferase
B cells	MPST	0.313224	0.663856	0.538	0.286	1	Plasmablast	HC_B27+	0.252	HC	B27+	22	37019635	37029821	mercaptopyruvate sulfurtransferase
B cells	MRFAP1	0.070469	1.0739	0.692	0.4	1	Plasmablast	HC_B27-	0.292	HC	B27-	4	6640091	6642729	Morf4 family associated protein 1
B cells	MRPL11	0.170071	-0.971159	0.231	0.5	1	Plasmablast	HC_B27+	0.269	HC	B27+	11	66435075	66466738	mitochondrial ribosomal protein L11
B cells	MRPL20	0.0398151	0.620072	0.923	0.6	1	Plasmablast	HC_B27-	0.323	HC	B27-	1	1401909	1407293	mitochondrial ribosomal protein L20
B cells	MRPL22	0.0601969	1.067	0.538	0.143	1	Plasmablast	HC_B27+	0.395	HC	B27+	5	154941073	154969411	mitochondrial ribosomal protein L22
B cells	MRPL27	0.255036	0.656806	0.538	0.28	1	Plasmablast	HC_B27-	0.258	HC	B27-	17	50367857	50373207	mitochondrial ribosomal protein L27
B cells	MRPL27	0.128789	0.925771	0.538	0.357	1	Plasmablast	HC_B27+	0.181	HC	B27+	17	50367857	50373207	mitochondrial ribosomal protein L27
B cells	MRPL3	0.0747581	-1.18736	0.231	0.52	1	Plasmablast	HC_B27-	0.289	HC	B27-	3	131462212	131502983	mitochondrial ribosomal protein L3
B cells	MRPL33	0.661754	0.256914	0.615	0.429	1	Plasmablast	HC_B27+	0.186	HC	B27+	2	27771717	27988087	mitochondrial ribosomal protein L33
B cells	MRPL34	0.263473	-0.454227	0.308	0.6	1	Plasmablast	HC_B27-	0.292	HC	B27-	19	17292609	17306843	mitochondrial ribosomal protein L34
B cells	MRPL34	0.548748	-0.197143	0.308	0.5	1	Plasmablast	HC_B27+	0.192	HC	B27+	19	17292609	17306843	mitochondrial ribosomal protein L34
B cells	MRPL36	0.129674	0.870813	0.692	0.48	1	Plasmablast	HC_B27-	0.212	HC	B27-	5	1798385	1801366	mitochondrial ribosomal protein L36
B cells	MRPL36	0.213333	0.64864	0.692	0.429	1	Plasmablast	HC_B27+	0.263	HC	B27+	5	1798385	1801366	mitochondrial ribosomal protein L36
B cells	MRPL41	0.510682	0.326604	0.615	0.44	1	Plasmablast	HC_B27-	0.175	HC	B27-	9	137551879	137552555	mitochondrial ribosomal protein L41
B cells	MRPL51	0.64036	0.24845	0.615	0.76	1	Plasmablast	HC_B27-	0.145	HC	B27-	12	6491886	6493841	mitochondrial ribosomal protein L51
B cells	MRPL51	0.55524	0.474166	0.615	0.786	1	Plasmablast	HC_B27+	0.171	HC	B27+	12	6491886	6493841	mitochondrial ribosomal protein L51
B cells	MRPL54	0.408767	0.107628	0.308	0.571	1	Plasmablast	HC_B27+	0.263	HC	B27+	19	3762682	3768575	mitochondrial ribosomal protein L54
B cells	MRPL55	0.575757	-0.194017	0.308	0.571	1	Plasmablast	HC_B27+	0.263	HC	B27+	1	228106679	228109312	mitochondrial ribosomal protein L55
B cells	MRPL57	0.693166	-0.156689	0.769	0.56	1	Plasmablast	HC_B27-	0.209	HC	B27-	13	21176658	21179084	mitochondrial ribosomal protein L57
B cells	MRPS12	0.398903	0.901101	0.538	0.4	1	Plasmablast	HC_B27-	0.138	HC	B27-	19	38930944	38933168	mitochondrial ribosomal protein S12
B cells	MRPS15	0.130309	0.7383	0.692	0.4	1	Plasmablast	HC_B27-	0.292	HC	B27-	1	36455718	36464384	mitochondrial ribosomal protein S15
B cells	MRPS15	0.352637	0.463798	0.692	0.5	1	Plasmablast	HC_B27+	0.192	HC	B27+	1	36455718	36464384	mitochondrial ribosomal protein S15
B cells	MRPS18C	0.525329	0.269265	0.692	0.56	1	Plasmablast	HC_B27-	0.132	HC	B27-	4	83455932	83469735	mitochondrial ribosomal protein S18C
B cells	MRPS18C	0.436122	0.31514	0.692	0.5	1	Plasmablast	HC_B27+	0.192	HC	B27+	4	83455932	83469735	mitochondrial ribosomal protein S18C
B cells	MRPS2	0.250977	-0.708299	0.231	0.5	1	Plasmablast	HC_B27+	0.269	HC	B27+	9	135499984	135504673	mitochondrial ribosomal protein S2
B cells	MRPS21	3.32535e-06	-0.346446	0.389	0.542	0.208679	B intermediate	HC_B27-	0.153	HC	B27-	1	150293861	150308979	mitochondrial ribosomal protein S21
B cells	MRPS21	0.622999	-0.200492	0.615	0.786	1	Plasmablast	HC_B27+	0.171	HC	B27+	1	150293861	150308979	mitochondrial ribosomal protein S21
B cells	MRPS31	0.265481	-0.517728	0.308	0.52	1	Plasmablast	HC_B27-	0.212	HC	B27-	13	40729128	40771190	mitochondrial ribosomal protein S31
B cells	MRPS31	0.230478	-0.446026	0.308	0.571	1	Plasmablast	HC_B27+	0.263	HC	B27+	13	40729128	40771190	mitochondrial ribosomal protein S31
B cells	MRPS36	0.228557	-0.659079	0.385	0.6	1	Plasmablast	HC_B27-	0.215	HC	B27-	5	69217760	69230158	mitochondrial ribosomal protein S36
B cells	MRPS36	0.268467	-0.542051	0.385	0.643	1	Plasmablast	HC_B27+	0.258	HC	B27+	5	69217760	69230158	mitochondrial ribosomal protein S36
B cells	MRPS6	0.706308	-0.162432	0.538	0.643	1	Plasmablast	HC_B27+	0.105	HC	B27+	21	34073224	34143034	mitochondrial ribosomal protein S6
B cells	MRPS7	0.089581	0.761252	0.692	0.36	1	Plasmablast	HC_B27-	0.332	HC	B27-	17	75261674	75266376	mitochondrial ribosomal protein S7
B cells	MRPS7	0.533643	0.533942	0.692	0.571	1	Plasmablast	HC_B27+	0.121	HC	B27+	17	75261674	75266376	mitochondrial ribosomal protein S7
B cells	MSN	0.0155518	-0.134437	0.467	0.569	1	B intermediate	HC_B27-	0.102	HC	B27-	X	65588377	65741931	moesin
B cells	MSN	0.000622512	-0.270373	0.467	0.581	1	B intermediate	HC_B27+	0.114	HC	B27+	X	65588377	65741931	moesin
B cells	MSN	0.0905947	-1.13685	0.615	0.8	1	Plasmablast	HC_B27-	0.185	HC	B27-	X	65588377	65741931	moesin
B cells	MTATP6P1	2.65157e-12	-0.378118	0.656	0.77	1.66396e-07	B naive	HC_B27-	0.114	HC	B27-	1	633696	634376	MT-ATP6 pseudogene 1
B cells	MTDH	0.10292	-0.808127	0.846	1	1	Plasmablast	HC_B27-	0.154	HC	B27-	8	97644184	97730260	metadherin
B cells	MTHFD2	0.367737	1.12668	0.615	0.429	1	Plasmablast	HC_B27+	0.186	HC	B27+	2	74186172	74217565	methylenetetrahydrofolate dehydrogenase (NADP+ dependent) 2, methenyltetrahydrofolate cyclohydrolase
B cells	MTIF3	0.262173	0.595069	0.846	0.64	1	Plasmablast	HC_B27-	0.206	HC	B27-	13	27435643	27450591	mitochondrial translational initiation factor 3
B cells	MTIF3	0.0822824	0.715646	0.846	0.643	1	Plasmablast	HC_B27+	0.203	HC	B27+	13	27435643	27450591	mitochondrial translational initiation factor 3
B cells	MTPN	0.824078	-0.258021	0.538	0.64	1	Plasmablast	HC_B27-	0.102	HC	B27-	7	135926760	135977359	myotrophin
B cells	MVP	0.207677	-0.639179	0.231	0.5	1	Plasmablast	HC_B27+	0.269	HC	B27+	16	29820394	29848039	major vault protein
B cells	MYCBP2	0.0157471	-1.5645	0.462	0.72	1	Plasmablast	HC_B27-	0.258	HC	B27-	13	77042474	77327094	MYC binding protein 2
B cells	MYCBP2	0.020858	-0.963386	0.462	0.929	1	Plasmablast	HC_B27+	0.467	HC	B27+	13	77042474	77327094	MYC binding protein 2
B cells	MYH9	0.063602	-1.05026	0.385	0.68	1	Plasmablast	HC_B27-	0.295	HC	B27-	22	36281280	36388010	myosin heavy chain 9
B cells	MYH9	0.200128	-0.953393	0.385	0.571	1	Plasmablast	HC_B27+	0.186	HC	B27+	22	36281280	36388010	myosin heavy chain 9
B cells	MYL12B	0.353746	-0.583211	0.692	0.84	1	Plasmablast	HC_B27-	0.148	HC	B27-	18	3261479	3278461	myosin light chain 12B
B cells	MYL12B	0.0603377	-1.01762	0.692	0.857	1	Plasmablast	HC_B27+	0.165	HC	B27+	18	3261479	3278461	myosin light chain 12B
B cells	MYO1G	0.0155131	1.05299	0.538	0.16	1	Plasmablast	HC_B27-	0.378	HC	B27-	7	44962662	44979088	myosin IG
B cells	MYO1G	0.287785	0.553922	0.538	0.286	1	Plasmablast	HC_B27+	0.252	HC	B27+	7	44962662	44979088	myosin IG
B cells	MYO9B	0.0242208	-2.17135	0.077	0.5	1	Plasmablast	HC_B27+	0.423	HC	B27+	19	17075777	17214537	myosin IXB
B cells	MZT2A	0.228745	-0.474777	0.462	0.8	1	Plasmablast	HC_B27-	0.338	HC	B27-	2	131464900	131492743	mitotic spindle organizing protein 2A
B cells	MZT2A	0.163227	-0.612215	0.462	0.786	1	Plasmablast	HC_B27+	0.324	HC	B27+	2	131464900	131492743	mitotic spindle organizing protein 2A
B cells	MZT2B	0.000702904	-0.170072	0.483	0.585	1	B naive	HC_B27-	0.102	HC	B27-	2	130181737	130190729	mitotic spindle organizing protein 2B
B cells	N4BP2L2	0.163379	-0.894044	0.692	0.8	1	Plasmablast	HC_B27-	0.108	HC	B27-	13	32432417	32538885	NEDD4 binding protein 2 like 2
B cells	N4BP2L2	0.501424	0.474163	0.692	0.571	1	Plasmablast	HC_B27+	0.121	HC	B27+	13	32432417	32538885	NEDD4 binding protein 2 like 2
B cells	NAA38	0.542117	-0.285064	0.615	0.72	1	Plasmablast	HC_B27-	0.105	HC	B27-	17	7856685	7885238	N-alpha-acetyltransferase 38, NatC auxiliary subunit
B cells	NANS	0.272975	0.438149	0.769	0.44	1	Plasmablast	HC_B27-	0.329	HC	B27-	9	98056732	98083077	N-acetylneuraminate synthase
B cells	NANS	0.674309	0.199365	0.769	0.571	1	Plasmablast	HC_B27+	0.198	HC	B27+	9	98056732	98083077	N-acetylneuraminate synthase
B cells	NBDY	0.274842	-0.60172	0.231	0.5	1	Plasmablast	HC_B27+	0.269	HC	B27+	X	56729241	56819179	negative regulator of P-body association
B cells	NCF1C	0.178786	-0.541651	0.462	0.786	1	Plasmablast	HC_B27+	0.324	HC	B27+	7	75156639	75172044	neutrophil cytosolic factor 1C pseudogene
B cells	NCL	0.941938	0.21981	1	0.786	1	Plasmablast	HC_B27+	0.214	HC	B27+	2	231453531	231483641	nucleolin
B cells	NCOA3	0.00477991	-0.176508	0.482	0.599	1	B intermediate	HC_B27+	0.117	HC	B27+	20	47501887	47656877	nuclear receptor coactivator 3
B cells	NCOR1	0.360564	-0.772354	0.462	0.643	1	Plasmablast	HC_B27+	0.181	HC	B27+	17	16029065	16218185	nuclear receptor corepressor 1
B cells	NCOR2	0.0149372	-1.97434	0.077	0.5	1	Plasmablast	HC_B27+	0.423	HC	B27+	12	124324415	124567612	nuclear receptor corepressor 2
B cells	NDFIP1	0.0270845	1.78397	0.615	0.32	1	Plasmablast	HC_B27-	0.295	HC	B27-	5	142108779	142154440	Nedd4 family interacting protein 1
B cells	NDUFA1	0.00145446	-0.177762	0.523	0.64	1	B intermediate	HC_B27-	0.117	HC	B27-	X	119871832	119876662	NADH:ubiquinone oxidoreductase subunit A1
B cells	NDUFA11	3.00428e-05	-0.233432	0.367	0.513	1	B intermediate	HC_B27-	0.146	HC	B27-	19	5891276	5904006	NADH:ubiquinone oxidoreductase subunit A11
B cells	NDUFA13	0.215862	-0.147098	0.846	1	1	Plasmablast	HC_B27+	0.154	HC	B27+	19	19515736	19529054	NADH:ubiquinone oxidoreductase subunit A13
B cells	NDUFA3	0.510133	0.599732	0.692	0.857	1	Plasmablast	HC_B27+	0.165	HC	B27+	19	54102728	54109257	NADH:ubiquinone oxidoreductase subunit A3
B cells	NDUFA4	5.36845e-05	-0.188975	0.493	0.607	1	B naive	HC_B27-	0.114	HC	B27-	7	10931943	10940153	NDUFA4 mitochondrial complex associated
B cells	NDUFA5	0.230478	-1.20715	0.385	0.5	1	Plasmablast	HC_B27+	0.115	HC	B27+	7	123536997	123557904	NADH:ubiquinone oxidoreductase subunit A5
B cells	NDUFA6	0.425278	0.488381	0.615	0.48	1	Plasmablast	HC_B27-	0.135	HC	B27-	22	42085526	42090884	NADH:ubiquinone oxidoreductase subunit A6
B cells	NDUFA8	0.0852673	-0.961696	0.231	0.56	1	Plasmablast	HC_B27-	0.329	HC	B27-	9	122144058	122159779	NADH:ubiquinone oxidoreductase subunit A8
B cells	NDUFAB1	0.403308	-0.4953	0.615	0.786	1	Plasmablast	HC_B27+	0.171	HC	B27+	16	23581014	23596316	NADH:ubiquinone oxidoreductase subunit AB1
B cells	NDUFB2	0.746167	0.219222	0.769	0.88	1	Plasmablast	HC_B27-	0.111	HC	B27-	7	140690777	140722790	NADH:ubiquinone oxidoreductase subunit B2
B cells	NDUFB3	0.331534	0.535995	0.692	0.571	1	Plasmablast	HC_B27+	0.121	HC	B27+	2	201071433	201085750	NADH:ubiquinone oxidoreductase subunit B3
B cells	NDUFB4	0.268678	0.637069	0.846	0.571	1	Plasmablast	HC_B27+	0.275	HC	B27+	3	120596328	120602507	NADH:ubiquinone oxidoreductase subunit B4
B cells	NDUFB5	0.612752	0.288256	0.538	0.4	1	Plasmablast	HC_B27-	0.138	HC	B27-	3	179604690	179627647	NADH:ubiquinone oxidoreductase subunit B5
B cells	NDUFB6	0.532045	0.252731	0.615	0.44	1	Plasmablast	HC_B27-	0.175	HC	B27-	9	32553001	32573184	NADH:ubiquinone oxidoreductase subunit B6
B cells	NDUFB9	0.342538	-0.187827	0.692	0.929	1	Plasmablast	HC_B27+	0.237	HC	B27+	8	124539101	124580648	NADH:ubiquinone oxidoreductase subunit B9
B cells	NDUFC2	0.126312	-0.174525	0.846	1	1	Plasmablast	HC_B27+	0.154	HC	B27+	11	78068297	78079862	NADH:ubiquinone oxidoreductase subunit C2
B cells	NDUFS2	0.0468436	1.37571	0.615	0.28	1	Plasmablast	HC_B27-	0.335	HC	B27-	1	161197104	161214723	NADH:ubiquinone oxidoreductase core subunit S2
B cells	NDUFS4	0.0827791	-1.05835	0.154	0.5	1	Plasmablast	HC_B27+	0.346	HC	B27+	5	53560633	53683338	NADH:ubiquinone oxidoreductase subunit S4
B cells	NDUFS5	0.059741	-0.689292	0.692	0.88	1	Plasmablast	HC_B27-	0.188	HC	B27-	1	39026318	39034636	NADH:ubiquinone oxidoreductase subunit S5
B cells	NDUFS7	0.193015	0.288297	0.692	0.44	1	Plasmablast	HC_B27-	0.252	HC	B27-	19	1383527	1395589	NADH:ubiquinone oxidoreductase core subunit S7
B cells	NDUFS7	0.341	0.58922	0.692	0.357	1	Plasmablast	HC_B27+	0.335	HC	B27+	19	1383527	1395589	NADH:ubiquinone oxidoreductase core subunit S7
B cells	NDUFV3	0.00603016	-1.99815	0.154	0.64	1	Plasmablast	HC_B27-	0.486	HC	B27-	21	42879644	42913304	NADH:ubiquinone oxidoreductase subunit V3
B cells	NDUFV3	0.0164603	-1.74565	0.154	0.643	1	Plasmablast	HC_B27+	0.489	HC	B27+	21	42879644	42913304	NADH:ubiquinone oxidoreductase subunit V3
B cells	NEAT1	9.06749e-07	-0.315787	0.562	0.708	0.0569021	B intermediate	HC_B27-	0.146	HC	B27-	11	65422774	65445540	nuclear paraspeckle assembly transcript 1
B cells	NEAT1	1.64652e-05	-0.401231	0.63	0.743	1	B memory	HC_B27+	0.113	HC	B27+	11	65422774	65445540	nuclear paraspeckle assembly transcript 1
B cells	NEAT1	0.00119231	-2.09365	0.615	0.92	1	Plasmablast	HC_B27-	0.305	HC	B27-	11	65422774	65445540	nuclear paraspeckle assembly transcript 1
B cells	NEAT1	0.0228458	-1.81876	0.615	0.857	1	Plasmablast	HC_B27+	0.242	HC	B27+	11	65422774	65445540	nuclear paraspeckle assembly transcript 1
B cells	NEDD8	1	0.105547	0.538	0.786	1	Plasmablast	HC_B27+	0.248	HC	B27+	14	24216857	24232367	NEDD8 ubiquitin like modifier
B cells	NELFB	0.250977	-0.415983	0.231	0.5	1	Plasmablast	HC_B27+	0.269	HC	B27+	9	137255327	137273542	negative elongation factor complex member B
B cells	NFE2L2	0.320331	0.29913	0.538	0.36	1	Plasmablast	HC_B27-	0.178	HC	B27-	2	177218667	177392756	NFE2 like bZIP transcription factor 2
B cells	NFE2L2	0.513327	0.595552	0.538	0.429	1	Plasmablast	HC_B27+	0.109	HC	B27+	2	177218667	177392756	NFE2 like bZIP transcription factor 2
B cells	NFKB2	0.0152891	1.81126	0.538	0.2	1	Plasmablast	HC_B27-	0.338	HC	B27-	10	102394110	102402524	nuclear factor kappa B subunit 2
B cells	NFKB2	0.0468156	1.8364	0.538	0.214	1	Plasmablast	HC_B27+	0.324	HC	B27+	10	102394110	102402524	nuclear factor kappa B subunit 2
B cells	NFKBIA	0.391608	0.365322	0.538	0.36	1	Plasmablast	HC_B27-	0.178	HC	B27-	14	35401079	35404749	NFKB inhibitor alpha
B cells	NFX1	0.00616638	-3.01046	0.077	0.52	1	Plasmablast	HC_B27-	0.443	HC	B27-	9	33290512	33371157	nuclear transcription factor, X-box binding 1
B cells	NGLY1	0.0624554	-1.13136	0.538	0.84	1	Plasmablast	HC_B27-	0.302	HC	B27-	3	25718944	25790039	N-glycanase 1
B cells	NHERF1	0.321469	0.6346	0.692	0.52	1	Plasmablast	HC_B27-	0.172	HC	B27-	17	74748628	74769353	NHERF family PDZ scaffold protein 1
B cells	NIBAN3	9.86785e-08	-0.248307	0.47	0.585	0.00619247	B naive	HC_B27+	0.115	HC	B27+	19	17523301	17553839	niban apoptosis regulator 3
B cells	NIN	5.83709e-08	-0.436035	0.444	0.593	0.00366301	B memory	HC_B27+	0.149	HC	B27+	14	50719763	50831162	ninein
B cells	NIN	0.0834699	-1.16259	0.231	0.6	1	Plasmablast	HC_B27-	0.369	HC	B27-	14	50719763	50831162	ninein
B cells	NIN	0.207677	-0.861533	0.231	0.5	1	Plasmablast	HC_B27+	0.269	HC	B27+	14	50719763	50831162	ninein
B cells	NIPA2	0.210416	0.594923	0.615	0.286	1	Plasmablast	HC_B27+	0.329	HC	B27+	15	22838644	22869362	NIPA magnesium transporter 2
B cells	NKTR	1.52637e-07	-0.415596	0.409	0.577	0.00957861	B memory	HC_B27+	0.168	HC	B27+	3	42600655	42648735	natural killer cell triggering receptor
B cells	NKTR	0.799519	-0.101634	0.615	0.5	1	Plasmablast	HC_B27+	0.115	HC	B27+	3	42600655	42648735	natural killer cell triggering receptor
B cells	NME1	0.207409	-0.220694	0.462	0.857	1	Plasmablast	HC_B27+	0.395	HC	B27+	17	51153559	51162428	NME/NM23 nucleoside diphosphate kinase 1
B cells	NME3	0.398903	0.907924	0.538	0.4	1	Plasmablast	HC_B27-	0.138	HC	B27-	16	1770320	1771561	NME/NM23 nucleoside diphosphate kinase 3
B cells	NME3	0.706308	0.167792	0.538	0.643	1	Plasmablast	HC_B27+	0.105	HC	B27+	16	1770320	1771561	NME/NM23 nucleoside diphosphate kinase 3
B cells	NMT1	0.895986	-0.281468	0.538	0.429	1	Plasmablast	HC_B27+	0.109	HC	B27+	17	44957992	45109016	N-myristoyltransferase 1
B cells	NONO	0.431102	0.321488	0.692	0.429	1	Plasmablast	HC_B27+	0.263	HC	B27+	X	71254814	71301522	non-POU domain containing octamer binding
B cells	NOP10	0.245303	-0.48405	0.538	0.72	1	Plasmablast	HC_B27-	0.182	HC	B27-	15	34339159	34343180	NOP10 ribonucleoprotein
B cells	NOP10	0.337745	-0.232128	0.538	0.857	1	Plasmablast	HC_B27+	0.319	HC	B27+	15	34339159	34343180	NOP10 ribonucleoprotein
B cells	NOP53	0.266525	0.470792	0.923	0.76	1	Plasmablast	HC_B27-	0.163	HC	B27-	19	47745546	47757058	NOP53 ribosome biogenesis factor
B cells	NOP56	0.230378	1.11185	0.538	0.36	1	Plasmablast	HC_B27-	0.178	HC	B27-	20	2652593	2658393	NOP56 ribonucleoprotein
B cells	NOP58	0.0974864	-0.693342	0.462	0.72	1	Plasmablast	HC_B27-	0.258	HC	B27-	2	202265736	202303661	NOP58 ribonucleoprotein
B cells	NOPCHAP1	0.894006	0.425047	0.385	0.5	1	Plasmablast	HC_B27+	0.115	HC	B27+	12	104986316	105074197	NOP protein chaperone 1
B cells	NOSIP	0.340197	0.355385	0.615	0.44	1	Plasmablast	HC_B27-	0.175	HC	B27-	19	49555468	49590262	nitric oxide synthase interacting protein
B cells	NOSIP	0.395742	0.595767	0.615	0.429	1	Plasmablast	HC_B27+	0.186	HC	B27+	19	49555468	49590262	nitric oxide synthase interacting protein
B cells	NPC2	0.218345	0.858778	0.692	0.5	1	Plasmablast	HC_B27+	0.192	HC	B27+	14	74476192	74494177	NPC intracellular cholesterol transporter 2
B cells	NR3C1	0.175866	0.825714	0.615	0.32	1	Plasmablast	HC_B27-	0.295	HC	B27-	5	143277931	143435512	nuclear receptor subfamily 3 group C member 1
B cells	NR3C1	0.0659648	1.34994	0.615	0.286	1	Plasmablast	HC_B27+	0.329	HC	B27+	5	143277931	143435512	nuclear receptor subfamily 3 group C member 1
B cells	NRDC	0.207409	-0.579278	0.538	0.786	1	Plasmablast	HC_B27+	0.248	HC	B27+	1	51789191	51878805	nardilysin convertase
B cells	NSA2	0.252681	-0.273877	0.692	0.929	1	Plasmablast	HC_B27+	0.237	HC	B27+	5	74766991	74780113	NSA2 ribosome biogenesis factor
B cells	NSD1	0.326482	-0.651276	0.308	0.5	1	Plasmablast	HC_B27+	0.192	HC	B27+	5	177131830	177300213	nuclear receptor binding SET domain protein 1
B cells	NSD3	0.245303	-0.52616	0.538	0.72	1	Plasmablast	HC_B27-	0.182	HC	B27-	8	38269704	38382272	nuclear receptor binding SET domain protein 3
B cells	NT5C	0.113504	-0.766023	0.462	0.714	1	Plasmablast	HC_B27+	0.252	HC	B27+	17	75130225	75131757	5', 3'-nucleotidase, cytosolic
B cells	NUCB1	0.0330436	-1.48383	0.308	0.64	1	Plasmablast	HC_B27-	0.332	HC	B27-	19	48900050	48923473	nucleobindin 1
B cells	NUCB2	0.046221	0.604623	1	0.56	1	Plasmablast	HC_B27-	0.44	HC	B27-	11	17208153	17349980	nucleobindin 2
B cells	NUCB2	0.00571501	1.44025	1	0.286	1	Plasmablast	HC_B27+	0.714	HC	B27+	11	17208153	17349980	nucleobindin 2
B cells	NUCKS1	0.00569373	-0.147418	0.487	0.608	1	B intermediate	HC_B27-	0.121	HC	B27-	1	205712822	205750182	nuclear casein kinase and cyclin dependent kinase substrate 1
B cells	NUCKS1	0.000133317	-0.331832	0.487	0.609	1	B intermediate	HC_B27+	0.122	HC	B27+	1	205712822	205750182	nuclear casein kinase and cyclin dependent kinase substrate 1
B cells	NUCKS1	0.0180781	-0.10631	0.467	0.579	1	B memory	HC_B27+	0.112	HC	B27+	1	205712822	205750182	nuclear casein kinase and cyclin dependent kinase substrate 1
B cells	NUCKS1	5.9554e-09	-0.241866	0.466	0.589	0.000373725	B naive	HC_B27+	0.123	HC	B27+	1	205712822	205750182	nuclear casein kinase and cyclin dependent kinase substrate 1
B cells	NUCKS1	0.571482	-0.650425	0.385	0.52	1	Plasmablast	HC_B27-	0.135	HC	B27-	1	205712822	205750182	nuclear casein kinase and cyclin dependent kinase substrate 1
B cells	NUDC	0.060193	-0.82752	0.308	0.786	1	Plasmablast	HC_B27+	0.478	HC	B27+	1	26900238	26946871	nuclear distribution C, dynein complex regulator
B cells	NUDCD2	0.295485	0.698297	0.538	0.32	1	Plasmablast	HC_B27-	0.218	HC	B27-	5	163446526	163460102	NudC domain containing 2
B cells	NUDCD2	0.32722	-0.346162	0.538	0.643	1	Plasmablast	HC_B27+	0.105	HC	B27+	5	163446526	163460102	NudC domain containing 2
B cells	NUDT22	0.410828	0.434509	0.538	0.36	1	Plasmablast	HC_B27-	0.178	HC	B27-	11	64225941	64230686	nudix hydrolase 22
B cells	NUDT22	0.547591	0.439631	0.538	0.429	1	Plasmablast	HC_B27+	0.109	HC	B27+	11	64225941	64230686	nudix hydrolase 22
B cells	NUDT5	0.424997	-0.495554	0.462	0.571	1	Plasmablast	HC_B27+	0.109	HC	B27+	10	12165330	12195891	nudix hydrolase 5
B cells	NUP214	0.0177108	-1.57513	0.231	0.643	1	Plasmablast	HC_B27+	0.412	HC	B27+	9	131125573	131234663	nucleoporin 214
B cells	NUP42	0.104998	-0.7446	0.308	0.643	1	Plasmablast	HC_B27+	0.335	HC	B27+	7	23181841	23201011	nucleoporin 42
B cells	NUP50	0.0414394	-1.15592	0.308	0.6	1	Plasmablast	HC_B27-	0.292	HC	B27-	22	45163925	45188017	nucleoporin 50
B cells	NUTM2A-AS1	0.017606	-2.06742	0.077	0.5	1	Plasmablast	HC_B27+	0.423	HC	B27+	10	87189773	87342612	NUTM2A antisense RNA 1
B cells	OAS2	0.122157	-1.12185	0.308	0.64	1	Plasmablast	HC_B27-	0.332	HC	B27-	12	112978395	113011723	2'-5'-oligoadenylate synthetase 2
B cells	OCIAD1	0.82113	0.124677	0.538	0.643	1	Plasmablast	HC_B27+	0.105	HC	B27+	4	48805212	48861817	OCIA domain containing 1
B cells	ODC1	0.940458	-0.140866	0.692	0.571	1	Plasmablast	HC_B27+	0.121	HC	B27+	2	10439968	10448327	ornithine decarboxylase 1
B cells	OGFR	0.270186	0.801305	0.538	0.28	1	Plasmablast	HC_B27-	0.258	HC	B27-	20	62804835	62814000	opioid growth factor receptor
B cells	OGFR	0.0149372	1.88161	0.538	0.071	1	Plasmablast	HC_B27+	0.467	HC	B27+	20	62804835	62814000	opioid growth factor receptor
B cells	OGT	0.184424	-0.424102	0.462	0.64	1	Plasmablast	HC_B27-	0.178	HC	B27-	X	71533087	71575892	O-linked N-acetylglucosamine (GlcNAc) transferase
B cells	OIP5-AS1	0.076452	-1.16236	0.231	0.571	1	Plasmablast	HC_B27+	0.34	HC	B27+	15	41283958	41322392	OIP5 antisense RNA 1
B cells	OPTN	0.527844	-0.492371	0.538	0.68	1	Plasmablast	HC_B27-	0.142	HC	B27-	10	13099449	13138308	optineurin
B cells	ORAI2	0.210416	-1.12756	0.385	0.5	1	Plasmablast	HC_B27+	0.115	HC	B27+	7	102433106	102456825	ORAI calcium release-activated calcium modulator 2
B cells	ORMDL1	0.280789	-0.443168	0.615	0.72	1	Plasmablast	HC_B27-	0.105	HC	B27-	2	189770267	189784364	ORMDL sphingolipid biosynthesis regulator 1
B cells	ORMDL2	0.612647	-0.182034	0.385	0.5	1	Plasmablast	HC_B27+	0.115	HC	B27+	12	55818041	55821879	ORMDL sphingolipid biosynthesis regulator 2
B cells	OS9	0.638583	-0.369696	0.538	0.786	1	Plasmablast	HC_B27+	0.248	HC	B27+	12	57693841	57728342	OS9 endoplasmic reticulum lectin
B cells	OSER1	0.00225603	2.35929	0.538	0.08	1	Plasmablast	HC_B27-	0.458	HC	B27-	20	44195939	44210771	oxidative stress responsive serine rich 1
B cells	OSER1	0.0348021	1.68946	0.538	0.143	1	Plasmablast	HC_B27+	0.395	HC	B27+	20	44195939	44210771	oxidative stress responsive serine rich 1
B cells	OST4	1.29315e-05	-0.230602	0.735	0.858	0.811501	B intermediate	HC_B27-	0.123	HC	B27-	2	27070472	27071654	oligosaccharyltransferase complex subunit 4, non-catalytic
B cells	OST4	4.98954e-07	-0.213286	0.61	0.717	0.0313114	B naive	HC_B27-	0.107	HC	B27-	2	27070472	27071654	oligosaccharyltransferase complex subunit 4, non-catalytic
B cells	OSTF1	0.706308	-0.151018	0.538	0.643	1	Plasmablast	HC_B27+	0.105	HC	B27+	9	75088514	75147265	osteoclast stimulating factor 1
B cells	OTUB1	0.000418026	2.90496	0.692	0.16	1	Plasmablast	HC_B27-	0.532	HC	B27-	11	63985853	64001811	OTU deubiquitinase, ubiquitin aldehyde binding 1
B cells	OTUB1	0.104954	1.07961	0.692	0.357	1	Plasmablast	HC_B27+	0.335	HC	B27+	11	63985853	64001811	OTU deubiquitinase, ubiquitin aldehyde binding 1
B cells	OTUD6B-AS1	0.344754	0.116275	0.615	0.36	1	Plasmablast	HC_B27-	0.255	HC	B27-	8	91059318	91070583	OTUD6B antisense RNA 1 (head to head)
B cells	OXA1L	0.156419	-1.1194	0.308	0.52	1	Plasmablast	HC_B27-	0.212	HC	B27-	14	22766522	22773042	OXA1L mitochondrial inner membrane protein
B cells	P2RX5	3.88267e-12	0.74916	0.558	0.436	2.43653e-07	B intermediate	HC_B27+	0.122	HC	B27+	17	3672199	3696240	purinergic receptor P2X 5
B cells	P2RX5	0.413536	-0.414514	0.308	0.5	1	Plasmablast	HC_B27+	0.192	HC	B27+	17	3672199	3696240	purinergic receptor P2X 5
B cells	PA2G4	0.311395	-0.355989	0.308	0.52	1	Plasmablast	HC_B27-	0.212	HC	B27-	12	56104537	56113910	proliferation-associated 2G4
B cells	PA2G4	0.157974	-0.457166	0.308	0.643	1	Plasmablast	HC_B27+	0.335	HC	B27+	12	56104537	56113910	proliferation-associated 2G4
B cells	PAFAH1B1	0.0222223	-1.38462	0.385	0.72	1	Plasmablast	HC_B27-	0.335	HC	B27-	17	2593210	2685615	platelet activating factor acetylhydrolase 1b regulatory subunit 1
B cells	PAK2	0.146504	-0.9854	0.538	0.68	1	Plasmablast	HC_B27-	0.142	HC	B27-	3	196739857	196832647	p21 (RAC1) activated kinase 2
B cells	PAK2	0.379206	0.660467	0.538	0.357	1	Plasmablast	HC_B27+	0.181	HC	B27+	3	196739857	196832647	p21 (RAC1) activated kinase 2
B cells	PALM2AKAP2	0.000119727	-0.250998	0.406	0.537	1	B memory	HC_B27+	0.131	HC	B27+	9	109498325	110172512	PALM2 and AKAP2 fusion
B cells	PALM2AKAP2	0.119511	-0.699987	0.769	0.88	1	Plasmablast	HC_B27-	0.111	HC	B27-	9	109498325	110172512	PALM2 and AKAP2 fusion
B cells	PAPOLA	0.252681	0.634371	0.923	0.714	1	Plasmablast	HC_B27+	0.209	HC	B27+	14	96501433	96567116	poly(A) polymerase alpha
B cells	PARP1	0.047447	-0.98555	0.692	0.8	1	Plasmablast	HC_B27-	0.108	HC	B27-	1	226360210	226408154	poly(ADP-ribose) polymerase 1
B cells	PARP14	0.000145443	-0.393483	0.395	0.51	1	B memory	HC_B27+	0.115	HC	B27+	3	122680839	122730840	poly(ADP-ribose) polymerase family member 14
B cells	PARP14	4.90603e-06	-0.226157	0.454	0.562	0.307873	B naive	HC_B27-	0.108	HC	B27-	3	122680839	122730840	poly(ADP-ribose) polymerase family member 14
B cells	PAX5	0.00802425	-0.105132	0.534	0.651	1	B intermediate	HC_B27+	0.117	HC	B27+	9	36833269	37034268	paired box 5
B cells	PBDC1	0.816838	-0.221999	0.462	0.571	1	Plasmablast	HC_B27+	0.109	HC	B27+	X	76173040	76178314	polysaccharide biosynthesis domain containing 1
B cells	PBXIP1	0.0527239	1.62032	0.538	0.143	1	Plasmablast	HC_B27+	0.395	HC	B27+	1	154944076	154956123	PBX homeobox interacting protein 1
B cells	PCBD1	0.00109343	2.24895	0.615	0.12	1	Plasmablast	HC_B27-	0.495	HC	B27-	10	70882280	70888565	pterin-4 alpha-carbinolamine dehydratase 1
B cells	PCBD1	0.0269694	1.70808	0.615	0.143	1	Plasmablast	HC_B27+	0.472	HC	B27+	10	70882280	70888565	pterin-4 alpha-carbinolamine dehydratase 1
B cells	PCBP1	0.75806	-0.214406	0.769	0.92	1	Plasmablast	HC_B27-	0.151	HC	B27-	2	70087477	70089203	poly(rC) binding protein 1
B cells	PCBP2	0.18212	-0.782577	0.385	0.6	1	Plasmablast	HC_B27-	0.215	HC	B27-	12	53452102	53481162	poly(rC) binding protein 2
B cells	PCBP2	0.207306	-0.645823	0.385	0.643	1	Plasmablast	HC_B27+	0.258	HC	B27+	12	53452102	53481162	poly(rC) binding protein 2
B cells	PCM1	0.313058	0.188399	0.692	0.44	1	Plasmablast	HC_B27-	0.252	HC	B27-	8	17922842	18029948	pericentriolar material 1
B cells	PCMTD1	0.0747573	-0.821045	0.538	0.76	1	Plasmablast	HC_B27-	0.222	HC	B27-	8	51817575	51899186	protein-L-isoaspartate (D-aspartate) O-methyltransferase domain containing 1
B cells	PCMTD1	0.547591	0.409834	0.538	0.429	1	Plasmablast	HC_B27+	0.109	HC	B27+	8	51817575	51899186	protein-L-isoaspartate (D-aspartate) O-methyltransferase domain containing 1
B cells	PCSK7	0.0687639	-1.03185	0.154	0.571	1	Plasmablast	HC_B27+	0.417	HC	B27+	11	117204337	117232525	proprotein convertase subtilisin/kexin type 7
B cells	PDAP1	0.0754082	-0.913043	0.308	0.643	1	Plasmablast	HC_B27+	0.335	HC	B27+	7	99392048	99408597	PDGFA associated protein 1
B cells	PDCD10	0.142757	-0.521111	0.308	0.571	1	Plasmablast	HC_B27+	0.263	HC	B27+	3	167683298	167734939	programmed cell death 10
B cells	PDCD2	0.448299	-0.465352	0.385	0.571	1	Plasmablast	HC_B27+	0.186	HC	B27+	6	170575295	170584692	programmed cell death 2
B cells	PDCD2L	0.0242208	-2.12138	0.077	0.5	1	Plasmablast	HC_B27+	0.423	HC	B27+	19	34404399	34426168	programmed cell death 2 like
B cells	PDCD5	0.108098	-0.92448	0.538	0.786	1	Plasmablast	HC_B27+	0.248	HC	B27+	19	32581190	32587453	programmed cell death 5
B cells	PDCD7	0.0642441	-1.22266	0.231	0.52	1	Plasmablast	HC_B27-	0.289	HC	B27-	15	65117379	65133808	programmed cell death 7
B cells	PDHA1	0.188571	0.890177	0.615	0.4	1	Plasmablast	HC_B27-	0.215	HC	B27-	X	19343893	19361718	pyruvate dehydrogenase E1 subunit alpha 1
B cells	PDHA1	0.116695	1.34372	0.615	0.357	1	Plasmablast	HC_B27+	0.258	HC	B27+	X	19343893	19361718	pyruvate dehydrogenase E1 subunit alpha 1
B cells	PDIA3	0.198189	0.424441	1	0.786	1	Plasmablast	HC_B27+	0.214	HC	B27+	15	43746394	43773279	protein disulfide isomerase family A member 3
B cells	PDIA4	0.395477	0.331137	1	0.786	1	Plasmablast	HC_B27+	0.214	HC	B27+	7	149003062	149028662	protein disulfide isomerase family A member 4
B cells	PDK1	0.274596	1.24039	0.538	0.357	1	Plasmablast	HC_B27+	0.181	HC	B27+	2	172555373	172608669	pyruvate dehydrogenase kinase 1
B cells	PDS5B	0.0827791	-1.0039	0.154	0.5	1	Plasmablast	HC_B27+	0.346	HC	B27+	13	32586452	32778019	PDS5 cohesin associated factor B
B cells	PDXDC1	0.280237	-0.726385	0.308	0.52	1	Plasmablast	HC_B27-	0.212	HC	B27-	16	14974591	15139339	pyridoxal dependent decarboxylase domain containing 1
B cells	PDXDC1	0.20992	-0.913555	0.308	0.5	1	Plasmablast	HC_B27+	0.192	HC	B27+	16	14974591	15139339	pyridoxal dependent decarboxylase domain containing 1
B cells	PDXK	0.272975	-0.681724	0.462	0.6	1	Plasmablast	HC_B27-	0.138	HC	B27-	21	43719094	43762307	pyridoxal kinase
B cells	PDXK	0.258284	-0.513724	0.462	0.714	1	Plasmablast	HC_B27+	0.252	HC	B27+	21	43719094	43762307	pyridoxal kinase
B cells	PERP	0.938461	-0.230624	0.462	0.571	1	Plasmablast	HC_B27+	0.109	HC	B27+	6	138088505	138107419	p53 apoptosis effector related to PMP22
B cells	PFDN2	0.597814	0.552314	0.692	0.5	1	Plasmablast	HC_B27+	0.192	HC	B27+	1	161100556	161118055	prefoldin subunit 2
B cells	PFDN6	0.295485	0.710393	0.538	0.32	1	Plasmablast	HC_B27-	0.218	HC	B27-	6	33289302	33298401	prefoldin subunit 6
B cells	PFDN6	0.0777373	1.5711	0.538	0.214	1	Plasmablast	HC_B27+	0.324	HC	B27+	6	33289302	33298401	prefoldin subunit 6
B cells	PGK1	0.598509	0.537245	0.846	0.72	1	Plasmablast	HC_B27-	0.126	HC	B27-	X	77910739	78129295	phosphoglycerate kinase 1
B cells	PGK1	0.0727559	1.11103	0.846	0.571	1	Plasmablast	HC_B27+	0.275	HC	B27+	X	77910739	78129295	phosphoglycerate kinase 1
B cells	PGLS	0.549068	0.179506	0.385	0.52	1	Plasmablast	HC_B27-	0.135	HC	B27-	19	17511636	17521288	6-phosphogluconolactonase
B cells	PGLS	0.575757	0.1377	0.385	0.5	1	Plasmablast	HC_B27+	0.115	HC	B27+	19	17511636	17521288	6-phosphogluconolactonase
B cells	PGRMC2	0.42021	-0.507746	0.462	0.6	1	Plasmablast	HC_B27-	0.138	HC	B27-	4	128269237	128288829	progesterone receptor membrane component 2
B cells	PHB1	0.487154	-0.555479	0.462	0.571	1	Plasmablast	HC_B27+	0.109	HC	B27+	17	49404049	49414905	prohibitin 1
B cells	PHB2	0.242701	-0.776154	0.462	0.643	1	Plasmablast	HC_B27+	0.181	HC	B27+	12	6965327	6970780	prohibitin 2
B cells	PHF11	0.3831	-0.496833	0.308	0.5	1	Plasmablast	HC_B27+	0.192	HC	B27+	13	49495610	49528981	PHD finger protein 11
B cells	PHF14	0.0148029	1.73004	0.615	0.2	1	Plasmablast	HC_B27-	0.415	HC	B27-	7	10973336	11169623	PHD finger protein 14
B cells	PHF14	0.0810898	1.2658	0.615	0.214	1	Plasmablast	HC_B27+	0.401	HC	B27+	7	10973336	11169623	PHD finger protein 14
B cells	PHF3	0.0099908	-0.141555	0.404	0.507	1	B memory	HC_B27+	0.103	HC	B27+	6	63635802	63779336	PHD finger protein 3
B cells	PHF3	0.0942512	-1.16837	0.308	0.643	1	Plasmablast	HC_B27+	0.335	HC	B27+	6	63635802	63779336	PHD finger protein 3
B cells	PHGDH	0.0139484	1.50849	0.538	0.16	1	Plasmablast	HC_B27-	0.378	HC	B27-	1	119648411	119744218	phosphoglycerate dehydrogenase
B cells	PHGDH	0.0348021	2.08883	0.538	0.143	1	Plasmablast	HC_B27+	0.395	HC	B27+	1	119648411	119744218	phosphoglycerate dehydrogenase
B cells	PHIP	0.298691	-0.457728	0.308	0.571	1	Plasmablast	HC_B27+	0.263	HC	B27+	6	78934419	79078287	pleckstrin homology domain interacting protein
B cells	PHPT1	0.411282	0.617084	0.692	0.571	1	Plasmablast	HC_B27+	0.121	HC	B27+	9	136848724	136851027	phosphohistidine phosphatase 1
B cells	PIM2	0.0943379	-1.34826	0.538	0.68	1	Plasmablast	HC_B27-	0.142	HC	B27-	X	48913182	48919024	Pim-2 proto-oncogene, serine/threonine kinase
B cells	PIM2	0.733927	0.347519	0.538	0.429	1	Plasmablast	HC_B27+	0.109	HC	B27+	X	48913182	48919024	Pim-2 proto-oncogene, serine/threonine kinase
B cells	PIN1	0.326482	-0.760206	0.308	0.5	1	Plasmablast	HC_B27+	0.192	HC	B27+	19	9835257	9849689	peptidylprolyl cis/trans isomerase, NIMA-interacting 1
B cells	PJA2	0.155998	-0.830776	0.385	0.64	1	Plasmablast	HC_B27-	0.255	HC	B27-	5	109334713	109409974	praja ring finger ubiquitin ligase 2
B cells	PKM	0.260883	-0.766991	0.385	0.571	1	Plasmablast	HC_B27+	0.186	HC	B27+	15	72199029	72231819	pyruvate kinase M1/2
B cells	PLAAT3	0.97914	-0.81477	0.538	0.429	1	Plasmablast	HC_B27+	0.109	HC	B27+	11	63573195	63616883	phospholipase A and acyltransferase 3
B cells	PLAAT4	0.672099	-0.324584	0.692	0.571	1	Plasmablast	HC_B27+	0.121	HC	B27+	11	63536808	63546462	phospholipase A and acyltransferase 4
B cells	PLEKHJ1	0.0943731	-0.933628	0.385	0.643	1	Plasmablast	HC_B27+	0.258	HC	B27+	19	2230084	2237704	pleckstrin homology domain containing J1
B cells	PLP2	0.115687	0.979077	0.769	0.643	1	Plasmablast	HC_B27+	0.126	HC	B27+	X	49171898	49175235	proteolipid protein 2
B cells	PMPCB	0.56019	0.423626	0.538	0.36	1	Plasmablast	HC_B27-	0.178	HC	B27-	7	103297407	103331818	peptidase, mitochondrial processing subunit beta
B cells	PMVK	0.136049	0.676879	0.615	0.32	1	Plasmablast	HC_B27-	0.295	HC	B27-	1	154924740	154936719	phosphomevalonate kinase
B cells	PNISR	0.304029	0.654772	0.846	0.64	1	Plasmablast	HC_B27-	0.206	HC	B27-	6	99397629	99425331	PNN interacting serine and arginine rich protein
B cells	PNKD	0.251864	-0.211981	0.308	0.571	1	Plasmablast	HC_B27+	0.263	HC	B27+	2	218269651	218346793	PNKD metallo-beta-lactamase domain containing
B cells	PNN	0.597814	0.399176	0.692	0.5	1	Plasmablast	HC_B27+	0.192	HC	B27+	14	39175183	39183220	pinin, desmosome associated protein
B cells	PNOC	0.105419	-0.99285	0.154	0.5	1	Plasmablast	HC_B27+	0.346	HC	B27+	8	28316986	28343355	prepronociceptin
B cells	PNRC1	0.0135666	-0.857629	0.462	0.88	1	Plasmablast	HC_B27-	0.418	HC	B27-	6	89080751	89085160	proline rich nuclear receptor coactivator 1
B cells	PNRC1	0.252078	-0.305397	0.462	0.786	1	Plasmablast	HC_B27+	0.324	HC	B27+	6	89080751	89085160	proline rich nuclear receptor coactivator 1
B cells	PNRC2	1.67768e-05	-0.374697	0.382	0.522	1	B intermediate	HC_B27+	0.14	HC	B27+	1	23956839	23963462	proline rich nuclear receptor coactivator 2
B cells	POLDIP2	0.101805	1.02054	0.538	0.28	1	Plasmablast	HC_B27-	0.258	HC	B27-	17	28346633	28357527	DNA polymerase delta interacting protein 2
B cells	POLR1D	0.901632	0.346961	0.538	0.786	1	Plasmablast	HC_B27+	0.248	HC	B27+	13	27620742	27744237	RNA polymerase I and III subunit D
B cells	POLR1H	0.979469	0.155297	0.462	0.571	1	Plasmablast	HC_B27+	0.109	HC	B27+	6	30058899	30064909	RNA polymerase I subunit H
B cells	POLR2J	0.16305	0.730544	0.538	0.32	1	Plasmablast	HC_B27-	0.218	HC	B27-	7	102473128	102478922	RNA polymerase II subunit J
B cells	POLR2L	0.00417901	-0.161471	0.401	0.516	1	B intermediate	HC_B27-	0.115	HC	B27-	11	837356	842529	RNA polymerase II, I and III subunit L
B cells	POLR2L	0.369254	-0.345085	0.846	1	1	Plasmablast	HC_B27+	0.154	HC	B27+	11	837356	842529	RNA polymerase II, I and III subunit L
B cells	POP5	0.0827791	-1.17028	0.154	0.5	1	Plasmablast	HC_B27+	0.346	HC	B27+	12	120578764	120581402	POP5 homolog, ribonuclease P/MRP subunit
B cells	POU2F2	0.282862	-0.608112	0.385	0.6	1	Plasmablast	HC_B27-	0.215	HC	B27-	19	42086110	42196585	POU class 2 homeobox 2
B cells	PPA1	0.514358	0.16282	0.846	0.68	1	Plasmablast	HC_B27-	0.166	HC	B27-	10	70202835	70233911	inorganic pyrophosphatase 1
B cells	PPCS	0.0529668	-1.56719	0.231	0.571	1	Plasmablast	HC_B27+	0.34	HC	B27+	1	42456117	42473385	phosphopantothenoylcysteine synthetase
B cells	PPHLN1	0.521443	-0.268362	0.308	0.52	1	Plasmablast	HC_B27-	0.212	HC	B27-	12	42238447	42459715	periphilin 1
B cells	PPHLN1	0.379206	-0.382411	0.308	0.571	1	Plasmablast	HC_B27+	0.263	HC	B27+	12	42238447	42459715	periphilin 1
B cells	PPIB	0.00534118	-0.153939	0.501	0.621	1	B intermediate	HC_B27-	0.12	HC	B27-	15	64155740	64163134	peptidylprolyl isomerase B
B cells	PPIG	0.226456	1.21586	0.615	0.429	1	Plasmablast	HC_B27+	0.186	HC	B27+	2	169584342	169641406	peptidylprolyl isomerase G
B cells	PPIP5K2	0.118948	1.23143	0.615	0.32	1	Plasmablast	HC_B27-	0.295	HC	B27-	5	103120149	103212799	diphosphoinositol pentakisphosphate kinase 2
B cells	PPIP5K2	0.0335045	2.05024	0.615	0.214	1	Plasmablast	HC_B27+	0.401	HC	B27+	5	103120149	103212799	diphosphoinositol pentakisphosphate kinase 2
B cells	PPM1G	0.119679	-0.806896	0.462	0.68	1	Plasmablast	HC_B27-	0.218	HC	B27-	2	27381195	27409591	protein phosphatase, Mg2+/Mn2+ dependent 1G
B cells	PPM1G	0.367737	-0.562077	0.462	0.571	1	Plasmablast	HC_B27+	0.109	HC	B27+	2	27381195	27409591	protein phosphatase, Mg2+/Mn2+ dependent 1G
B cells	PPM1K	0.0334035	-1.58395	0.154	0.52	1	Plasmablast	HC_B27-	0.366	HC	B27-	4	88257620	88284769	protein phosphatase, Mg2+/Mn2+ dependent 1K
B cells	PPP1CC	0.0747573	0.848967	0.846	0.6	1	Plasmablast	HC_B27-	0.246	HC	B27-	12	110719680	110742939	protein phosphatase 1 catalytic subunit gamma
B cells	PPP1CC	0.135473	0.795197	0.846	0.643	1	Plasmablast	HC_B27+	0.203	HC	B27+	12	110719680	110742939	protein phosphatase 1 catalytic subunit gamma
B cells	PPP1R10	0.594321	-0.37287	0.385	0.52	1	Plasmablast	HC_B27-	0.135	HC	B27-	6	30600413	30618612	protein phosphatase 1 regulatory subunit 10
B cells	PPP1R10	0.978741	0.312426	0.385	0.5	1	Plasmablast	HC_B27+	0.115	HC	B27+	6	30600413	30618612	protein phosphatase 1 regulatory subunit 10
B cells	PPP1R12A	0.480213	0.407587	0.538	0.429	1	Plasmablast	HC_B27+	0.109	HC	B27+	12	79773563	79935460	protein phosphatase 1 regulatory subunit 12A
B cells	PPP1R2	0.137927	-0.994311	0.538	0.68	1	Plasmablast	HC_B27-	0.142	HC	B27-	3	195514428	195543386	protein phosphatase 1 regulatory inhibitor subunit 2
B cells	PPP1R2	0.146993	-0.473098	0.538	0.857	1	Plasmablast	HC_B27+	0.319	HC	B27+	3	195514428	195543386	protein phosphatase 1 regulatory inhibitor subunit 2
B cells	PPP2R2A	0.0280269	-1.49794	0.231	0.6	1	Plasmablast	HC_B27-	0.369	HC	B27-	8	26291508	26372680	protein phosphatase 2 regulatory subunit Balpha
B cells	PPP2R5C	0.292597	0.51105	0.615	0.44	1	Plasmablast	HC_B27-	0.175	HC	B27-	14	101761709	101927989	protein phosphatase 2 regulatory subunit B'gamma
B cells	PRCP	0.76943	-0.119011	0.385	0.5	1	Plasmablast	HC_B27+	0.115	HC	B27+	11	82822936	82970584	prolylcarboxypeptidase
B cells	PRDM1	0.350278	0.475285	0.769	0.643	1	Plasmablast	HC_B27+	0.126	HC	B27+	6	105993463	106109939	PR/SET domain 1
B cells	PRDX1	0.0163962	-0.170586	0.434	0.537	1	B intermediate	HC_B27-	0.103	HC	B27-	1	45510914	45542732	peroxiredoxin 1
B cells	PRDX2	0.536422	-0.541779	0.692	0.84	1	Plasmablast	HC_B27-	0.148	HC	B27-	19	12796820	12801800	peroxiredoxin 2
B cells	PRDX2	0.383516	0.522352	0.692	0.571	1	Plasmablast	HC_B27+	0.121	HC	B27+	19	12796820	12801800	peroxiredoxin 2
B cells	PRDX6	0.121939	0.670931	0.846	0.52	1	Plasmablast	HC_B27-	0.326	HC	B27-	1	173477330	173488815	peroxiredoxin 6
B cells	PRDX6	0.27077	0.625116	0.846	0.643	1	Plasmablast	HC_B27+	0.203	HC	B27+	1	173477330	173488815	peroxiredoxin 6
B cells	PRELID1	0.115473	0.538362	1	0.72	1	Plasmablast	HC_B27-	0.28	HC	B27-	5	177303799	177306949	PRELI domain containing 1
B cells	PRKAR1A	0.591298	0.522868	0.615	0.48	1	Plasmablast	HC_B27-	0.135	HC	B27-	17	68511780	68551319	protein kinase cAMP-dependent type I regulatory subunit alpha
B cells	PRKAR1A	0.446114	0.726959	0.615	0.5	1	Plasmablast	HC_B27+	0.115	HC	B27+	17	68511780	68551319	protein kinase cAMP-dependent type I regulatory subunit alpha
B cells	PRKCB	0.374542	-0.700559	0.385	0.56	1	Plasmablast	HC_B27-	0.175	HC	B27-	16	23835983	24220611	protein kinase C beta
B cells	PRKCSH	0.211847	0.740375	0.615	0.36	1	Plasmablast	HC_B27-	0.255	HC	B27-	19	11435284	11450968	protein kinase C substrate 80K-H
B cells	PRKDC	0.0753313	1.29384	0.538	0.28	1	Plasmablast	HC_B27-	0.258	HC	B27-	8	47773111	47960178	protein kinase, DNA-activated, catalytic subunit
B cells	PRMT1	0.00169216	-0.877463	0.692	0.929	1	Plasmablast	HC_B27+	0.237	HC	B27+	19	49675786	49689029	protein arginine methyltransferase 1
B cells	PRPF40A	0.184424	-0.554872	0.462	0.64	1	Plasmablast	HC_B27-	0.178	HC	B27-	2	152651593	152718012	pre-mRNA processing factor 40 homolog A
B cells	PRPF40A	0.341	-0.755141	0.462	0.571	1	Plasmablast	HC_B27+	0.109	HC	B27+	2	152651593	152718012	pre-mRNA processing factor 40 homolog A
B cells	PRPF4B	0.0813297	-1.15846	0.462	0.64	1	Plasmablast	HC_B27-	0.178	HC	B27-	6	4021267	4064983	pre-mRNA processing factor 4B
B cells	PRPF4B	0.0418689	-1.27471	0.462	0.714	1	Plasmablast	HC_B27+	0.252	HC	B27+	6	4021267	4064983	pre-mRNA processing factor 4B
B cells	PRPF6	0.839557	0.275715	0.538	0.4	1	Plasmablast	HC_B27-	0.138	HC	B27-	20	63981132	64033100	pre-mRNA processing factor 6
B cells	PRR13	0.000825946	-0.212508	0.444	0.576	1	B intermediate	HC_B27-	0.132	HC	B27-	12	53441678	53446645	proline rich 13
B cells	PRR13	0.334502	-0.645713	0.462	0.643	1	Plasmablast	HC_B27+	0.181	HC	B27+	12	53441678	53446645	proline rich 13
B cells	PRRC2B	0.177517	-0.331177	0.385	0.56	1	Plasmablast	HC_B27-	0.175	HC	B27-	9	131373636	131500197	proline rich coiled-coil 2B
B cells	PRRC2C	0.306725	-0.505704	0.692	0.8	1	Plasmablast	HC_B27-	0.108	HC	B27-	1	171485530	171593511	proline rich coiled-coil 2C
B cells	PRRC2C	0.366755	-0.300201	0.692	0.857	1	Plasmablast	HC_B27+	0.165	HC	B27+	1	171485530	171593511	proline rich coiled-coil 2C
B cells	PSIP1	0.0282443	-0.105845	0.5	0.609	1	B memory	HC_B27+	0.109	HC	B27+	9	15464066	15510995	PC4 and SRSF1 interacting protein 1
B cells	PSMA1	0.294638	0.423569	0.692	0.56	1	Plasmablast	HC_B27-	0.132	HC	B27-	11	14504874	14643635	proteasome 20S subunit alpha 1
B cells	PSMA1	0.162463	0.803359	0.692	0.429	1	Plasmablast	HC_B27+	0.263	HC	B27+	11	14504874	14643635	proteasome 20S subunit alpha 1
B cells	PSMA3	0.231973	-0.451943	0.692	0.857	1	Plasmablast	HC_B27+	0.165	HC	B27+	14	58244843	58272012	proteasome 20S subunit alpha 3
B cells	PSMA4	0.0944148	-0.85426	0.692	0.8	1	Plasmablast	HC_B27-	0.108	HC	B27-	15	78540405	78552417	proteasome 20S subunit alpha 4
B cells	PSMA5	0.446067	-0.132057	0.538	0.857	1	Plasmablast	HC_B27+	0.319	HC	B27+	1	109399042	109426448	proteasome 20S subunit alpha 5
B cells	PSMB1	0.395694	-0.305894	1	0.857	1	Plasmablast	HC_B27+	0.143	HC	B27+	6	170535120	170553307	proteasome 20S subunit beta 1
B cells	PSMB2	0.335681	0.604412	0.769	0.56	1	Plasmablast	HC_B27-	0.209	HC	B27-	1	35599541	35641526	proteasome 20S subunit beta 2
B cells	PSMB3	7.80873e-05	-0.244226	0.364	0.506	1	B intermediate	HC_B27-	0.142	HC	B27-	17	38752741	38764225	proteasome 20S subunit beta 3
B cells	PSMB3	0.194605	0.478876	0.923	0.571	1	Plasmablast	HC_B27+	0.352	HC	B27+	17	38752741	38764225	proteasome 20S subunit beta 3
B cells	PSMB5	0.211382	-0.722569	0.385	0.56	1	Plasmablast	HC_B27-	0.175	HC	B27-	14	23016543	23035230	proteasome 20S subunit beta 5
B cells	PSMB6	0.124341	-0.480904	0.692	0.857	1	Plasmablast	HC_B27+	0.165	HC	B27+	17	4796144	4798502	proteasome 20S subunit beta 6
B cells	PSMB7	0.484133	0.295721	0.615	0.48	1	Plasmablast	HC_B27-	0.135	HC	B27-	9	124353465	124415444	proteasome 20S subunit beta 7
B cells	PSMB9	0.102751	0.185672	1	0.84	1	Plasmablast	HC_B27-	0.16	HC	B27-	6	32844136	32859851	proteasome 20S subunit beta 9
B cells	PSMC1	0.388225	0.766896	0.538	0.429	1	Plasmablast	HC_B27+	0.109	HC	B27+	14	90256527	90275429	proteasome 26S subunit, ATPase 1
B cells	PSMC2	0.0503343	1.03009	0.692	0.32	1	Plasmablast	HC_B27-	0.372	HC	B27-	7	103328570	103370346	proteasome 26S subunit, ATPase 2
B cells	PSMC2	0.0173434	1.47369	0.692	0.286	1	Plasmablast	HC_B27+	0.406	HC	B27+	7	103328570	103370346	proteasome 26S subunit, ATPase 2
B cells	PSMC4	0.35484	0.396532	0.538	0.36	1	Plasmablast	HC_B27-	0.178	HC	B27-	19	39971165	39981764	proteasome 26S subunit, ATPase 4
B cells	PSMC5	0.237596	0.900043	0.615	0.36	1	Plasmablast	HC_B27-	0.255	HC	B27-	17	63827152	63832026	proteasome 26S subunit, ATPase 5
B cells	PSMC6	0.539951	-0.385658	0.385	0.5	1	Plasmablast	HC_B27+	0.115	HC	B27+	14	52707178	52728590	proteasome 26S subunit, ATPase 6
B cells	PSMD12	0.251269	0.918664	0.538	0.4	1	Plasmablast	HC_B27-	0.138	HC	B27-	17	67337916	67366605	proteasome 26S subunit, non-ATPase 12
B cells	PSMD13	0.497598	-0.290672	0.462	0.714	1	Plasmablast	HC_B27+	0.252	HC	B27+	11	236966	252984	proteasome 26S subunit, non-ATPase 13
B cells	PSMD14	0.223787	0.477615	0.615	0.32	1	Plasmablast	HC_B27-	0.295	HC	B27-	2	161308425	161411717	proteasome 26S subunit, non-ATPase 14
B cells	PSMD6	0.2868	-0.819291	0.385	0.52	1	Plasmablast	HC_B27-	0.135	HC	B27-	3	64010550	64024010	proteasome 26S subunit, non-ATPase 6
B cells	PSMD6	0.350998	-0.797899	0.385	0.5	1	Plasmablast	HC_B27+	0.115	HC	B27+	3	64010550	64024010	proteasome 26S subunit, non-ATPase 6
B cells	PSMD8	0.0902344	0.527179	1	0.8	1	Plasmablast	HC_B27-	0.2	HC	B27-	19	38374563	38383850	proteasome 26S subunit, non-ATPase 8
B cells	PSMF1	0.20992	-0.898013	0.308	0.5	1	Plasmablast	HC_B27+	0.192	HC	B27+	20	1113240	1189415	proteasome inhibitor subunit 1
B cells	PTBP3	0.042979	-1.69023	0.154	0.5	1	Plasmablast	HC_B27+	0.346	HC	B27+	9	112217716	112333664	polypyrimidine tract binding protein 3
B cells	PTGES3	0.369035	-0.130749	1	0.786	1	Plasmablast	HC_B27+	0.214	HC	B27+	12	56663341	56688408	prostaglandin E synthase 3
B cells	PTP4A2	0.43618	-0.46636	0.615	0.76	1	Plasmablast	HC_B27-	0.145	HC	B27-	1	31906421	31944856	protein tyrosine phosphatase 4A2
B cells	PTPN1	0.236536	-0.585388	0.462	0.72	1	Plasmablast	HC_B27-	0.258	HC	B27-	20	50510321	50585241	protein tyrosine phosphatase non-receptor type 1
B cells	PTPN11	0.00460735	-3.3295	0	0.5	1	Plasmablast	HC_B27+	0.5	HC	B27+	12	112418351	112509918	protein tyrosine phosphatase non-receptor type 11
B cells	PTPN2	0.395742	0.578113	0.615	0.429	1	Plasmablast	HC_B27+	0.186	HC	B27+	18	12785478	12929643	protein tyrosine phosphatase non-receptor type 2
B cells	PTPN22	0.00553088	-2.20086	0.077	0.52	1	Plasmablast	HC_B27-	0.443	HC	B27-	1	113813811	113871753	protein tyrosine phosphatase non-receptor type 22
B cells	PTPN6	0.368332	0.200324	0.769	0.56	1	Plasmablast	HC_B27-	0.209	HC	B27-	12	6946468	6961316	protein tyrosine phosphatase non-receptor type 6
B cells	PTPN6	0.0923512	0.989555	0.769	0.429	1	Plasmablast	HC_B27+	0.34	HC	B27+	12	6946468	6961316	protein tyrosine phosphatase non-receptor type 6
B cells	PTPRC	0.164218	-0.260514	0.538	0.92	1	Plasmablast	HC_B27-	0.382	HC	B27-	1	198638457	198757476	protein tyrosine phosphatase receptor type C
B cells	PYCARD	0.824078	-0.142275	0.692	0.56	1	Plasmablast	HC_B27-	0.132	HC	B27-	16	31201486	31203450	PYD and CARD domain containing
B cells	R3HDM4	0.0161204	1.15747	0.692	0.24	1	Plasmablast	HC_B27-	0.452	HC	B27-	19	896503	913245	R3H domain containing 4
B cells	R3HDM4	0.116455	0.80448	0.692	0.357	1	Plasmablast	HC_B27+	0.335	HC	B27+	19	896503	913245	R3H domain containing 4
B cells	RAB14	0.228598	1.22412	0.538	0.214	1	Plasmablast	HC_B27+	0.324	HC	B27+	9	121178133	121223014	RAB14, member RAS oncogene family
B cells	RAB2A	0.548683	-0.258809	0.538	0.68	1	Plasmablast	HC_B27-	0.142	HC	B27-	8	60516936	60623644	RAB2A, member RAS oncogene family
B cells	RAB2A	0.219112	1.04402	0.538	0.429	1	Plasmablast	HC_B27+	0.109	HC	B27+	8	60516936	60623644	RAB2A, member RAS oncogene family
B cells	RAB30-DT	0.118452	-0.910083	0.154	0.5	1	Plasmablast	HC_B27+	0.346	HC	B27+	11	83072052	83107789	RAB30 divergent transcript
B cells	RAB4A	0.418032	0.145997	0.538	0.4	1	Plasmablast	HC_B27-	0.138	HC	B27-	1	229271062	229305894	RAB4A, member RAS oncogene family
B cells	RAB4A	0.852028	0.162693	0.538	0.357	1	Plasmablast	HC_B27+	0.181	HC	B27+	1	229271062	229305894	RAB4A, member RAS oncogene family
B cells	RAB5IF	0.0684339	-1.20092	0.231	0.56	1	Plasmablast	HC_B27-	0.329	HC	B27-	20	36605779	36612557	RAB5 interacting factor
B cells	RAB6A	0.156388	-0.704842	0.308	0.5	1	Plasmablast	HC_B27+	0.192	HC	B27+	11	73675638	73761137	RAB6A, member RAS oncogene family
B cells	RABL6	0.123567	-1.33209	0.231	0.5	1	Plasmablast	HC_B27+	0.269	HC	B27+	9	136807943	136841187	RAB, member RAS oncogene family like 6
B cells	RAC1	1	0.348367	0.462	0.6	1	Plasmablast	HC_B27-	0.138	HC	B27-	7	6374527	6403967	Rac family small GTPase 1
B cells	RAD21	0.471774	-0.227212	0.462	0.64	1	Plasmablast	HC_B27-	0.178	HC	B27-	8	116845934	116874776	RAD21 cohesin complex component
B cells	RAD23A	0.919084	-0.120774	0.615	0.5	1	Plasmablast	HC_B27+	0.115	HC	B27+	19	12945855	12953642	RAD23 homolog A, nucleotide excision repair protein
B cells	RAF1	0.350998	-0.864717	0.385	0.5	1	Plasmablast	HC_B27+	0.115	HC	B27+	3	12582101	12664201	Raf-1 proto-oncogene, serine/threonine kinase
B cells	RALY	0.179708	0.384613	0.846	0.714	1	Plasmablast	HC_B27+	0.132	HC	B27+	20	33993646	34108308	RALY heterogeneous nuclear ribonucleoprotein
B cells	RAN	0.734231	0.103285	0.923	0.76	1	Plasmablast	HC_B27-	0.163	HC	B27-	12	130872037	130877678	RAN, member RAS oncogene family
B cells	RAP1A	0.42021	-0.472132	0.462	0.6	1	Plasmablast	HC_B27-	0.138	HC	B27-	1	111542218	111716691	RAP1A, member of RAS oncogene family
B cells	RAP1A	0.938461	-0.253517	0.462	0.571	1	Plasmablast	HC_B27+	0.109	HC	B27+	1	111542218	111716691	RAP1A, member of RAS oncogene family
B cells	RARS2	0.0934781	-1.27405	0.308	0.6	1	Plasmablast	HC_B27-	0.292	HC	B27-	6	87513459	87590028	arginyl-tRNA synthetase 2, mitochondrial
B cells	RARS2	0.326482	-0.526338	0.308	0.5	1	Plasmablast	HC_B27+	0.192	HC	B27+	6	87513459	87590028	arginyl-tRNA synthetase 2, mitochondrial
B cells	RASA3	0.0233317	-1.56986	0.154	0.571	1	Plasmablast	HC_B27+	0.417	HC	B27+	13	113977783	114132623	RAS p21 protein activator 3
B cells	RASGRP2	0.0181751	-2.2569	0.231	0.56	1	Plasmablast	HC_B27-	0.329	HC	B27-	11	64726911	64745456	RAS guanyl releasing protein 2
B cells	RASGRP2	0.023681	-2.45738	0.231	0.571	1	Plasmablast	HC_B27+	0.34	HC	B27+	11	64726911	64745456	RAS guanyl releasing protein 2
B cells	RASGRP3	0.0642441	-1.21098	0.231	0.52	1	Plasmablast	HC_B27-	0.289	HC	B27-	2	33436324	33564750	RAS guanyl releasing protein 3
B cells	RBIS	0.320405	0.524323	0.846	0.68	1	Plasmablast	HC_B27-	0.166	HC	B27-	8	85214048	85220421	ribosomal biogenesis factor
B cells	RBL2	0.255036	0.578779	0.538	0.28	1	Plasmablast	HC_B27-	0.258	HC	B27-	16	53433977	53491648	RB transcriptional corepressor like 2
B cells	RBL2	0.0777831	1.24631	0.538	0.143	1	Plasmablast	HC_B27+	0.395	HC	B27+	16	53433977	53491648	RB transcriptional corepressor like 2
B cells	RBM17	0.0234198	-1.2148	0.462	0.8	1	Plasmablast	HC_B27-	0.338	HC	B27-	10	6089034	6117457	RNA binding motif protein 17
B cells	RBM17	0.167073	-0.717588	0.462	0.714	1	Plasmablast	HC_B27+	0.252	HC	B27+	10	6089034	6117457	RNA binding motif protein 17
B cells	RBM25	0.00768803	-0.20013	0.537	0.653	1	B memory	HC_B27+	0.116	HC	B27+	14	73058532	73123899	RNA binding motif protein 25
B cells	RBM26	0.405317	-0.585028	0.385	0.52	1	Plasmablast	HC_B27-	0.135	HC	B27-	13	79311824	79406477	RNA binding motif protein 26
B cells	RBM26	0.150415	-0.950986	0.385	0.571	1	Plasmablast	HC_B27+	0.186	HC	B27+	13	79311824	79406477	RNA binding motif protein 26
B cells	RBM3	3.00204e-05	-0.289776	0.549	0.704	1	B intermediate	HC_B27-	0.155	HC	B27-	X	48574449	48581162	RNA binding motif protein 3
B cells	RBM3	0.000254435	-0.274804	0.549	0.676	1	B intermediate	HC_B27+	0.127	HC	B27+	X	48574449	48581162	RNA binding motif protein 3
B cells	RBM3	0.654867	-0.154346	0.769	0.88	1	Plasmablast	HC_B27-	0.111	HC	B27-	X	48574449	48581162	RNA binding motif protein 3
B cells	RBM33	0.0523263	-1.34785	0.308	0.6	1	Plasmablast	HC_B27-	0.292	HC	B27-	7	155644451	155781485	RNA binding motif protein 33
B cells	RBM33	0.20992	-0.897618	0.308	0.5	1	Plasmablast	HC_B27+	0.192	HC	B27+	7	155644451	155781485	RNA binding motif protein 33
B cells	RBM8A	0.383154	-0.450519	0.615	0.76	1	Plasmablast	HC_B27-	0.145	HC	B27-	1	145921556	145927678	RNA binding motif protein 8A
B cells	RBX1	1.0189e-07	-0.361092	0.396	0.577	0.00639402	B intermediate	HC_B27-	0.181	HC	B27-	22	40951347	40973309	ring-box 1
B cells	RBX1	0.00101061	-0.269328	0.425	0.53	1	B memory	HC_B27-	0.105	HC	B27-	22	40951347	40973309	ring-box 1
B cells	RBX1	0.513064	0.20795	0.846	0.64	1	Plasmablast	HC_B27-	0.206	HC	B27-	22	40951347	40973309	ring-box 1
B cells	RCSD1	0.274802	0.569056	0.692	0.429	1	Plasmablast	HC_B27+	0.263	HC	B27+	1	167630093	167708696	RCSD domain containing 1
B cells	REL	3.0471e-05	-0.312928	0.42	0.56	1	B memory	HC_B27+	0.14	HC	B27+	2	60881491	60931612	REL proto-oncogene, NF-kB subunit
B cells	RER1	0.48476	-0.30322	0.538	0.64	1	Plasmablast	HC_B27-	0.102	HC	B27-	1	2391775	2405442	retention in endoplasmic reticulum sorting receptor 1
B cells	RER1	0.287799	-0.342764	0.538	0.786	1	Plasmablast	HC_B27+	0.248	HC	B27+	1	2391775	2405442	retention in endoplasmic reticulum sorting receptor 1
B cells	RESF1	5.93839e-06	-0.371715	0.558	0.688	0.372658	B intermediate	HC_B27+	0.13	HC	B27+	12	31959370	31993107	retroelement silencing factor 1
B cells	RESF1	1.48159e-10	-0.397777	0.396	0.512	9.29758e-06	B naive	HC_B27+	0.116	HC	B27+	12	31959370	31993107	retroelement silencing factor 1
B cells	RESF1	0.373889	-0.944843	0.538	0.64	1	Plasmablast	HC_B27-	0.102	HC	B27-	12	31959370	31993107	retroelement silencing factor 1
B cells	REX1BD	0.701872	-0.287669	0.615	0.4	1	Plasmablast	HC_B27-	0.215	HC	B27-	19	18588685	18592337	required for excision 1-B domain containing
B cells	REX1BD	0.0438438	-1.00745	0.615	0.786	1	Plasmablast	HC_B27+	0.171	HC	B27+	19	18588685	18592337	required for excision 1-B domain containing
B cells	RFC1	0.18619	-0.66634	0.462	0.6	1	Plasmablast	HC_B27-	0.138	HC	B27-	4	39287456	39366375	replication factor C subunit 1
B cells	RFC1	0.263794	-0.632959	0.462	0.643	1	Plasmablast	HC_B27+	0.181	HC	B27+	4	39287456	39366375	replication factor C subunit 1
B cells	RHEB	0.351325	-0.625578	0.385	0.52	1	Plasmablast	HC_B27-	0.135	HC	B27-	7	151466012	151520120	Ras homolog, mTORC1 binding
B cells	RHOA	0.0174767	0.612917	0.923	0.76	1	Plasmablast	HC_B27-	0.163	HC	B27-	3	49359139	49412998	ras homolog family member A
B cells	RHOA	0.0196577	0.796013	0.923	0.786	1	Plasmablast	HC_B27+	0.137	HC	B27+	3	49359139	49412998	ras homolog family member A
B cells	RHOQ	0.148778	-0.672638	0.615	0.8	1	Plasmablast	HC_B27-	0.185	HC	B27-	2	46541806	46584688	ras homolog family member Q
B cells	RICTOR	0.0492884	-1.28025	0.154	0.5	1	Plasmablast	HC_B27+	0.346	HC	B27+	5	38937920	39074402	RPTOR independent companion of MTOR complex 2
B cells	RIF1	0.112754	-1.09205	0.308	0.52	1	Plasmablast	HC_B27-	0.212	HC	B27-	2	151409883	151508013	replication timing regulatory factor 1
B cells	RIPOR2	0.714435	-0.127903	0.846	0.714	1	Plasmablast	HC_B27+	0.132	HC	B27+	6	24804282	25042170	RHO family interacting cell polarization regulator 2
B cells	RNASE6	0.101971	-1.46226	0.308	0.5	1	Plasmablast	HC_B27+	0.192	HC	B27+	14	20781268	20782467	ribonuclease A family member k6
B cells	RNASEH2B	0.237336	0.454519	0.615	0.4	1	Plasmablast	HC_B27-	0.215	HC	B27-	13	50909747	51024120	ribonuclease H2 subunit B
B cells	RNASEH2B	0.286119	0.74211	0.615	0.5	1	Plasmablast	HC_B27+	0.115	HC	B27+	13	50909747	51024120	ribonuclease H2 subunit B
B cells	RNASEH2C	0.329336	-0.39877	0.462	0.64	1	Plasmablast	HC_B27-	0.178	HC	B27-	11	65714005	65720818	ribonuclease H2 subunit C
B cells	RNASEH2C	0.100325	-0.865956	0.462	0.786	1	Plasmablast	HC_B27+	0.324	HC	B27+	11	65714005	65720818	ribonuclease H2 subunit C
B cells	RNASET2	0.178786	0.52739	0.769	0.5	1	Plasmablast	HC_B27+	0.269	HC	B27+	6	166922113	166957191	ribonuclease T2
B cells	RNF126	0.190772	-0.778221	0.308	0.5	1	Plasmablast	HC_B27+	0.192	HC	B27+	19	647526	663233	ring finger protein 126
B cells	RNF13	0.12604	0.888108	0.538	0.2	1	Plasmablast	HC_B27-	0.338	HC	B27-	3	149812770	149962139	ring finger protein 13
B cells	RNF13	0.250977	0.549266	0.538	0.214	1	Plasmablast	HC_B27+	0.324	HC	B27+	3	149812770	149962139	ring finger protein 13
B cells	RNF181	0.790448	-0.144643	0.615	0.72	1	Plasmablast	HC_B27-	0.105	HC	B27-	2	85595725	85597708	ring finger protein 181
B cells	RNF181	0.279461	-0.560792	0.615	0.786	1	Plasmablast	HC_B27+	0.171	HC	B27+	2	85595725	85597708	ring finger protein 181
B cells	RNF213	0.167082	-1.02692	0.538	0.72	1	Plasmablast	HC_B27-	0.182	HC	B27-	17	80260852	80398794	ring finger protein 213
B cells	RNF7	0.392491	0.131728	0.615	0.44	1	Plasmablast	HC_B27-	0.175	HC	B27-	3	141738249	141747560	ring finger protein 7
B cells	RNMT	0.298691	-0.659536	0.308	0.571	1	Plasmablast	HC_B27+	0.263	HC	B27+	18	13726660	13764556	RNA guanine-7 methyltransferase
B cells	RNPS1	0.410952	-0.597668	0.385	0.56	1	Plasmablast	HC_B27-	0.175	HC	B27-	16	2253116	2268397	RNA binding protein with serine rich domain 1
B cells	RNVU1-26	0.505295	-0.403453	0.385	0.5	1	Plasmablast	HC_B27+	0.115	HC	B27+	1	144523860	144524021	RNA, variant U1 small nuclear 26
B cells	RO60	0.457874	0.385457	0.538	0.4	1	Plasmablast	HC_B27-	0.138	HC	B27-	1	193059454	193091777	Ro60, Y RNA binding protein
B cells	RO60	0.191649	1.2254	0.538	0.357	1	Plasmablast	HC_B27+	0.181	HC	B27+	1	193059454	193091777	Ro60, Y RNA binding protein
B cells	ROCK1	0.0222223	-1.15718	0.308	0.76	1	Plasmablast	HC_B27-	0.452	HC	B27-	18	20944612	21111813	Rho associated coiled-coil containing protein kinase 1
B cells	ROMO1	0.730753	0.218999	0.769	0.643	1	Plasmablast	HC_B27+	0.126	HC	B27+	20	35699272	35700984	reactive oxygen species modulator 1
B cells	RPL17	3.89767e-08	-0.368094	0.607	0.755	0.00244595	B intermediate	HC_B27-	0.148	HC	B27-	18	49488453	49492508	ribosomal protein L17
B cells	RPL17	2.16753e-07	-0.379133	0.607	0.74	0.0136021	B intermediate	HC_B27+	0.133	HC	B27+	18	49488453	49492508	ribosomal protein L17
B cells	RPL17	5.05619e-08	-0.333425	0.667	0.792	0.00317296	B memory	HC_B27+	0.125	HC	B27+	18	49488453	49492508	ribosomal protein L17
B cells	RPL17	1.92626e-06	-0.249306	0.531	0.638	0.12088	B naive	HC_B27-	0.107	HC	B27-	18	49488453	49492508	ribosomal protein L17
B cells	RPL17	1.09534e-07	-0.262952	0.531	0.638	0.00687368	B naive	HC_B27+	0.107	HC	B27+	18	49488453	49492508	ribosomal protein L17
B cells	RPL18AP3	0.0346136	1.04456	0.538	0.16	1	Plasmablast	HC_B27-	0.378	HC	B27-	12	104265309	104265836	ribosomal protein L18a pseudogene 3
B cells	RPL18AP3	0.436122	-0.636006	0.538	0.643	1	Plasmablast	HC_B27+	0.105	HC	B27+	12	104265309	104265836	ribosomal protein L18a pseudogene 3
B cells	RPL22L1	0.00446865	-0.231282	0.553	0.655	1	B intermediate	HC_B27-	0.102	HC	B27-	3	170864875	170870208	ribosomal protein L22 like 1
B cells	RPN2	0.316382	0.203675	0.923	0.8	1	Plasmablast	HC_B27-	0.123	HC	B27-	20	37178410	37241619	ribophorin II
B cells	RPS17	0.478567	-0.14681	0.538	0.4	1	Plasmablast	HC_B27-	0.138	HC	B27-	15	82536750	82540459	ribosomal protein S17
B cells	RPS17	0.0858011	-1.04756	0.538	0.714	1	Plasmablast	HC_B27+	0.176	HC	B27+	15	82536750	82540459	ribosomal protein S17
B cells	RPS19BP1	0.224362	-0.386308	0.769	0.929	1	Plasmablast	HC_B27+	0.16	HC	B27+	22	39529093	39532761	ribosomal protein S19 binding protein 1
B cells	RPS26	3.17122e-96	1.88523	0.925	0.798	1.99007e-91	B memory	HC_B27-	0.127	HC	B27-	12	56041351	56044697	ribosomal protein S26
B cells	RPS26	3.34706e-281	1.65844	0.951	0.776	2.10041e-276	B naive	HC_B27-	0.175	HC	B27-	12	56041351	56044697	ribosomal protein S26
B cells	RPS26	3.82926e-288	1.42586	0.951	0.808	2.40302e-283	B naive	HC_B27+	0.143	HC	B27+	12	56041351	56044697	ribosomal protein S26
B cells	RPS4Y1	6.72054e-13	-0.493637	0.346	0.549	4.2174e-08	B intermediate	HC_B27-	0.203	HC	B27-	Y	2841602	2932000	ribosomal protein S4 Y-linked 1
B cells	RPS4Y1	2.15463e-10	-0.514053	0.335	0.521	1.35211e-05	B memory	HC_B27-	0.186	HC	B27-	Y	2841602	2932000	ribosomal protein S4 Y-linked 1
B cells	RPS4Y1	0.117708	0.526793	0.692	0.36	1	Plasmablast	HC_B27-	0.332	HC	B27-	Y	2841602	2932000	ribosomal protein S4 Y-linked 1
B cells	RPS4Y1	0.239355	0.307655	0.692	0.286	1	Plasmablast	HC_B27+	0.406	HC	B27+	Y	2841602	2932000	ribosomal protein S4 Y-linked 1
B cells	RPS6KB2	0.320331	0.494629	0.538	0.36	1	Plasmablast	HC_B27-	0.178	HC	B27-	11	67428460	67435401	ribosomal protein S6 kinase B2
B cells	RRBP1	0.97495	-0.259272	0.769	0.6	1	Plasmablast	HC_B27-	0.169	HC	B27-	20	17613678	17682295	ribosome binding protein 1
B cells	RRP36	0.128789	-0.884925	0.308	0.571	1	Plasmablast	HC_B27+	0.263	HC	B27+	6	43021623	43034156	ribosomal RNA processing 36
B cells	RSL1D1	0.838998	-0.159619	0.615	0.5	1	Plasmablast	HC_B27+	0.115	HC	B27+	16	11833850	11851580	ribosomal L1 domain containing 1
B cells	RSL24D1	0.0191187	-0.146971	0.491	0.597	1	B memory	HC_B27+	0.106	HC	B27+	15	55180806	55197049	ribosomal L24 domain containing 1
B cells	RSL24D1	0.116404	0.571564	0.846	0.56	1	Plasmablast	HC_B27-	0.286	HC	B27-	15	55180806	55197049	ribosomal L24 domain containing 1
B cells	RSRC2	0.26708	0.593723	0.769	0.64	1	Plasmablast	HC_B27-	0.129	HC	B27-	12	122503454	122527000	arginine and serine rich coiled-coil 2
B cells	RSRP1	0.0433667	-1.04599	0.538	0.68	1	Plasmablast	HC_B27-	0.142	HC	B27-	1	25242249	25338213	arginine and serine rich protein 1
B cells	RTF1	0.566876	-0.127365	0.538	0.714	1	Plasmablast	HC_B27+	0.176	HC	B27+	15	41408408	41483563	RTF1 homolog, Paf1/RNA polymerase II complex component
B cells	RTF2	0.591298	0.294216	0.615	0.48	1	Plasmablast	HC_B27-	0.135	HC	B27-	20	56468585	56519449	replication termination factor 2
B cells	RTF2	0.661754	0.209709	0.615	0.429	1	Plasmablast	HC_B27+	0.186	HC	B27+	20	56468585	56519449	replication termination factor 2
B cells	RYBP	0.0206839	-2.31408	0.077	0.5	1	Plasmablast	HC_B27+	0.423	HC	B27+	3	72371825	72446621	RING1 and YY1 binding protein
B cells	S100A10	0.0965324	-0.835995	1	0.88	1	Plasmablast	HC_B27-	0.12	HC	B27-	1	151982915	151993859	S100 calcium binding protein A10
B cells	S100A11	0.605975	0.623919	0.769	0.64	1	Plasmablast	HC_B27-	0.129	HC	B27-	1	152032506	152047907	S100 calcium binding protein A11
B cells	S100A11	0.36038	0.115094	0.769	0.571	1	Plasmablast	HC_B27+	0.198	HC	B27+	1	152032506	152047907	S100 calcium binding protein A11
B cells	S100A4	0.556202	-0.557099	0.846	0.72	1	Plasmablast	HC_B27-	0.126	HC	B27-	1	153543613	153550136	S100 calcium binding protein A4
B cells	S100A4	0.479307	-1.24713	0.846	0.714	1	Plasmablast	HC_B27+	0.132	HC	B27+	1	153543613	153550136	S100 calcium binding protein A4
B cells	S100A6	0.000196183	-0.227745	0.617	0.741	1	B intermediate	HC_B27-	0.124	HC	B27-	1	153534599	153536244	S100 calcium binding protein A6
B cells	S100A8	0.0875001	0.908353	0.615	0.28	1	Plasmablast	HC_B27-	0.335	HC	B27-	1	153390032	153391073	S100 calcium binding protein A8
B cells	S100A8	0.00781516	2.21395	0.615	0.143	1	Plasmablast	HC_B27+	0.472	HC	B27+	1	153390032	153391073	S100 calcium binding protein A8
B cells	SAFB	0.311877	0.490152	0.538	0.32	1	Plasmablast	HC_B27-	0.218	HC	B27-	19	5623035	5668478	scaffold attachment factor B
B cells	SAFB	0.350998	0.735613	0.538	0.357	1	Plasmablast	HC_B27+	0.181	HC	B27+	19	5623035	5668478	scaffold attachment factor B
B cells	SAMD9L	0.0827307	-1.16037	0.462	0.8	1	Plasmablast	HC_B27-	0.338	HC	B27-	7	93130056	93148385	sterile alpha motif domain containing 9 like
B cells	SAP18	0.0554691	-0.130304	0.517	0.631	1	B intermediate	HC_B27-	0.114	HC	B27-	13	21140119	21149097	Sin3A associated protein 18
B cells	SAP18	0.48791	0.137319	0.923	0.8	1	Plasmablast	HC_B27-	0.123	HC	B27-	13	21140119	21149097	Sin3A associated protein 18
B cells	SAR1B	0.633815	0.149058	0.692	0.56	1	Plasmablast	HC_B27-	0.132	HC	B27-	5	134601149	134649271	secretion associated Ras related GTPase 1B
B cells	SAR1B	0.0757812	1.31125	0.692	0.357	1	Plasmablast	HC_B27+	0.335	HC	B27+	5	134601149	134649271	secretion associated Ras related GTPase 1B
B cells	SARAF	0.0876745	0.73751	0.846	0.68	1	Plasmablast	HC_B27-	0.166	HC	B27-	8	30063003	30083208	store-operated calcium entry associated regulatory factor
B cells	SARS1	0.388225	0.584294	0.538	0.429	1	Plasmablast	HC_B27+	0.109	HC	B27+	1	109213918	109238182	seryl-tRNA synthetase 1
B cells	SAT1	0.0986579	-0.289834	0.385	0.72	1	Plasmablast	HC_B27-	0.335	HC	B27-	X	23783173	23786210	spermidine/spermine N1-acetyltransferase 1
B cells	SAT1	0.0491881	-0.38912	0.385	0.857	1	Plasmablast	HC_B27+	0.472	HC	B27+	X	23783173	23786210	spermidine/spermine N1-acetyltransferase 1
B cells	SAT2	0.706308	0.217904	0.462	0.714	1	Plasmablast	HC_B27+	0.252	HC	B27+	17	7626234	7627876	spermidine/spermine N1-acetyltransferase family member 2
B cells	SBDS	0.142757	-0.991831	0.308	0.571	1	Plasmablast	HC_B27+	0.263	HC	B27+	7	66987680	66995693	SBDS ribosome maturation factor
B cells	SCAF11	0.0944194	-0.875173	0.615	0.72	1	Plasmablast	HC_B27-	0.105	HC	B27-	12	45919131	45992120	SR-related CTD associated factor 11
B cells	SCAF11	0.684484	0.246662	0.615	0.5	1	Plasmablast	HC_B27+	0.115	HC	B27+	12	45919131	45992120	SR-related CTD associated factor 11
B cells	SCAMP2	0.200798	-0.369147	0.385	0.68	1	Plasmablast	HC_B27-	0.295	HC	B27-	15	74843730	74873365	secretory carrier membrane protein 2
B cells	SCAMP2	0.0713589	-0.91893	0.385	0.714	1	Plasmablast	HC_B27+	0.329	HC	B27+	15	74843730	74873365	secretory carrier membrane protein 2
B cells	SCFD1	0.534589	-0.415554	0.846	0.68	1	Plasmablast	HC_B27-	0.166	HC	B27-	14	30622291	30737694	sec1 family domain containing 1
B cells	SCFD1	0.116744	0.672749	0.846	0.429	1	Plasmablast	HC_B27+	0.417	HC	B27+	14	30622291	30737694	sec1 family domain containing 1
B cells	SCIMP	7.37321e-06	-0.299361	0.563	0.716	0.462698	B memory	HC_B27+	0.153	HC	B27+	17	5208920	5234860	SLP adaptor and CSK interacting membrane protein
B cells	SDAD1	0.0529668	-1.28716	0.231	0.571	1	Plasmablast	HC_B27+	0.34	HC	B27+	4	75940950	75990962	SDA1 domain containing 1
B cells	SDF4	0.388225	0.958683	0.538	0.429	1	Plasmablast	HC_B27+	0.109	HC	B27+	1	1216931	1232031	stromal cell derived factor 4
B cells	SDHA	0.354076	-0.727851	0.308	0.5	1	Plasmablast	HC_B27+	0.192	HC	B27+	5	218303	257082	succinate dehydrogenase complex flavoprotein subunit A
B cells	SDHB	0.0643742	1.16187	0.538	0.28	1	Plasmablast	HC_B27-	0.258	HC	B27-	1	17018664	17054032	succinate dehydrogenase complex iron sulfur subunit B
B cells	SEC11A	0.714435	-0.279178	0.846	0.714	1	Plasmablast	HC_B27+	0.132	HC	B27+	15	84669538	84716460	SEC11 homolog A, signal peptidase complex subunit
B cells	SEC13	0.183038	-1.02926	0.385	0.52	1	Plasmablast	HC_B27-	0.135	HC	B27-	3	10293131	10321112	SEC13 homolog, nuclear pore and COPII coat complex component
B cells	SEC14L1	0.376216	0.35159	0.769	0.643	1	Plasmablast	HC_B27+	0.126	HC	B27+	17	77088749	77217101	SEC14 like lipid binding 1
B cells	SEC61A1	0.403308	0.391062	0.769	0.643	1	Plasmablast	HC_B27+	0.126	HC	B27+	3	128051641	128071705	SEC61 translocon subunit alpha 1
B cells	SEC61B	0.0117349	-0.170481	0.444	0.558	1	B intermediate	HC_B27-	0.114	HC	B27-	9	99222064	99230615	SEC61 translocon subunit beta
B cells	SEL1L	0.236676	0.702607	0.692	0.52	1	Plasmablast	HC_B27-	0.172	HC	B27-	14	81471547	81533853	SEL1L adaptor subunit of ERAD E3 ubiquitin ligase
B cells	SEL1L	0.0350353	2.01156	0.692	0.429	1	Plasmablast	HC_B27+	0.263	HC	B27+	14	81471547	81533853	SEL1L adaptor subunit of ERAD E3 ubiquitin ligase
B cells	SEL1L3	0.27077	0.518301	0.923	0.571	1	Plasmablast	HC_B27+	0.352	HC	B27+	4	25747433	25863760	SEL1L family member 3
B cells	SELENOF	0.00438241	-0.129782	0.397	0.519	1	B intermediate	HC_B27-	0.122	HC	B27-	1	86862445	86914424	selenoprotein F
B cells	SELENOS	1	-0.166337	0.846	0.96	1	Plasmablast	HC_B27-	0.114	HC	B27-	15	101270817	101277500	selenoprotein S
B cells	SELENOT	0.838998	0.135231	0.462	0.643	1	Plasmablast	HC_B27+	0.181	HC	B27+	3	150602875	150630436	selenoprotein T
B cells	SELL	0.237596	-0.927346	0.308	0.52	1	Plasmablast	HC_B27-	0.212	HC	B27-	1	169690665	169711702	selectin L
B cells	SEMA4A	0.104954	-0.982941	0.308	0.714	1	Plasmablast	HC_B27+	0.406	HC	B27+	1	156147366	156177752	semaphorin 4A
B cells	SENP6	0.076452	-0.794318	0.231	0.571	1	Plasmablast	HC_B27+	0.34	HC	B27+	6	75601509	75718281	SUMO specific peptidase 6
B cells	SEPHS2	0.0282705	-1.91572	0.077	0.5	1	Plasmablast	HC_B27+	0.423	HC	B27+	16	30443631	30445874	selenophosphate synthetase 2
B cells	SEPTIN1	0.583492	0.752059	0.538	0.36	1	Plasmablast	HC_B27-	0.178	HC	B27-	16	30378135	30395991	septin 1
B cells	SEPTIN1	0.69491	0.403671	0.538	0.429	1	Plasmablast	HC_B27+	0.109	HC	B27+	16	30378135	30395991	septin 1
B cells	SEPTIN2	0.183049	0.559758	0.769	0.429	1	Plasmablast	HC_B27+	0.34	HC	B27+	2	241315100	241354027	septin 2
B cells	SEPTIN6	0.0525913	-0.943272	0.538	0.76	1	Plasmablast	HC_B27-	0.222	HC	B27-	X	119615724	119693370	septin 6
B cells	SEPTIN6	0.173956	-0.811854	0.538	0.786	1	Plasmablast	HC_B27+	0.248	HC	B27+	X	119615724	119693370	septin 6
B cells	SEPTIN7	0.275658	0.430404	0.846	0.64	1	Plasmablast	HC_B27-	0.206	HC	B27-	7	35800932	35907110	septin 7
B cells	SEPTIN9	0.0304933	-1.56289	0.231	0.6	1	Plasmablast	HC_B27-	0.369	HC	B27-	17	77280569	77500596	septin 9
B cells	SET	0.0422333	-0.852302	0.846	0.96	1	Plasmablast	HC_B27-	0.114	HC	B27-	9	128683424	128696400	SET nuclear proto-oncogene
B cells	SETD5	0.112754	-1.10302	0.308	0.52	1	Plasmablast	HC_B27-	0.212	HC	B27-	3	9397615	9479240	SET domain containing 5
B cells	SETD5	0.156388	-1.54771	0.308	0.5	1	Plasmablast	HC_B27+	0.192	HC	B27+	3	9397615	9479240	SET domain containing 5
B cells	SETX	0.120616	-1.3037	0.308	0.52	1	Plasmablast	HC_B27-	0.212	HC	B27-	9	132261356	132354986	senataxin
B cells	SETX	0.210416	-0.494632	0.308	0.571	1	Plasmablast	HC_B27+	0.263	HC	B27+	9	132261356	132354986	senataxin
B cells	SF3B1	1.47717e-05	-0.291412	0.448	0.602	0.926982	B intermediate	HC_B27-	0.154	HC	B27-	2	197388515	197435079	splicing factor 3b subunit 1
B cells	SF3B1	1.03348e-12	-0.615533	0.448	0.654	6.48548e-08	B intermediate	HC_B27+	0.206	HC	B27+	2	197388515	197435079	splicing factor 3b subunit 1
B cells	SF3B1	0.000112567	-0.288407	0.469	0.608	1	B memory	HC_B27+	0.139	HC	B27+	2	197388515	197435079	splicing factor 3b subunit 1
B cells	SF3B1	1.01145e-05	-0.25763	0.4	0.506	0.634724	B naive	HC_B27-	0.106	HC	B27-	2	197388515	197435079	splicing factor 3b subunit 1
B cells	SF3B1	6.6879e-17	-0.46747	0.4	0.552	4.19692e-12	B naive	HC_B27+	0.152	HC	B27+	2	197388515	197435079	splicing factor 3b subunit 1
B cells	SF3B1	0.0389345	-1.07883	0.615	0.8	1	Plasmablast	HC_B27-	0.185	HC	B27-	2	197388515	197435079	splicing factor 3b subunit 1
B cells	SF3B1	0.0664336	-0.935855	0.615	0.857	1	Plasmablast	HC_B27+	0.242	HC	B27+	2	197388515	197435079	splicing factor 3b subunit 1
B cells	SF3B2	0.0867029	-0.793093	0.538	0.8	1	Plasmablast	HC_B27-	0.262	HC	B27-	11	66050729	66069308	splicing factor 3b subunit 2
B cells	SF3B5	0.251791	-0.744675	0.692	0.8	1	Plasmablast	HC_B27-	0.108	HC	B27-	6	144094884	144095573	splicing factor 3b subunit 5
B cells	SF3B6	0.633146	0.280424	0.692	0.5	1	Plasmablast	HC_B27+	0.192	HC	B27+	2	24067586	24076373	splicing factor 3b subunit 6
B cells	SFPQ	0.620196	-0.34501	0.846	0.72	1	Plasmablast	HC_B27-	0.126	HC	B27-	1	35176378	35193446	splicing factor proline and glutamine rich
B cells	SFPQ	0.508757	0.226632	0.846	0.643	1	Plasmablast	HC_B27+	0.203	HC	B27+	1	35176378	35193446	splicing factor proline and glutamine rich
B cells	SH2B2	0.0672101	-1.28239	0.308	0.643	1	Plasmablast	HC_B27+	0.335	HC	B27+	7	102285091	102321711	SH2B adaptor protein 2
B cells	SH3BGRL	0.848882	0.407531	0.538	0.64	1	Plasmablast	HC_B27-	0.102	HC	B27-	X	81202102	81298547	SH3 domain binding glutamate rich protein like
B cells	SH3BGRL	0.333331	0.870417	0.538	0.429	1	Plasmablast	HC_B27+	0.109	HC	B27+	X	81202102	81298547	SH3 domain binding glutamate rich protein like
B cells	SH3BP5	0.389947	-0.317581	0.615	0.72	1	Plasmablast	HC_B27-	0.105	HC	B27-	3	15254353	15341368	SH3 domain binding protein 5
B cells	SH3GLB1	0.710132	0.532191	0.692	0.8	1	Plasmablast	HC_B27-	0.108	HC	B27-	1	86704570	86748184	SH3 domain containing GRB2 like, endophilin B1
B cells	SH3GLB1	0.941796	0.276074	0.692	0.929	1	Plasmablast	HC_B27+	0.237	HC	B27+	1	86704570	86748184	SH3 domain containing GRB2 like, endophilin B1
B cells	SH3GLB2	0.733927	0.2696	0.538	0.429	1	Plasmablast	HC_B27+	0.109	HC	B27+	9	129007036	129028331	SH3 domain containing GRB2 like, endophilin B2
B cells	SHMT2	0.733927	0.693255	0.538	0.429	1	Plasmablast	HC_B27+	0.109	HC	B27+	12	57229573	57234935	serine hydroxymethyltransferase 2
B cells	SHOC2	0.0129754	-2.00827	0.154	0.56	1	Plasmablast	HC_B27-	0.406	HC	B27-	10	110919367	111017307	SHOC2 leucine rich repeat scaffold protein
B cells	SHOC2	0.0323898	-1.7047	0.154	0.5	1	Plasmablast	HC_B27+	0.346	HC	B27+	10	110919367	111017307	SHOC2 leucine rich repeat scaffold protein
B cells	SIKE1	0.0827791	-1.10023	0.154	0.5	1	Plasmablast	HC_B27+	0.346	HC	B27+	1	114769479	114780685	suppressor of IKBKE 1
B cells	SIL1	0.0108609	0.959193	0.846	0.4	1	Plasmablast	HC_B27-	0.446	HC	B27-	5	138946724	139293557	SIL1 nucleotide exchange factor
B cells	SIL1	0.0343153	1.00997	0.846	0.429	1	Plasmablast	HC_B27+	0.417	HC	B27+	5	138946724	139293557	SIL1 nucleotide exchange factor
B cells	SINHCAF	0.204381	0.596011	0.692	0.44	1	Plasmablast	HC_B27-	0.252	HC	B27-	12	31280584	31327058	SIN3-HDAC complex associated factor
B cells	SINHCAF	0.253095	0.983264	0.692	0.429	1	Plasmablast	HC_B27+	0.263	HC	B27+	12	31280584	31327058	SIN3-HDAC complex associated factor
B cells	SIVA1	0.760546	0.535028	0.615	0.5	1	Plasmablast	HC_B27+	0.115	HC	B27+	14	104753147	104768494	SIVA1 apoptosis inducing factor
B cells	SKIC3	0.0533637	-1.26284	0.154	0.571	1	Plasmablast	HC_B27+	0.417	HC	B27+	5	95461755	95555050	SKI3 subunit of superkiller complex
B cells	SLAMF1	0.0191118	1.69792	0.538	0.16	1	Plasmablast	HC_B27-	0.378	HC	B27-	1	160608106	160647044	signaling lymphocytic activation molecule family member 1
B cells	SLAMF1	0.0880322	1.07687	0.538	0.143	1	Plasmablast	HC_B27+	0.395	HC	B27+	1	160608106	160647044	signaling lymphocytic activation molecule family member 1
B cells	SLC25A5	0.0955835	-0.736725	0.692	0.88	1	Plasmablast	HC_B27-	0.188	HC	B27-	X	119468422	119471396	solute carrier family 25 member 5
B cells	SLC38A1	0.0709857	-1.72283	0.385	0.64	1	Plasmablast	HC_B27-	0.255	HC	B27-	12	46183063	46270017	solute carrier family 38 member 1
B cells	SLC38A2	0.0448331	-1.4131	0.308	0.6	1	Plasmablast	HC_B27-	0.292	HC	B27-	12	46358188	46372773	solute carrier family 38 member 2
B cells	SLC38A2	0.00329076	-1.68453	0.308	0.857	1	Plasmablast	HC_B27+	0.549	HC	B27+	12	46358188	46372773	solute carrier family 38 member 2
B cells	SLC3A2	0.737962	0.211602	0.462	0.571	1	Plasmablast	HC_B27+	0.109	HC	B27+	11	62856004	62888880	solute carrier family 3 member 2
B cells	SLC44A1	0.699479	-0.229424	0.615	0.429	1	Plasmablast	HC_B27+	0.186	HC	B27+	9	105244622	105439171	solute carrier family 44 member 1
B cells	SLC66A3	0.0262123	1.17324	0.615	0.24	1	Plasmablast	HC_B27-	0.375	HC	B27-	2	11155198	11178870	solute carrier family 66 member 3
B cells	SLC66A3	0.0310867	1.27414	0.615	0.143	1	Plasmablast	HC_B27+	0.472	HC	B27+	2	11155198	11178870	solute carrier family 66 member 3
B cells	SLIRP	0.419313	-0.255878	0.615	0.857	1	Plasmablast	HC_B27+	0.242	HC	B27+	14	77708071	77761104	SRA stem-loop interacting RNA binding protein
B cells	SLTM	0.00704578	-1.08499	0.538	0.88	1	Plasmablast	HC_B27-	0.342	HC	B27-	15	58879050	58933679	SAFB like transcription modulator
B cells	SLTM	0.356929	-0.544854	0.538	0.714	1	Plasmablast	HC_B27+	0.176	HC	B27+	15	58879050	58933679	SAFB like transcription modulator
B cells	SMAP2	0.626964	0.355765	0.769	0.929	1	Plasmablast	HC_B27+	0.16	HC	B27+	1	40344850	40423326	small ArfGAP2
B cells	SMARCA5	0.362038	-0.614414	0.462	0.64	1	Plasmablast	HC_B27-	0.178	HC	B27-	4	143513702	143557486	SWI/SNF related, matrix associated, actin dependent regulator of chromatin, subfamily a, member 5
B cells	SMARCA5	0.519983	-0.295274	0.462	0.571	1	Plasmablast	HC_B27+	0.109	HC	B27+	4	143513702	143557486	SWI/SNF related, matrix associated, actin dependent regulator of chromatin, subfamily a, member 5
B cells	SMARCC1	0.0734774	-1.17837	0.385	0.6	1	Plasmablast	HC_B27-	0.215	HC	B27-	3	47585269	47782106	SWI/SNF related, matrix associated, actin dependent regulator of chromatin subfamily c member 1
B cells	SMARCC1	0.539951	-0.498833	0.385	0.5	1	Plasmablast	HC_B27+	0.115	HC	B27+	3	47585269	47782106	SWI/SNF related, matrix associated, actin dependent regulator of chromatin subfamily c member 1
B cells	SMC3	0.162313	-0.38804	0.462	0.68	1	Plasmablast	HC_B27-	0.218	HC	B27-	10	110567684	110606048	structural maintenance of chromosomes 3
B cells	SMC4	0.665215	-0.146498	0.385	0.52	1	Plasmablast	HC_B27-	0.135	HC	B27-	3	160399274	160434954	structural maintenance of chromosomes 4
B cells	SMCHD1	0.00186393	-1.76254	0.769	0.92	1	Plasmablast	HC_B27-	0.151	HC	B27-	18	2655726	2805017	structural maintenance of chromosomes flexible hinge domain containing 1
B cells	SMCHD1	0.355795	-0.333998	0.769	0.929	1	Plasmablast	HC_B27+	0.16	HC	B27+	18	2655726	2805017	structural maintenance of chromosomes flexible hinge domain containing 1
B cells	SMG1	0.0606599	-1.10246	0.154	0.571	1	Plasmablast	HC_B27+	0.417	HC	B27+	16	18804860	18926408	SMG1 nonsense mediated mRNA decay associated PI3K related kinase
B cells	SMIM7	0.150415	-1.38053	0.385	0.571	1	Plasmablast	HC_B27+	0.186	HC	B27+	19	16630751	16660442	small integral membrane protein 7
B cells	SND1	0.350278	-0.486546	0.615	0.786	1	Plasmablast	HC_B27+	0.171	HC	B27+	7	127652194	128092609	staphylococcal nuclease and tudor domain containing 1
B cells	SNF8	0.309992	0.287688	0.615	0.4	1	Plasmablast	HC_B27-	0.215	HC	B27-	17	48929316	48944842	SNF8 subunit of ESCRT-II
B cells	SNHG25	0.0431946	-1.88697	0.231	0.52	1	Plasmablast	HC_B27-	0.289	HC	B27-	17	64145937	64146476	small nucleolar RNA host gene 25
B cells	SNHG25	0.00129602	-2.78947	0.231	0.786	1	Plasmablast	HC_B27+	0.555	HC	B27+	17	64145937	64146476	small nucleolar RNA host gene 25
B cells	SNHG5	0.00278751	-0.122249	0.606	0.743	1	B memory	HC_B27+	0.137	HC	B27+	6	85650491	85678932	small nucleolar RNA host gene 5
B cells	SNHG5	7.04895e-12	-0.217603	0.482	0.641	4.4235e-07	B naive	HC_B27-	0.159	HC	B27-	6	85650491	85678932	small nucleolar RNA host gene 5
B cells	SNHG5	3.07556e-35	-0.511529	0.482	0.687	1.93004e-30	B naive	HC_B27+	0.205	HC	B27+	6	85650491	85678932	small nucleolar RNA host gene 5
B cells	SNHG5	0.037442	0.795936	0.923	0.8	1	Plasmablast	HC_B27-	0.123	HC	B27-	6	85650491	85678932	small nucleolar RNA host gene 5
B cells	SNHG5	0.922567	-0.243783	0.923	0.786	1	Plasmablast	HC_B27+	0.137	HC	B27+	6	85650491	85678932	small nucleolar RNA host gene 5
B cells	SNHG6	1.51828e-07	-0.206185	0.67	0.774	0.00952784	B naive	HC_B27-	0.104	HC	B27-	8	66920561	66926398	small nucleolar RNA host gene 6
B cells	SNHG7	6.34248e-17	-0.425106	0.476	0.645	3.98016e-12	B naive	HC_B27-	0.169	HC	B27-	9	136721366	136728184	small nucleolar RNA host gene 7
B cells	SNHG7	1.49279e-07	-0.210989	0.476	0.596	0.00936786	B naive	HC_B27+	0.12	HC	B27+	9	136721366	136728184	small nucleolar RNA host gene 7
B cells	SNHG7	0.359993	0.367159	0.615	0.4	1	Plasmablast	HC_B27-	0.215	HC	B27-	9	136721366	136728184	small nucleolar RNA host gene 7
B cells	SNHG8	0.50449	-0.247483	0.538	0.786	1	Plasmablast	HC_B27+	0.248	HC	B27+	4	118278703	118285316	small nucleolar RNA host gene 8
B cells	SNORD3A	0.252308	-0.278547	0.308	0.5	1	Plasmablast	HC_B27+	0.192	HC	B27+	17	19188016	19188714	small nucleolar RNA, C/D box 3A
B cells	SNORD3B-2	0.00567637	2.14014	0.538	0.16	1	Plasmablast	HC_B27-	0.378	HC	B27-	17	19063346	19064136	small nucleolar RNA, C/D box 3B-2
B cells	SNORD3B-2	0.0223638	1.99572	0.538	0.143	1	Plasmablast	HC_B27+	0.395	HC	B27+	17	19063346	19064136	small nucleolar RNA, C/D box 3B-2
B cells	SNRNP70	0.224382	0.791653	0.615	0.4	1	Plasmablast	HC_B27-	0.215	HC	B27-	19	49085419	49108605	small nuclear ribonucleoprotein U1 subunit 70
B cells	SNRNP70	0.387864	0.899332	0.615	0.5	1	Plasmablast	HC_B27+	0.115	HC	B27+	19	49085419	49108605	small nuclear ribonucleoprotein U1 subunit 70
B cells	SNRPA1	0.585668	-0.148269	0.308	0.5	1	Plasmablast	HC_B27+	0.192	HC	B27+	15	101281510	101295282	small nuclear ribonucleoprotein polypeptide A'
B cells	SNRPB	0.050516	-1.15719	0.385	0.714	1	Plasmablast	HC_B27+	0.329	HC	B27+	20	2461634	2470853	small nuclear ribonucleoprotein polypeptides B and B1
B cells	SNRPB2	0.275658	0.376427	1	0.56	1	Plasmablast	HC_B27-	0.44	HC	B27-	20	16729961	16742564	small nuclear ribonucleoprotein polypeptide B2
B cells	SNRPB2	0.15203	0.597613	1	0.786	1	Plasmablast	HC_B27+	0.214	HC	B27+	20	16729961	16742564	small nuclear ribonucleoprotein polypeptide B2
B cells	SNRPD1	0.152787	0.792288	0.615	0.28	1	Plasmablast	HC_B27-	0.335	HC	B27-	18	21612314	21633524	small nuclear ribonucleoprotein D1 polypeptide
B cells	SNRPD2	0.439646	-0.360668	0.692	0.84	1	Plasmablast	HC_B27-	0.148	HC	B27-	19	45687460	45692569	small nuclear ribonucleoprotein D2 polypeptide
B cells	SNRPE	0.237336	0.726211	0.615	0.4	1	Plasmablast	HC_B27-	0.215	HC	B27-	1	203861599	203871152	small nuclear ribonucleoprotein polypeptide E
B cells	SNRPG	6.3228e-06	-0.307347	0.364	0.509	0.396781	B intermediate	HC_B27-	0.145	HC	B27-	2	70281362	70293740	small nuclear ribonucleoprotein polypeptide G
B cells	SNRPG	0.00135891	-0.24186	0.404	0.516	1	B memory	HC_B27-	0.112	HC	B27-	2	70281362	70293740	small nuclear ribonucleoprotein polypeptide G
B cells	SNRPG	0.80382	-0.374881	0.846	0.68	1	Plasmablast	HC_B27-	0.166	HC	B27-	2	70281362	70293740	small nuclear ribonucleoprotein polypeptide G
B cells	SNRPG	0.864415	-0.265821	0.846	0.714	1	Plasmablast	HC_B27+	0.132	HC	B27+	2	70281362	70293740	small nuclear ribonucleoprotein polypeptide G
B cells	SNRPN	0.191649	-1.10742	0.308	0.571	1	Plasmablast	HC_B27+	0.263	HC	B27+	15	24823637	24978723	small nuclear ribonucleoprotein polypeptide N
B cells	SNW1	0.395742	0.663173	0.615	0.429	1	Plasmablast	HC_B27+	0.186	HC	B27+	14	77717599	77761207	SNW domain containing 1
B cells	SNX3	0.722172	0.494299	0.615	0.5	1	Plasmablast	HC_B27+	0.115	HC	B27+	6	108211222	108261246	sorting nexin 3
B cells	SNX6	0.282862	0.648036	0.692	0.44	1	Plasmablast	HC_B27-	0.252	HC	B27-	14	34561093	34630160	sorting nexin 6
B cells	SNX6	0.222461	0.789314	0.692	0.571	1	Plasmablast	HC_B27+	0.121	HC	B27+	14	34561093	34630160	sorting nexin 6
B cells	SOS1	0.252308	-0.697914	0.308	0.5	1	Plasmablast	HC_B27+	0.192	HC	B27+	2	38962206	39124345	SOS Ras/Rac guanine nucleotide exchange factor 1
B cells	SP100	0.0421045	-1.32431	0.385	0.72	1	Plasmablast	HC_B27-	0.335	HC	B27-	2	230415942	230545606	SP100 nuclear antigen
B cells	SP100	0.283714	-0.653164	0.385	0.571	1	Plasmablast	HC_B27+	0.186	HC	B27+	2	230415942	230545606	SP100 nuclear antigen
B cells	SP140	0.0846651	-0.900087	0.308	0.714	1	Plasmablast	HC_B27+	0.406	HC	B27+	2	230203110	230313215	SP140 nuclear body protein
B cells	SPCS3	0.395694	0.675088	1	0.857	1	Plasmablast	HC_B27+	0.143	HC	B27+	4	176319966	176332245	signal peptidase complex subunit 3
B cells	SPINT2	0.210416	-0.904524	0.308	0.571	1	Plasmablast	HC_B27+	0.263	HC	B27+	19	38244035	38292615	serine peptidase inhibitor, Kunitz type 2
B cells	SPN	0.341	-0.513013	0.462	0.571	1	Plasmablast	HC_B27+	0.109	HC	B27+	16	29662979	29670876	sialophorin
B cells	SPOP	0.542175	-0.263749	0.462	0.643	1	Plasmablast	HC_B27+	0.181	HC	B27+	17	49598884	49678163	speckle type BTB/POZ protein
B cells	SQSTM1	0.180475	0.667271	0.846	0.64	1	Plasmablast	HC_B27-	0.206	HC	B27-	5	179806398	179838078	sequestosome 1
B cells	SQSTM1	0.0366788	1.20733	0.846	0.571	1	Plasmablast	HC_B27+	0.275	HC	B27+	5	179806398	179838078	sequestosome 1
B cells	SRI	0.651707	0.176838	0.692	0.48	1	Plasmablast	HC_B27-	0.212	HC	B27-	7	88205115	88226993	sorcin
B cells	SRI	0.284339	0.486902	0.692	0.571	1	Plasmablast	HC_B27+	0.121	HC	B27+	7	88205115	88226993	sorcin
B cells	SRM	0.325504	0.533883	0.769	0.643	1	Plasmablast	HC_B27+	0.126	HC	B27+	1	11054584	11060020	spermidine synthase
B cells	SRP19	0.524423	-0.29128	0.615	0.8	1	Plasmablast	HC_B27-	0.185	HC	B27-	5	112861188	112898371	signal recognition particle 19
B cells	SRP19	0.576343	0.2887	0.615	0.5	1	Plasmablast	HC_B27+	0.115	HC	B27+	5	112861188	112898371	signal recognition particle 19
B cells	SRP54	0.16071	-0.432199	0.769	0.88	1	Plasmablast	HC_B27-	0.111	HC	B27-	14	34981957	35029686	signal recognition particle 54
B cells	SRP68	0.123567	-1.36999	0.231	0.5	1	Plasmablast	HC_B27+	0.269	HC	B27+	17	76038775	76072517	signal recognition particle 68
B cells	SRP72	0.0257425	-0.947971	0.615	0.84	1	Plasmablast	HC_B27-	0.225	HC	B27-	4	56467617	56503681	signal recognition particle 72
B cells	SRP9	0.768022	-0.128808	0.615	0.786	1	Plasmablast	HC_B27+	0.171	HC	B27+	1	225777813	225790468	signal recognition particle 9
B cells	SRPRA	0.497361	-0.199128	0.462	0.72	1	Plasmablast	HC_B27-	0.258	HC	B27-	11	126262938	126269144	SRP receptor subunit alpha
B cells	SRPRA	1	0.325295	0.462	0.643	1	Plasmablast	HC_B27+	0.181	HC	B27+	11	126262938	126269144	SRP receptor subunit alpha
B cells	SRPRB	0.239355	-0.800649	0.385	0.571	1	Plasmablast	HC_B27+	0.186	HC	B27+	3	133784023	133825772	SRP receptor subunit beta
B cells	SRSF10	0.258284	-0.150873	0.385	0.786	1	Plasmablast	HC_B27+	0.401	HC	B27+	1	23964347	23980927	serine and arginine rich splicing factor 10
B cells	SRSF11	0.784177	0.497152	0.538	0.714	1	Plasmablast	HC_B27+	0.176	HC	B27+	1	70205682	70253052	serine and arginine rich splicing factor 11
B cells	SRSF3	0.000145014	-0.275376	0.537	0.668	1	B intermediate	HC_B27-	0.131	HC	B27-	6	36594353	36605600	serine and arginine rich splicing factor 3
B cells	SRSF3	0.000149029	-0.294016	0.537	0.639	1	B intermediate	HC_B27+	0.102	HC	B27+	6	36594353	36605600	serine and arginine rich splicing factor 3
B cells	SRSF3	0.00845128	-0.178692	0.546	0.663	1	B memory	HC_B27+	0.117	HC	B27+	6	36594353	36605600	serine and arginine rich splicing factor 3
B cells	SRSF3	3.1601e-09	-0.309619	0.434	0.564	0.000198309	B naive	HC_B27-	0.13	HC	B27-	6	36594353	36605600	serine and arginine rich splicing factor 3
B cells	SRSF3	8.35128e-17	-0.419472	0.434	0.583	5.24076e-12	B naive	HC_B27+	0.149	HC	B27+	6	36594353	36605600	serine and arginine rich splicing factor 3
B cells	SRSF3	0.0218474	-1.27096	0.615	0.929	1	Plasmablast	HC_B27+	0.314	HC	B27+	6	36594353	36605600	serine and arginine rich splicing factor 3
B cells	SRSF4	0.104954	1.00699	0.692	0.357	1	Plasmablast	HC_B27+	0.335	HC	B27+	1	29147743	29181900	serine and arginine rich splicing factor 4
B cells	SRSF5	0.679947	-0.127005	0.846	1	1	Plasmablast	HC_B27+	0.154	HC	B27+	14	69726900	69772005	serine and arginine rich splicing factor 5
B cells	SRSF7	0.987529	0.268839	0.615	0.72	1	Plasmablast	HC_B27-	0.105	HC	B27-	2	38743599	38751494	serine and arginine rich splicing factor 7
B cells	SRSF7	0.491297	-0.278653	0.615	0.786	1	Plasmablast	HC_B27+	0.171	HC	B27+	2	38743599	38751494	serine and arginine rich splicing factor 7
B cells	SS18L2	0.386792	-0.483276	0.385	0.52	1	Plasmablast	HC_B27-	0.135	HC	B27-	3	42581840	42596934	SS18 like 2
B cells	SSBP1	0.273435	0.193236	0.923	0.714	1	Plasmablast	HC_B27+	0.209	HC	B27+	7	141738334	141787922	single stranded DNA binding protein 1
B cells	SSPN	0.237336	-0.62868	0.308	0.56	1	Plasmablast	HC_B27-	0.252	HC	B27-	12	26121991	26299290	sarcospan
B cells	SSPN	0.379206	-0.285851	0.308	0.571	1	Plasmablast	HC_B27+	0.263	HC	B27+	12	26121991	26299290	sarcospan
B cells	SSR1	0.678366	0.624496	0.846	0.714	1	Plasmablast	HC_B27+	0.132	HC	B27+	6	7268306	7347446	signal sequence receptor subunit 1
B cells	SSR4	0.00965498	-0.163241	0.579	0.711	1	B intermediate	HC_B27-	0.132	HC	B27-	X	153793516	153798499	signal sequence receptor subunit 4
B cells	SSU72	1	-0.24378	0.615	0.5	1	Plasmablast	HC_B27+	0.115	HC	B27+	1	1541673	1574863	SSU72 homolog, RNA polymerase II CTD phosphatase
B cells	ST13	0.0308101	-1.17786	0.385	0.72	1	Plasmablast	HC_B27-	0.335	HC	B27-	22	40824535	40856639	ST13 Hsp70 interacting protein
B cells	ST13	0.0713589	-0.826106	0.385	0.714	1	Plasmablast	HC_B27+	0.329	HC	B27+	22	40824535	40856639	ST13 Hsp70 interacting protein
B cells	ST6GAL1	0.00791241	-2.6989	0.154	0.56	1	Plasmablast	HC_B27-	0.406	HC	B27-	3	186930325	187078553	ST6 beta-galactoside alpha-2,6-sialyltransferase 1
B cells	ST6GAL1	0.00543365	-2.37526	0.154	0.643	1	Plasmablast	HC_B27+	0.489	HC	B27+	3	186930325	187078553	ST6 beta-galactoside alpha-2,6-sialyltransferase 1
B cells	ST6GALNAC4	0.304956	-0.477645	0.462	0.72	1	Plasmablast	HC_B27-	0.258	HC	B27-	9	127907886	127917041	ST6 N-acetylgalactosaminide alpha-2,6-sialyltransferase 4
B cells	ST6GALNAC4	0.0463869	-1.20347	0.462	0.786	1	Plasmablast	HC_B27+	0.324	HC	B27+	9	127907886	127917041	ST6 N-acetylgalactosaminide alpha-2,6-sialyltransferase 4
B cells	STAG2	0.569018	0.29813	0.615	0.48	1	Plasmablast	HC_B27-	0.135	HC	B27-	X	123960212	124422664	STAG2 cohesin complex component
B cells	STAG2	0.0832605	1.21233	0.615	0.286	1	Plasmablast	HC_B27+	0.329	HC	B27+	X	123960212	124422664	STAG2 cohesin complex component
B cells	STARD7	0.154808	1.02267	0.538	0.28	1	Plasmablast	HC_B27-	0.258	HC	B27-	2	96184859	96208827	StAR related lipid transfer domain containing 7
B cells	STARD7	0.0777373	1.66157	0.538	0.214	1	Plasmablast	HC_B27+	0.324	HC	B27+	2	96184859	96208827	StAR related lipid transfer domain containing 7
B cells	STIP1	0.327799	0.878129	0.538	0.4	1	Plasmablast	HC_B27-	0.138	HC	B27-	11	64185272	64204543	stress induced phosphoprotein 1
B cells	STIP1	0.575757	0.498529	0.538	0.357	1	Plasmablast	HC_B27+	0.181	HC	B27+	11	64185272	64204543	stress induced phosphoprotein 1
B cells	STK17A	0.0963867	-0.611665	0.231	0.571	1	Plasmablast	HC_B27+	0.34	HC	B27+	7	43582758	43650713	serine/threonine kinase 17a
B cells	STK17B	0.000309376	-0.234531	0.503	0.64	1	B intermediate	HC_B27+	0.137	HC	B27+	2	196133583	196176503	serine/threonine kinase 17b
B cells	STK17B	9.43022e-08	-0.391761	0.455	0.63	0.00591784	B memory	HC_B27+	0.175	HC	B27+	2	196133583	196176503	serine/threonine kinase 17b
B cells	STK17B	0.0591682	-0.671288	0.385	0.68	1	Plasmablast	HC_B27-	0.295	HC	B27-	2	196133583	196176503	serine/threonine kinase 17b
B cells	STK4	0.240138	-0.750843	0.692	0.84	1	Plasmablast	HC_B27-	0.148	HC	B27-	20	44966494	45080021	serine/threonine kinase 4
B cells	STMP1	0.0859533	-1.11433	0.231	0.571	1	Plasmablast	HC_B27+	0.34	HC	B27+	7	135662496	135693418	short transmembrane mitochondrial protein 1
B cells	STOML2	0.251269	0.885285	0.538	0.4	1	Plasmablast	HC_B27-	0.138	HC	B27-	9	35099776	35103195	stomatin like 2
B cells	STOML2	0.274596	0.939529	0.538	0.357	1	Plasmablast	HC_B27+	0.181	HC	B27+	9	35099776	35103195	stomatin like 2
B cells	STRAP	0.487154	-0.215493	0.462	0.571	1	Plasmablast	HC_B27+	0.109	HC	B27+	12	15882387	15903478	serine/threonine kinase receptor associated protein
B cells	STT3B	0.230401	-0.699869	0.462	0.64	1	Plasmablast	HC_B27-	0.178	HC	B27-	3	31532638	31637616	STT3 oligosaccharyltransferase complex catalytic subunit B
B cells	STT3B	0.309687	-0.502919	0.462	0.643	1	Plasmablast	HC_B27+	0.181	HC	B27+	3	31532638	31637616	STT3 oligosaccharyltransferase complex catalytic subunit B
B cells	STUB1	0.58928	0.268431	0.692	0.56	1	Plasmablast	HC_B27-	0.132	HC	B27-	16	680224	682870	STIP1 homology and U-box containing protein 1
B cells	STUB1	0.407104	0.60941	0.692	0.5	1	Plasmablast	HC_B27+	0.192	HC	B27+	16	680224	682870	STIP1 homology and U-box containing protein 1
B cells	STX5	0.0936987	-1.06033	0.462	0.643	1	Plasmablast	HC_B27+	0.181	HC	B27+	11	62806860	62832051	syntaxin 5
B cells	STX7	0.0020003	-0.206708	0.513	0.646	1	B memory	HC_B27+	0.133	HC	B27+	6	132445867	132513198	syntaxin 7
B cells	STX7	0.392491	-0.29326	0.385	0.56	1	Plasmablast	HC_B27-	0.175	HC	B27-	6	132445867	132513198	syntaxin 7
B cells	SUCLG1	0.0548547	-1.16696	0.385	0.6	1	Plasmablast	HC_B27-	0.215	HC	B27-	2	84423528	84460045	succinate-CoA ligase GDP/ADP-forming subunit alpha
B cells	SUCLG1	0.230478	-0.778902	0.385	0.5	1	Plasmablast	HC_B27+	0.115	HC	B27+	2	84423528	84460045	succinate-CoA ligase GDP/ADP-forming subunit alpha
B cells	SUN2	0.224458	0.493822	0.538	0.4	1	Plasmablast	HC_B27-	0.138	HC	B27-	22	38733290	38794143	Sad1 and UNC84 domain containing 2
B cells	SUN2	0.142757	1.09093	0.538	0.357	1	Plasmablast	HC_B27+	0.181	HC	B27+	22	38733290	38794143	Sad1 and UNC84 domain containing 2
B cells	SYNE2	0.140608	-0.503062	0.231	0.52	1	Plasmablast	HC_B27-	0.289	HC	B27-	14	63761899	64226433	spectrin repeat containing nuclear envelope protein 2
B cells	SYNGR2	0.243071	-0.441925	0.462	0.64	1	Plasmablast	HC_B27-	0.178	HC	B27-	17	78168581	78173527	synaptogyrin 2
B cells	SYNGR2	0.242701	-0.614024	0.462	0.643	1	Plasmablast	HC_B27+	0.181	HC	B27+	17	78168581	78173527	synaptogyrin 2
B cells	SYNRG	0.144057	0.527027	0.692	0.56	1	Plasmablast	HC_B27-	0.132	HC	B27-	17	37514807	37609472	synergin gamma
B cells	SYTL1	0.188182	-0.698005	0.231	0.5	1	Plasmablast	HC_B27+	0.269	HC	B27+	1	27342020	27353937	synaptotagmin like 1
B cells	TAF15	0.0297452	-0.139787	0.457	0.56	1	B memory	HC_B27+	0.103	HC	B27+	17	35809482	35864615	TATA-box binding protein associated factor 15
B cells	TAF15	0.193015	0.498054	0.692	0.44	1	Plasmablast	HC_B27-	0.252	HC	B27-	17	35809482	35864615	TATA-box binding protein associated factor 15
B cells	TAF15	0.178289	0.694526	0.692	0.429	1	Plasmablast	HC_B27+	0.263	HC	B27+	17	35809482	35864615	TATA-box binding protein associated factor 15
B cells	TAF1D	0.0182536	-0.15429	0.517	0.621	1	B intermediate	HC_B27+	0.104	HC	B27+	11	93729948	93784391	TATA-box binding protein associated factor, RNA polymerase I subunit D
B cells	TAF1D	0.00834998	-0.115524	0.5	0.625	1	B memory	HC_B27+	0.125	HC	B27+	11	93729948	93784391	TATA-box binding protein associated factor, RNA polymerase I subunit D
B cells	TAF7	0.154678	-0.902811	0.462	0.64	1	Plasmablast	HC_B27-	0.178	HC	B27-	5	141259884	141320784	TATA-box binding protein associated factor 7
B cells	TAF9	0.471847	-0.353348	0.385	0.5	1	Plasmablast	HC_B27+	0.115	HC	B27+	5	69362026	69370013	TATA-box binding protein associated factor 9
B cells	TAGLN2	0.115473	-0.717969	0.923	0.76	1	Plasmablast	HC_B27-	0.163	HC	B27-	1	159918107	159925507	transgelin 2
B cells	TALAM1	0.000484171	-0.146917	0.789	0.892	1	B memory	HC_B27+	0.103	HC	B27+	11	65499312	65507432	TALAM1 transcript, MALAT1 antisense RNA
B cells	TALAM1	0.0401963	-1.29879	0.385	0.76	1	Plasmablast	HC_B27-	0.375	HC	B27-	11	65499312	65507432	TALAM1 transcript, MALAT1 antisense RNA
B cells	TALAM1	0.61934	-0.227604	0.385	0.571	1	Plasmablast	HC_B27+	0.186	HC	B27+	11	65499312	65507432	TALAM1 transcript, MALAT1 antisense RNA
B cells	TALDO1	0.430039	-0.434831	0.538	0.68	1	Plasmablast	HC_B27-	0.142	HC	B27-	11	747415	765012	transaldolase 1
B cells	TALDO1	0.307337	-0.681108	0.538	0.714	1	Plasmablast	HC_B27+	0.176	HC	B27+	11	747415	765012	transaldolase 1
B cells	TAOK3	0.0906029	-1.08958	0.385	0.6	1	Plasmablast	HC_B27-	0.215	HC	B27-	12	118149801	118372907	TAO kinase 3
B cells	TAOK3	0.0535924	-1.1991	0.385	0.643	1	Plasmablast	HC_B27+	0.258	HC	B27+	12	118149801	118372907	TAO kinase 3
B cells	TAP1	0.679717	-0.231977	0.538	0.64	1	Plasmablast	HC_B27-	0.102	HC	B27-	6	32845209	32853816	transporter 1, ATP binding cassette subfamily B member
B cells	TAP1	0.386928	-0.33361	0.538	0.786	1	Plasmablast	HC_B27+	0.248	HC	B27+	6	32845209	32853816	transporter 1, ATP binding cassette subfamily B member
B cells	TARDBP	0.0994179	-1.14105	0.308	0.56	1	Plasmablast	HC_B27-	0.252	HC	B27-	1	11012344	11030528	TAR DNA binding protein
B cells	TARS1	0.251864	1.03306	0.538	0.357	1	Plasmablast	HC_B27+	0.181	HC	B27+	5	33440696	33468091	threonyl-tRNA synthetase 1
B cells	TAX1BP1	0.352787	-0.411796	0.692	0.8	1	Plasmablast	HC_B27-	0.108	HC	B27-	7	27739331	27844564	Tax1 binding protein 1
B cells	TAX1BP1	0.232612	0.531699	0.692	0.429	1	Plasmablast	HC_B27+	0.263	HC	B27+	7	27739331	27844564	Tax1 binding protein 1
B cells	TBC1D10C	0.392491	0.530065	0.615	0.44	1	Plasmablast	HC_B27-	0.175	HC	B27-	11	67403915	67410089	TBC1 domain family member 10C
B cells	TBCA	0.121463	-0.75001	0.615	0.84	1	Plasmablast	HC_B27-	0.225	HC	B27-	5	77691166	77868780	tubulin folding cofactor A
B cells	TBCA	0.0404549	-0.99959	0.615	0.929	1	Plasmablast	HC_B27+	0.314	HC	B27+	5	77691166	77868780	tubulin folding cofactor A
B cells	TBCB	0.210416	-0.79279	0.385	0.5	1	Plasmablast	HC_B27+	0.115	HC	B27+	19	36114289	36125947	tubulin folding cofactor B
B cells	TBL1XR1	0.699479	-0.131706	0.462	0.571	1	Plasmablast	HC_B27+	0.109	HC	B27+	3	177019340	177228000	TBL1X/Y related 1
B cells	TCF25	0.316382	-0.47982	0.769	0.88	1	Plasmablast	HC_B27-	0.111	HC	B27-	16	89873570	89913627	transcription factor 25
B cells	TCF4	0.170549	-0.815483	0.615	0.76	1	Plasmablast	HC_B27-	0.145	HC	B27-	18	55222185	55664787	transcription factor 4
B cells	TECR	0.69491	0.188652	0.538	0.429	1	Plasmablast	HC_B27+	0.109	HC	B27+	19	14517085	14565980	trans-2,3-enoyl-CoA reductase
B cells	TENT5C	0.66456	-0.132821	0.692	0.8	1	Plasmablast	HC_B27-	0.108	HC	B27-	1	117606048	117628389	terminal nucleotidyltransferase 5C
B cells	TENT5C	0.714435	0.160491	0.692	0.857	1	Plasmablast	HC_B27+	0.165	HC	B27+	1	117606048	117628389	terminal nucleotidyltransferase 5C
B cells	TERF2IP	0.170549	-0.501646	0.538	0.8	1	Plasmablast	HC_B27-	0.262	HC	B27-	16	75647773	75761872	TERF2 interacting protein
B cells	TERF2IP	0.497598	-0.309503	0.538	0.643	1	Plasmablast	HC_B27+	0.105	HC	B27+	16	75647773	75761872	TERF2 interacting protein
B cells	TES	0.013638	-1.88286	0.231	0.64	1	Plasmablast	HC_B27-	0.409	HC	B27-	7	116210506	116258783	testin LIM domain protein
B cells	TFG	0.174143	0.979295	0.538	0.357	1	Plasmablast	HC_B27+	0.181	HC	B27+	3	100709295	100748964	trafficking from ER to golgi regulator
B cells	TFRC	0.448299	-0.732311	0.385	0.571	1	Plasmablast	HC_B27+	0.186	HC	B27+	3	196012511	196082153	transferrin receptor
B cells	TGFB1	0.126568	0.918407	0.538	0.24	1	Plasmablast	HC_B27-	0.298	HC	B27-	19	41301587	41353922	transforming growth factor beta 1
B cells	TGFB1	0.251864	1.13919	0.538	0.357	1	Plasmablast	HC_B27+	0.181	HC	B27+	19	41301587	41353922	transforming growth factor beta 1
B cells	TGOLN2	0.211382	-0.497594	0.308	0.6	1	Plasmablast	HC_B27-	0.292	HC	B27-	2	85318027	85328251	trans-golgi network protein 2
B cells	TGOLN2	0.209464	-0.360037	0.308	0.643	1	Plasmablast	HC_B27+	0.335	HC	B27+	2	85318027	85328251	trans-golgi network protein 2
B cells	THOC2	0.5938	0.405244	0.692	0.429	1	Plasmablast	HC_B27+	0.263	HC	B27+	X	123600561	123733056	THO complex subunit 2
B cells	THOC7	0.69491	0.132283	0.538	0.429	1	Plasmablast	HC_B27+	0.109	HC	B27+	3	63833870	63863868	THO complex subunit 7
B cells	THRAP3	0.324877	0.465	0.692	0.56	1	Plasmablast	HC_B27-	0.132	HC	B27-	1	36224432	36305357	thyroid hormone receptor associated protein 3
B cells	TIMM10	0.196957	0.764023	0.538	0.32	1	Plasmablast	HC_B27-	0.218	HC	B27-	11	57528464	57530803	translocase of inner mitochondrial membrane 10
B cells	TIMM10	0.210416	1.01652	0.538	0.357	1	Plasmablast	HC_B27+	0.181	HC	B27+	11	57528464	57530803	translocase of inner mitochondrial membrane 10
B cells	TIMM13	0.0287086	-1.51937	0.385	0.643	1	Plasmablast	HC_B27+	0.258	HC	B27+	19	2425625	2427586	translocase of inner mitochondrial membrane 13
B cells	TIMM17B	0.0475256	-0.914294	0.308	0.714	1	Plasmablast	HC_B27+	0.406	HC	B27+	X	48893447	48898143	translocase of inner mitochondrial membrane 17B
B cells	TIPRL	0.413536	-0.649284	0.308	0.5	1	Plasmablast	HC_B27+	0.192	HC	B27+	1	168178962	168202109	TOR signaling pathway regulator
B cells	TLE5	0.788444	-0.478132	0.846	0.714	1	Plasmablast	HC_B27+	0.132	HC	B27+	19	3052910	3063107	TLE family member 5, transcriptional modulator
B cells	TM9SF2	0.699479	0.635941	0.462	0.571	1	Plasmablast	HC_B27+	0.109	HC	B27+	13	99446311	99564048	transmembrane 9 superfamily member 2
B cells	TM9SF3	0.0503438	-1.19639	0.538	0.68	1	Plasmablast	HC_B27-	0.142	HC	B27-	10	96518110	96587452	transmembrane 9 superfamily member 3
B cells	TM9SF3	0.183049	-0.671773	0.538	0.643	1	Plasmablast	HC_B27+	0.105	HC	B27+	10	96518110	96587452	transmembrane 9 superfamily member 3
B cells	TMA16	0.15786	-1.08208	0.308	0.571	1	Plasmablast	HC_B27+	0.263	HC	B27+	4	163494442	163520539	translation machinery associated 16 homolog
B cells	TMBIM4	0.00378176	-0.193251	0.429	0.562	1	B memory	HC_B27+	0.133	HC	B27+	12	66135846	66170027	transmembrane BAX inhibitor motif containing 4
B cells	TMBIM4	0.449526	-0.3646	0.692	0.857	1	Plasmablast	HC_B27+	0.165	HC	B27+	12	66135846	66170027	transmembrane BAX inhibitor motif containing 4
B cells	TMC6	0.878886	0.200111	0.615	0.5	1	Plasmablast	HC_B27+	0.115	HC	B27+	17	78107397	78132407	transmembrane channel like 6
B cells	TMC8	0.585668	-0.104985	0.308	0.5	1	Plasmablast	HC_B27+	0.192	HC	B27+	17	78130770	78142968	transmembrane channel like 8
B cells	TMCO1	0.046174	-0.878694	0.615	0.88	1	Plasmablast	HC_B27-	0.265	HC	B27-	1	165724293	165827755	transmembrane and coiled-coil domains 1
B cells	TMCO1	0.258185	-0.625258	0.615	0.786	1	Plasmablast	HC_B27+	0.171	HC	B27+	1	165724293	165827755	transmembrane and coiled-coil domains 1
B cells	TMED4	0.679717	0.22286	0.692	0.56	1	Plasmablast	HC_B27-	0.132	HC	B27-	7	44577894	44582287	transmembrane p24 trafficking protein 4
B cells	TMEM123	0.302127	-0.660108	0.385	0.52	1	Plasmablast	HC_B27-	0.135	HC	B27-	11	102396332	102470384	transmembrane protein 123
B cells	TMEM123	0.307861	-0.661609	0.385	0.571	1	Plasmablast	HC_B27+	0.186	HC	B27+	11	102396332	102470384	transmembrane protein 123
B cells	TMEM134	0.710506	0.122418	0.538	0.4	1	Plasmablast	HC_B27-	0.138	HC	B27-	11	67461710	67469272	transmembrane protein 134
B cells	TMEM147	0.315542	0.623428	0.615	0.429	1	Plasmablast	HC_B27+	0.186	HC	B27+	19	35545600	35547526	transmembrane protein 147
B cells	TMEM14B	0.350998	0.586422	0.538	0.357	1	Plasmablast	HC_B27+	0.181	HC	B27+	6	10747759	10852753	transmembrane protein 14B
B cells	TMEM154	0.0213786	-0.131405	0.473	0.574	1	B intermediate	HC_B27-	0.101	HC	B27-	4	152618628	152680012	transmembrane protein 154
B cells	TMEM156	7.34825e-05	-0.273964	0.373	0.515	1	B memory	HC_B27+	0.142	HC	B27+	4	38966744	39032922	transmembrane protein 156
B cells	TMEM160	0.0130407	1.1345	0.846	0.4	1	Plasmablast	HC_B27-	0.446	HC	B27-	19	47045909	47048624	transmembrane protein 160
B cells	TMEM167A	0.364615	0.397584	0.846	0.6	1	Plasmablast	HC_B27-	0.246	HC	B27-	5	83052846	83077863	transmembrane protein 167A
B cells	TMEM167A	0.0303003	1.16955	0.846	0.429	1	Plasmablast	HC_B27+	0.417	HC	B27+	5	83052846	83077863	transmembrane protein 167A
B cells	TMEM205	0.142757	-0.798507	0.308	0.571	1	Plasmablast	HC_B27+	0.263	HC	B27+	19	11342776	11346518	transmembrane protein 205
B cells	TMEM208	0.446809	0.20667	0.923	0.64	1	Plasmablast	HC_B27-	0.283	HC	B27-	16	67227103	67229278	transmembrane protein 208
B cells	TMEM208	0.295325	0.553768	0.923	0.714	1	Plasmablast	HC_B27+	0.209	HC	B27+	16	67227103	67229278	transmembrane protein 208
B cells	TMEM219	0.263794	-0.661495	0.462	0.643	1	Plasmablast	HC_B27+	0.181	HC	B27+	16	29940885	29973050	transmembrane protein 219
B cells	TMEM238	0.0872256	-1.03847	0.308	0.6	1	Plasmablast	HC_B27-	0.292	HC	B27-	19	55379244	55384292	transmembrane protein 238
B cells	TMEM238	0.0530083	-1.13897	0.308	0.643	1	Plasmablast	HC_B27+	0.335	HC	B27+	19	55379244	55384292	transmembrane protein 238
B cells	TMEM243	0.69491	0.284069	0.538	0.429	1	Plasmablast	HC_B27+	0.109	HC	B27+	7	87196160	87220587	transmembrane protein 243
B cells	TMEM248	0.0942512	-0.918504	0.308	0.643	1	Plasmablast	HC_B27+	0.335	HC	B27+	7	66921225	66958551	transmembrane protein 248
B cells	TMEM258	0.000761236	-0.19855	0.452	0.585	1	B intermediate	HC_B27-	0.133	HC	B27-	11	61768501	61792802	transmembrane protein 258
B cells	TMEM259	0.0180141	1.49783	0.615	0.24	1	Plasmablast	HC_B27-	0.375	HC	B27-	19	1009648	1021179	transmembrane protein 259
B cells	TMEM259	0.142757	1.07984	0.615	0.286	1	Plasmablast	HC_B27+	0.329	HC	B27+	19	1009648	1021179	transmembrane protein 259
B cells	TMEM50A	0.753514	0.144897	0.769	0.6	1	Plasmablast	HC_B27-	0.169	HC	B27-	1	25338317	25362361	transmembrane protein 50A
B cells	TMEM50B	0.157163	-0.745018	0.308	0.56	1	Plasmablast	HC_B27-	0.252	HC	B27-	21	33432485	33479974	transmembrane protein 50B
B cells	TMEM50B	0.354076	-0.60488	0.308	0.5	1	Plasmablast	HC_B27+	0.192	HC	B27+	21	33432485	33479974	transmembrane protein 50B
B cells	TMEM87A	0.251864	-0.62765	0.308	0.571	1	Plasmablast	HC_B27+	0.263	HC	B27+	15	42210447	42273534	transmembrane protein 87A
B cells	TMF1	0.883572	-0.305952	0.615	0.48	1	Plasmablast	HC_B27-	0.135	HC	B27-	3	69019827	69052339	TATA element modulatory factor 1
B cells	TNFAIP8	0.768022	-0.265462	0.769	0.643	1	Plasmablast	HC_B27+	0.126	HC	B27+	5	119268692	119399688	TNF alpha induced protein 8
B cells	TNFRSF13B	0.0019721	-0.206058	0.435	0.536	1	B intermediate	HC_B27-	0.101	HC	B27-	17	16929816	16972118	TNF receptor superfamily member 13B
B cells	TNFRSF13B	0.252736	-0.699205	0.692	0.84	1	Plasmablast	HC_B27-	0.148	HC	B27-	17	16929816	16972118	TNF receptor superfamily member 13B
B cells	TNFRSF14	0.226456	-0.883872	0.462	0.571	1	Plasmablast	HC_B27+	0.109	HC	B27+	1	2555639	2565382	TNF receptor superfamily member 14
B cells	TNFRSF17	0.752406	0.114467	0.846	1	1	Plasmablast	HC_B27+	0.154	HC	B27+	16	11965210	11968068	TNF receptor superfamily member 17
B cells	TNRC6B	0.851211	-0.169371	0.846	0.6	1	Plasmablast	HC_B27-	0.246	HC	B27-	22	40044817	40335808	trinucleotide repeat containing adaptor 6B
B cells	TNRC6B	0.116744	0.69755	0.846	0.429	1	Plasmablast	HC_B27+	0.417	HC	B27+	22	40044817	40335808	trinucleotide repeat containing adaptor 6B
B cells	TOMM20	0.366755	-0.435607	0.692	0.857	1	Plasmablast	HC_B27+	0.165	HC	B27+	1	235109341	235128837	translocase of outer mitochondrial membrane 20
B cells	TOMM22	0.372944	0.795207	0.538	0.36	1	Plasmablast	HC_B27-	0.178	HC	B27-	22	38681957	38685421	translocase of outer mitochondrial membrane 22
B cells	TOMM22	0.656686	0.419724	0.538	0.429	1	Plasmablast	HC_B27+	0.109	HC	B27+	22	38681957	38685421	translocase of outer mitochondrial membrane 22
B cells	TOMM7	0.281409	-0.437224	0.846	0.96	1	Plasmablast	HC_B27-	0.114	HC	B27-	7	22812628	22822849	translocase of outer mitochondrial membrane 7
B cells	TOMM7	0.343942	-0.316651	0.846	1	1	Plasmablast	HC_B27+	0.154	HC	B27+	7	22812628	22822849	translocase of outer mitochondrial membrane 7
B cells	TOP2B	0.0600144	-1.31671	0.308	0.56	1	Plasmablast	HC_B27-	0.252	HC	B27-	3	25597978	25664909	DNA topoisomerase II beta
B cells	TP53INP1	0.440207	-0.676661	0.538	0.714	1	Plasmablast	HC_B27+	0.176	HC	B27+	8	94925972	94949378	tumor protein p53 inducible nuclear protein 1
B cells	TPD52	0.189449	-0.360104	0.769	0.929	1	Plasmablast	HC_B27+	0.16	HC	B27+	8	80034745	80231232	tumor protein D52
B cells	TPM3	0.252736	-0.403349	0.692	0.84	1	Plasmablast	HC_B27-	0.148	HC	B27-	1	154155308	154194648	tropomyosin 3
B cells	TPM4	0.563026	-0.13092	0.615	0.72	1	Plasmablast	HC_B27-	0.105	HC	B27-	19	16067021	16103002	tropomyosin 4
B cells	TPR	0.137555	-0.84586	0.615	0.72	1	Plasmablast	HC_B27-	0.105	HC	B27-	1	186311652	186375693	translocated promoter region, nuclear basket protein
B cells	TPRKB	0.0730353	-1.34571	0.154	0.5	1	Plasmablast	HC_B27+	0.346	HC	B27+	2	73729104	73737400	TP53RK binding protein
B cells	TPST2	0.0259433	1.18518	0.692	0.32	1	Plasmablast	HC_B27-	0.372	HC	B27-	22	26521996	26596717	tyrosylprotein sulfotransferase 2
B cells	TPST2	0.000301355	4.13435	0.692	0	1	Plasmablast	HC_B27+	0.692	HC	B27+	22	26521996	26596717	tyrosylprotein sulfotransferase 2
B cells	TRA2A	0.246836	-0.51415	0.385	0.643	1	Plasmablast	HC_B27+	0.258	HC	B27+	7	23504780	23532041	transformer 2 alpha homolog
B cells	TRADD	0.119679	-0.907856	0.462	0.68	1	Plasmablast	HC_B27-	0.218	HC	B27-	16	67154185	67159909	TNFRSF1A associated via death domain
B cells	TRADD	0.0830306	-0.899089	0.462	0.714	1	Plasmablast	HC_B27+	0.252	HC	B27+	16	67154185	67159909	TNFRSF1A associated via death domain
B cells	TRAM1	0.309393	0.283105	1	0.8	1	Plasmablast	HC_B27-	0.2	HC	B27-	8	70573218	70608416	translocation associated membrane protein 1
B cells	TRAM2	0.115907	-0.667664	0.231	0.643	1	Plasmablast	HC_B27+	0.412	HC	B27+	6	52497408	52577060	translocation associated membrane protein 2
B cells	TRAPPC1	0.0386862	-1.37352	0.462	0.72	1	Plasmablast	HC_B27-	0.258	HC	B27-	17	7930345	7932123	trafficking protein particle complex subunit 1
B cells	TRAPPC1	0.00169267	-1.34988	0.462	0.857	1	Plasmablast	HC_B27+	0.395	HC	B27+	17	7930345	7932123	trafficking protein particle complex subunit 1
B cells	TRAPPC3	0.199756	-0.566343	0.308	0.52	1	Plasmablast	HC_B27-	0.212	HC	B27-	1	36136570	36156053	trafficking protein particle complex subunit 3
B cells	TRBC2	0.540138	-0.477069	0.462	0.6	1	Plasmablast	HC_B27-	0.138	HC	B27-	7	142801041	142802748	T cell receptor beta constant 2
B cells	TRBC2	0.237722	-0.441223	0.462	0.714	1	Plasmablast	HC_B27+	0.252	HC	B27+	7	142801041	142802748	T cell receptor beta constant 2
B cells	TRIM22	3.31293e-12	-0.711212	0.411	0.599	2.079e-07	B intermediate	HC_B27+	0.188	HC	B27+	11	5689610	5737089	tripartite motif containing 22
B cells	TRIM22	4.73839e-18	-0.498493	0.364	0.516	2.97353e-13	B naive	HC_B27+	0.152	HC	B27+	11	5689610	5737089	tripartite motif containing 22
B cells	TRIM27	0.0409571	-1.48637	0.154	0.571	1	Plasmablast	HC_B27+	0.417	HC	B27+	6	28903002	28923988	tripartite motif containing 27
B cells	TRIP11	0.147867	-1.36886	0.385	0.56	1	Plasmablast	HC_B27-	0.175	HC	B27-	14	91965991	92040896	thyroid hormone receptor interactor 11
B cells	TRIP12	0.0523352	1.27857	0.538	0.2	1	Plasmablast	HC_B27-	0.338	HC	B27-	2	229763837	229923239	thyroid hormone receptor interactor 12
B cells	TSC22D3	0.00880083	1.83013	0.769	0.4	1	Plasmablast	HC_B27-	0.369	HC	B27-	X	107713221	107777342	TSC22 domain family member 3
B cells	TSC22D3	0.125425	0.666321	0.769	0.429	1	Plasmablast	HC_B27+	0.34	HC	B27+	X	107713221	107777342	TSC22 domain family member 3
B cells	TSG101	0.333331	0.66174	0.538	0.429	1	Plasmablast	HC_B27+	0.109	HC	B27+	11	18468336	18526951	tumor susceptibility 101
B cells	TSPO	0.264835	-0.476252	0.692	0.8	1	Plasmablast	HC_B27-	0.108	HC	B27-	22	43151547	43163242	translocator protein
B cells	TSR3	0.181695	0.946854	0.538	0.286	1	Plasmablast	HC_B27+	0.252	HC	B27+	16	1349240	1351878	TSR3 ribosome maturation factor
B cells	TSSC4	0.204825	-0.269442	0.231	0.52	1	Plasmablast	HC_B27-	0.289	HC	B27-	11	2400488	2403878	tumor suppressing subtransferable candidate 4
B cells	TSTD1	9.4261e-08	-0.415527	0.471	0.629	0.00591526	B intermediate	HC_B27-	0.158	HC	B27-	1	161037631	161038977	thiosulfate sulfurtransferase like domain containing 1
B cells	TSTD1	0.00605418	-0.190828	0.471	0.579	1	B intermediate	HC_B27+	0.108	HC	B27+	1	161037631	161038977	thiosulfate sulfurtransferase like domain containing 1
B cells	TSTD1	0.001374	-0.280076	0.427	0.532	1	B memory	HC_B27-	0.105	HC	B27-	1	161037631	161038977	thiosulfate sulfurtransferase like domain containing 1
B cells	TSTD1	4.50934e-20	-0.552859	0.436	0.611	2.82979e-15	B naive	HC_B27-	0.175	HC	B27-	1	161037631	161038977	thiosulfate sulfurtransferase like domain containing 1
B cells	TSTD1	6.71551e-15	-0.396707	0.436	0.575	4.21425e-10	B naive	HC_B27+	0.139	HC	B27+	1	161037631	161038977	thiosulfate sulfurtransferase like domain containing 1
B cells	TSTD1	0.706314	-0.144069	0.769	0.6	1	Plasmablast	HC_B27-	0.169	HC	B27-	1	161037631	161038977	thiosulfate sulfurtransferase like domain containing 1
B cells	TTC1	0.384004	-0.415728	0.385	0.64	1	Plasmablast	HC_B27-	0.255	HC	B27-	5	160009113	160065543	tetratricopeptide repeat domain 1
B cells	TTC1	0.810465	-0.15019	0.385	0.5	1	Plasmablast	HC_B27+	0.115	HC	B27+	5	160009113	160065543	tetratricopeptide repeat domain 1
B cells	TTC3	0.263473	-0.177662	0.385	0.56	1	Plasmablast	HC_B27-	0.175	HC	B27-	21	37073226	37203112	tetratricopeptide repeat domain 3
B cells	TUBA1B	0.147867	0.502765	0.692	0.4	1	Plasmablast	HC_B27-	0.292	HC	B27-	12	49127782	49131397	tubulin alpha 1b
B cells	TUBA1B	0.0797064	1.04184	0.692	0.429	1	Plasmablast	HC_B27+	0.263	HC	B27+	12	49127782	49131397	tubulin alpha 1b
B cells	TUBB4B	0.360122	-0.384227	0.385	0.571	1	Plasmablast	HC_B27+	0.186	HC	B27+	9	137241287	137243707	tubulin beta 4B class IVb
B cells	TUBGCP2	0.263779	0.789072	0.538	0.286	1	Plasmablast	HC_B27+	0.252	HC	B27+	10	133278635	133318823	tubulin gamma complex associated protein 2
B cells	TUFM	0.119394	0.62249	0.846	0.64	1	Plasmablast	HC_B27-	0.206	HC	B27-	16	28842411	28846348	Tu translation elongation factor, mitochondrial
B cells	TUFM	0.826227	0.104904	0.846	0.714	1	Plasmablast	HC_B27+	0.132	HC	B27+	16	28842411	28846348	Tu translation elongation factor, mitochondrial
B cells	TUT4	0.000192573	-0.299311	0.451	0.573	1	B intermediate	HC_B27+	0.122	HC	B27+	1	52408282	52553487	terminal uridylyl transferase 4
B cells	TUT4	0.403308	-0.407483	0.615	0.786	1	Plasmablast	HC_B27+	0.171	HC	B27+	1	52408282	52553487	terminal uridylyl transferase 4
B cells	TWF2	0.251864	-0.732998	0.308	0.571	1	Plasmablast	HC_B27+	0.263	HC	B27+	3	52228612	52246788	twinfilin actin binding protein 2
B cells	TXN2	0.012046	1.34373	0.692	0.24	1	Plasmablast	HC_B27-	0.452	HC	B27-	22	36467046	36481640	thioredoxin 2
B cells	TXN2	0.979958	-0.258044	0.692	0.5	1	Plasmablast	HC_B27+	0.192	HC	B27+	22	36467046	36481640	thioredoxin 2
B cells	TXNDC11	0.324741	-0.493083	0.615	0.72	1	Plasmablast	HC_B27-	0.105	HC	B27-	16	11679083	11742857	thioredoxin domain containing 11
B cells	TXNDC11	0.647566	0.424475	0.615	0.5	1	Plasmablast	HC_B27+	0.115	HC	B27+	16	11679083	11742857	thioredoxin domain containing 11
B cells	TXNDC5	0.636166	-0.944728	0.692	0.571	1	Plasmablast	HC_B27+	0.121	HC	B27+	6	7881517	7910788	thioredoxin domain containing 5
B cells	TXNL1	0.372942	-0.408612	0.615	0.72	1	Plasmablast	HC_B27-	0.105	HC	B27-	18	56597209	56651600	thioredoxin like 1
B cells	TXNL4A	0.766473	0.432865	0.615	0.72	1	Plasmablast	HC_B27-	0.105	HC	B27-	18	79970813	80033949	thioredoxin like 4A
B cells	TYMP	0.423971	0.407468	0.692	0.52	1	Plasmablast	HC_B27-	0.172	HC	B27-	22	50525752	50530032	thymidine phosphorylase
B cells	U2SURP	0.241381	-0.442997	0.385	0.6	1	Plasmablast	HC_B27-	0.215	HC	B27-	3	142964497	143060725	U2 snRNP associated SURP domain containing
B cells	U2SURP	0.388225	-0.376966	0.385	0.571	1	Plasmablast	HC_B27+	0.186	HC	B27+	3	142964497	143060725	U2 snRNP associated SURP domain containing
B cells	UAP1	0.504691	0.534407	0.615	0.48	1	Plasmablast	HC_B27-	0.135	HC	B27-	1	162561722	162601240	UDP-N-acetylglucosamine pyrophosphorylase 1
B cells	UAP1	0.207306	1.16553	0.615	0.429	1	Plasmablast	HC_B27+	0.186	HC	B27+	1	162561722	162601240	UDP-N-acetylglucosamine pyrophosphorylase 1
B cells	UBA2	0.326123	0.42667	0.615	0.4	1	Plasmablast	HC_B27-	0.215	HC	B27-	19	34428352	34471251	ubiquitin like modifier activating enzyme 2
B cells	UBA2	0.0233317	1.8514	0.615	0.143	1	Plasmablast	HC_B27+	0.472	HC	B27+	19	34428352	34471251	ubiquitin like modifier activating enzyme 2
B cells	UBALD2	0.48476	0.213624	0.692	0.56	1	Plasmablast	HC_B27-	0.132	HC	B27-	17	76265348	76271298	UBA like domain containing 2
B cells	UBALD2	0.643786	-0.386852	0.692	0.929	1	Plasmablast	HC_B27+	0.237	HC	B27+	17	76265348	76271298	UBA like domain containing 2
B cells	UBE2A	0.434078	0.265808	0.615	0.4	1	Plasmablast	HC_B27-	0.215	HC	B27-	X	119474802	119591083	ubiquitin conjugating enzyme E2 A
B cells	UBE2A	0.424997	0.295432	0.615	0.429	1	Plasmablast	HC_B27+	0.186	HC	B27+	X	119474802	119591083	ubiquitin conjugating enzyme E2 A
B cells	UBE2B	0.294967	0.568768	0.769	0.64	1	Plasmablast	HC_B27-	0.129	HC	B27-	5	134371184	134392108	ubiquitin conjugating enzyme E2 B
B cells	UBE2B	0.088067	1.13154	0.769	0.571	1	Plasmablast	HC_B27+	0.198	HC	B27+	5	134371184	134392108	ubiquitin conjugating enzyme E2 B
B cells	UBE2E1	0.131606	-1.00296	0.231	0.52	1	Plasmablast	HC_B27-	0.289	HC	B27-	3	23805955	23891640	ubiquitin conjugating enzyme E2 E1
B cells	UBE2G1	0.925782	-0.142994	0.846	0.68	1	Plasmablast	HC_B27-	0.166	HC	B27-	17	4269259	4366675	ubiquitin conjugating enzyme E2 G1
B cells	UBE2H	0.408767	-0.360002	0.308	0.571	1	Plasmablast	HC_B27+	0.263	HC	B27+	7	129830732	129952960	ubiquitin conjugating enzyme E2 H
B cells	UBE2K	0.439658	-0.360892	0.385	0.5	1	Plasmablast	HC_B27+	0.115	HC	B27+	4	39698109	39782792	ubiquitin conjugating enzyme E2 K
B cells	UBE2L3	0.631419	0.112986	0.692	0.52	1	Plasmablast	HC_B27-	0.172	HC	B27-	22	21549447	21624034	ubiquitin conjugating enzyme E2 L3
B cells	UBE2L3	0.436122	0.380835	0.692	0.5	1	Plasmablast	HC_B27+	0.192	HC	B27+	22	21549447	21624034	ubiquitin conjugating enzyme E2 L3
B cells	UBE2M	0.36841	1.06698	0.538	0.286	1	Plasmablast	HC_B27+	0.252	HC	B27+	19	58555712	58558954	ubiquitin conjugating enzyme E2 M
B cells	UBE3A	0.0381425	-0.489114	0.077	0.5	1	Plasmablast	HC_B27+	0.423	HC	B27+	15	25333728	25439051	ubiquitin protein ligase E3A
B cells	UBL5	4.46691e-05	-0.237231	0.595	0.74	1	B intermediate	HC_B27-	0.145	HC	B27-	19	9827892	9830115	ubiquitin like 5
B cells	UBQLN1	0.303928	0.74281	0.538	0.36	1	Plasmablast	HC_B27-	0.178	HC	B27-	9	83659968	83707958	ubiquilin 1
B cells	UBQLN1	0.439658	0.655862	0.538	0.357	1	Plasmablast	HC_B27+	0.181	HC	B27+	9	83659968	83707958	ubiquilin 1
B cells	UBR5	0.0590955	-1.18834	0.385	0.6	1	Plasmablast	HC_B27-	0.215	HC	B27-	8	102252273	102412759	ubiquitin protein ligase E3 component n-recognin 5
B cells	UBR5	0.226456	-0.916297	0.385	0.643	1	Plasmablast	HC_B27+	0.258	HC	B27+	8	102252273	102412759	ubiquitin protein ligase E3 component n-recognin 5
B cells	UBTF	0.0468436	-1.39015	0.154	0.52	1	Plasmablast	HC_B27-	0.366	HC	B27-	17	44205033	44221626	upstream binding transcription factor
B cells	UCHL5	0.0365855	-1.56502	0.231	0.52	1	Plasmablast	HC_B27-	0.289	HC	B27-	1	193012250	193060080	ubiquitin C-terminal hydrolase L5
B cells	UCHL5	0.0358408	-1.3621	0.231	0.571	1	Plasmablast	HC_B27+	0.34	HC	B27+	1	193012250	193060080	ubiquitin C-terminal hydrolase L5
B cells	UCP2	0.407415	-0.27518	0.615	0.72	1	Plasmablast	HC_B27-	0.105	HC	B27-	11	73974672	73982843	uncoupling protein 2
B cells	UFD1	0.303024	-0.498666	0.462	0.714	1	Plasmablast	HC_B27+	0.252	HC	B27+	22	19449911	19479202	ubiquitin recognition factor in ER associated degradation 1
B cells	UFM1	0.491297	-0.360285	0.769	0.643	1	Plasmablast	HC_B27+	0.126	HC	B27+	13	38349849	38363619	ubiquitin fold modifier 1
B cells	UPF2	0.0431161	-1.39923	0.154	0.52	1	Plasmablast	HC_B27-	0.366	HC	B27-	10	11920022	12043170	UPF2 regulator of nonsense mediated mRNA decay
B cells	UPF2	0.0121564	-1.62887	0.154	0.643	1	Plasmablast	HC_B27+	0.489	HC	B27+	10	11920022	12043170	UPF2 regulator of nonsense mediated mRNA decay
B cells	UQCR11	0.370758	0.564934	0.923	0.76	1	Plasmablast	HC_B27-	0.163	HC	B27-	19	1597169	1605473	ubiquinol-cytochrome c reductase, complex III subunit XI
B cells	URM1	0.190772	-0.989283	0.308	0.5	1	Plasmablast	HC_B27+	0.192	HC	B27+	9	128371361	128392016	ubiquitin related modifier 1
B cells	USP15	0.162313	-0.703899	0.538	0.64	1	Plasmablast	HC_B27-	0.102	HC	B27-	12	62260338	62417431	ubiquitin specific peptidase 15
B cells	USP15	0.417626	0.787892	0.538	0.429	1	Plasmablast	HC_B27+	0.109	HC	B27+	12	62260338	62417431	ubiquitin specific peptidase 15
B cells	USP16	0.00200215	-1.47272	0.308	0.857	1	Plasmablast	HC_B27+	0.549	HC	B27+	21	29024629	29054488	ubiquitin specific peptidase 16
B cells	USP3	0.224458	0.74255	0.615	0.36	1	Plasmablast	HC_B27-	0.255	HC	B27-	15	63504511	63594640	ubiquitin specific peptidase 3
B cells	USP3	0.487154	0.534305	0.615	0.429	1	Plasmablast	HC_B27+	0.186	HC	B27+	15	63504511	63594640	ubiquitin specific peptidase 3
B cells	USP48	0.184424	-1.03663	0.462	0.64	1	Plasmablast	HC_B27-	0.178	HC	B27-	1	21678298	21783606	ubiquitin specific peptidase 48
B cells	USP7	0.651707	0.180663	0.462	0.6	1	Plasmablast	HC_B27-	0.138	HC	B27-	16	8892097	8975328	ubiquitin specific peptidase 7
B cells	USP8	0.689371	0.350804	0.538	0.357	1	Plasmablast	HC_B27+	0.181	HC	B27+	15	50424380	50514421	ubiquitin specific peptidase 8
B cells	UTP3	0.0754082	-1.0564	0.308	0.643	1	Plasmablast	HC_B27+	0.335	HC	B27+	4	70688532	70690551	UTP3 small subunit processome component
B cells	VAMP2	0.32722	-0.640464	0.538	0.643	1	Plasmablast	HC_B27+	0.105	HC	B27+	17	8159149	8163546	vesicle associated membrane protein 2
B cells	VAMP5	0.317991	-0.697743	0.385	0.52	1	Plasmablast	HC_B27-	0.135	HC	B27-	2	85584431	85593406	vesicle associated membrane protein 5
B cells	VAMP5	0.379206	-0.878462	0.385	0.5	1	Plasmablast	HC_B27+	0.115	HC	B27+	2	85584431	85593406	vesicle associated membrane protein 5
B cells	VAMP8	0.0148152	-0.172346	0.416	0.516	1	B intermediate	HC_B27-	0.1	HC	B27-	2	85561562	85582031	vesicle associated membrane protein 8
B cells	VAMP8	0.0664336	-0.592493	0.615	0.857	1	Plasmablast	HC_B27+	0.242	HC	B27+	2	85561562	85582031	vesicle associated membrane protein 8
B cells	VCP	0.211983	0.543666	0.846	0.643	1	Plasmablast	HC_B27+	0.203	HC	B27+	9	35053928	35072668	valosin containing protein
B cells	VDAC1	0.757202	-0.214521	0.615	0.48	1	Plasmablast	HC_B27-	0.135	HC	B27-	5	133971871	134004975	voltage dependent anion channel 1
B cells	VDAC2	0.0981739	-0.543282	0.615	0.88	1	Plasmablast	HC_B27-	0.265	HC	B27-	10	75210154	75231448	voltage dependent anion channel 2
B cells	VDAC2	0.509047	0.375736	0.615	0.5	1	Plasmablast	HC_B27+	0.115	HC	B27+	10	75210154	75231448	voltage dependent anion channel 2
B cells	VDAC3	0.0660902	-0.786042	0.308	0.68	1	Plasmablast	HC_B27-	0.372	HC	B27-	8	42391624	42405937	voltage dependent anion channel 3
B cells	VMA21	0.150076	-0.752598	0.231	0.52	1	Plasmablast	HC_B27-	0.289	HC	B27-	X	151396515	151409364	vacuolar ATPase assembly factor VMA21
B cells	VOPP1	0.583857	0.214415	0.769	0.5	1	Plasmablast	HC_B27+	0.269	HC	B27+	7	55436056	55572988	VOPP1 WW domain binding protein
B cells	VPREB3	4.21031e-13	-0.338389	0.612	0.744	2.64214e-08	B naive	HC_B27-	0.132	HC	B27-	22	23752743	23754425	V-set pre-B cell surrogate light chain 3
B cells	VPS13C	0.001778	-0.282914	0.534	0.639	1	B intermediate	HC_B27+	0.105	HC	B27+	15	61852389	62060473	vacuolar protein sorting 13 homolog C
B cells	VPS13C	0.000907099	-0.343665	0.479	0.587	1	B memory	HC_B27+	0.108	HC	B27+	15	61852389	62060473	vacuolar protein sorting 13 homolog C
B cells	VPS13C	6.48895e-10	-0.424763	0.456	0.56	4.07208e-05	B naive	HC_B27+	0.104	HC	B27+	15	61852389	62060473	vacuolar protein sorting 13 homolog C
B cells	VPS13C	0.901632	-0.123679	0.846	0.5	1	Plasmablast	HC_B27+	0.346	HC	B27+	15	61852389	62060473	vacuolar protein sorting 13 homolog C
B cells	VPS28	0.56567	0.110328	0.923	0.64	1	Plasmablast	HC_B27-	0.283	HC	B27-	8	144423601	144428563	VPS28 subunit of ESCRT-I
B cells	VPS28	0.733704	-0.101507	0.923	0.786	1	Plasmablast	HC_B27+	0.137	HC	B27+	8	144423601	144428563	VPS28 subunit of ESCRT-I
B cells	VPS29	0.875241	0.148351	0.769	0.6	1	Plasmablast	HC_B27-	0.169	HC	B27-	12	110491083	110502111	VPS29 retromer complex component
B cells	VPS35	0.0827791	-0.818714	0.154	0.5	1	Plasmablast	HC_B27+	0.346	HC	B27+	16	46656132	46689518	VPS35 retromer complex component
B cells	VPS36	0.344754	-0.547512	0.308	0.52	1	Plasmablast	HC_B27-	0.212	HC	B27-	13	52412602	52450634	vacuolar protein sorting 36 homolog
B cells	VPS4B	0.196957	0.652613	0.538	0.32	1	Plasmablast	HC_B27-	0.218	HC	B27-	18	63389190	63422483	vacuolar protein sorting 4 homolog B
B cells	VPS4B	0.439658	0.40305	0.538	0.357	1	Plasmablast	HC_B27+	0.181	HC	B27+	18	63389190	63422483	vacuolar protein sorting 4 homolog B
B cells	VPS51	0.324158	-0.341833	0.308	0.571	1	Plasmablast	HC_B27+	0.263	HC	B27+	11	65089324	65111862	VPS51 subunit of GARP complex
B cells	VSIR	0.656686	0.453326	0.385	0.571	1	Plasmablast	HC_B27+	0.186	HC	B27+	10	71747556	71773520	V-set immunoregulatory receptor
B cells	VTI1B	0.505295	0.422241	0.538	0.357	1	Plasmablast	HC_B27+	0.181	HC	B27+	14	67647085	67674820	vesicle transport through interaction with t-SNAREs 1B
B cells	WARS1	0.0151189	-1.99728	0.231	0.56	1	Plasmablast	HC_B27-	0.329	HC	B27-	14	100333790	100376805	tryptophanyl-tRNA synthetase 1
B cells	WASHC3	0.439658	0.367498	0.538	0.357	1	Plasmablast	HC_B27+	0.181	HC	B27+	12	102012840	102062149	WASH complex subunit 3
B cells	WBP11	0.0915715	-0.914377	0.308	0.52	1	Plasmablast	HC_B27-	0.212	HC	B27-	12	14784582	14803486	WW domain binding protein 11
B cells	WBP2	0.0044727	2.12907	0.615	0.12	1	Plasmablast	HC_B27-	0.495	HC	B27-	17	75845699	75856507	WW domain binding protein 2
B cells	WBP2	0.000851949	3.24965	0.615	0	1	Plasmablast	HC_B27+	0.615	HC	B27+	17	75845699	75856507	WW domain binding protein 2
B cells	WDR1	0.134161	0.37551	0.692	0.36	1	Plasmablast	HC_B27-	0.332	HC	B27-	4	10068089	10116972	WD repeat domain 1
B cells	WDR11	0.252308	-0.712276	0.308	0.5	1	Plasmablast	HC_B27+	0.192	HC	B27+	10	120851305	120909524	WD repeat domain 11
B cells	WDR43	0.521443	0.466492	0.538	0.4	1	Plasmablast	HC_B27-	0.138	HC	B27-	2	28894667	28948219	WD repeat domain 43
B cells	WDR43	0.612647	0.456239	0.538	0.357	1	Plasmablast	HC_B27+	0.181	HC	B27+	2	28894667	28948219	WD repeat domain 43
B cells	WDR45	0.439658	0.764103	0.538	0.357	1	Plasmablast	HC_B27+	0.181	HC	B27+	X	49074433	49101170	WD repeat domain 45
B cells	WIPI2	0.0931245	-1.21329	0.231	0.52	1	Plasmablast	HC_B27-	0.289	HC	B27-	7	5190196	5233840	WD repeat domain, phosphoinositide interacting 2
B cells	WIPI2	0.188182	-1.19293	0.231	0.5	1	Plasmablast	HC_B27+	0.269	HC	B27+	7	5190196	5233840	WD repeat domain, phosphoinositide interacting 2
B cells	XIST	4.26475e-07	-0.324907	0.413	0.562	0.026763	B memory	HC_B27+	0.149	HC	B27+	X	73820649	73852723	X inactive specific transcript
B cells	XIST	0.00128648	-4.87844	0	0.56	1	Plasmablast	HC_B27-	0.56	HC	B27-	X	73820649	73852723	X inactive specific transcript
B cells	XIST	0.00196842	-4.40416	0	0.571	1	Plasmablast	HC_B27+	0.571	HC	B27+	X	73820649	73852723	X inactive specific transcript
B cells	XPA	0.863956	-0.180266	0.538	0.36	1	Plasmablast	HC_B27-	0.178	HC	B27-	9	97674909	97697340	XPA, DNA damage recognition and repair factor
B cells	XPA	0.60455	0.165239	0.538	0.286	1	Plasmablast	HC_B27+	0.252	HC	B27+	9	97674909	97697340	XPA, DNA damage recognition and repair factor
B cells	XPC	0.00686689	-2.42534	0.077	0.52	1	Plasmablast	HC_B27-	0.443	HC	B27-	3	14145147	14178621	XPC complex subunit, DNA damage recognition and repair factor
B cells	XPO1	0.336875	0.290961	0.538	0.28	1	Plasmablast	HC_B27-	0.258	HC	B27-	2	61476032	61538741	exportin 1
B cells	XPO1	0.324158	0.521328	0.538	0.357	1	Plasmablast	HC_B27+	0.181	HC	B27+	2	61476032	61538741	exportin 1
B cells	XRN1	0.230401	-0.580372	0.462	0.64	1	Plasmablast	HC_B27-	0.178	HC	B27-	3	142306607	142448062	5'-3' exoribonuclease 1
B cells	YARS1	0.117576	1.08923	0.538	0.28	1	Plasmablast	HC_B27-	0.258	HC	B27-	1	32775237	32818031	tyrosyl-tRNA synthetase 1
B cells	YARS1	0.448299	0.687855	0.538	0.429	1	Plasmablast	HC_B27+	0.109	HC	B27+	1	32775237	32818031	tyrosyl-tRNA synthetase 1
B cells	YIF1A	0.249688	-0.70278	0.385	0.56	1	Plasmablast	HC_B27-	0.175	HC	B27-	11	66284580	66289145	Yip1 interacting factor homolog A, membrane trafficking protein
B cells	YIF1A	0.505295	-0.364632	0.385	0.5	1	Plasmablast	HC_B27+	0.115	HC	B27+	11	66284580	66289145	Yip1 interacting factor homolog A, membrane trafficking protein
B cells	YME1L1	0.0358408	-1.51498	0.231	0.571	1	Plasmablast	HC_B27+	0.34	HC	B27+	10	27110111	27155266	YME1 like 1 ATPase
B cells	YTHDC1	0.321938	0.639014	0.692	0.429	1	Plasmablast	HC_B27+	0.263	HC	B27+	4	68310387	68350090	YTH N6-methyladenosine RNA binding protein C1
B cells	YTHDF2	0.346561	1.30342	0.615	0.357	1	Plasmablast	HC_B27+	0.258	HC	B27+	1	28736621	28769775	YTH N6-methyladenosine RNA binding protein F2
B cells	YWHAH	0.0749405	-1.16434	0.308	0.56	1	Plasmablast	HC_B27-	0.252	HC	B27-	22	31944522	31957603	tyrosine 3-monooxygenase/tryptophan 5-monooxygenase activation protein eta
B cells	YWHAQ	0.263473	-0.646034	0.385	0.56	1	Plasmablast	HC_B27-	0.175	HC	B27-	2	9583967	9630997	tyrosine 3-monooxygenase/tryptophan 5-monooxygenase activation protein theta
B cells	YWHAQ	0.539951	-0.305049	0.385	0.5	1	Plasmablast	HC_B27+	0.115	HC	B27+	2	9583967	9630997	tyrosine 3-monooxygenase/tryptophan 5-monooxygenase activation protein theta
B cells	YWHAZ	1.58205e-08	-0.21777	0.605	0.722	0.000992799	B naive	HC_B27+	0.117	HC	B27+	8	100916523	100953388	tyrosine 3-monooxygenase/tryptophan 5-monooxygenase activation protein zeta
B cells	YWHAZ	0.353946	0.339557	0.923	0.643	1	Plasmablast	HC_B27+	0.28	HC	B27+	8	100916523	100953388	tyrosine 3-monooxygenase/tryptophan 5-monooxygenase activation protein zeta
B cells	YY1	0.362492	-0.592404	0.538	0.72	1	Plasmablast	HC_B27-	0.182	HC	B27-	14	100238298	100282788	YY1 transcription factor
B cells	YY1	0.563407	-0.31362	0.538	0.643	1	Plasmablast	HC_B27+	0.105	HC	B27+	14	100238298	100282788	YY1 transcription factor
B cells	ZBP1	0.12133	-0.570227	0.385	0.714	1	Plasmablast	HC_B27+	0.329	HC	B27+	20	57603846	57620576	Z-DNA binding protein 1
B cells	ZBTB38	0.0987877	-0.315438	0.462	0.84	1	Plasmablast	HC_B27-	0.378	HC	B27-	3	141324213	141449792	zinc finger and BTB domain containing 38
B cells	ZBTB38	0.265965	0.223537	0.462	0.857	1	Plasmablast	HC_B27+	0.395	HC	B27+	3	141324213	141449792	zinc finger and BTB domain containing 38
B cells	ZBTB7A	0.350998	-0.514145	0.385	0.5	1	Plasmablast	HC_B27+	0.115	HC	B27+	19	4043303	4066899	zinc finger and BTB domain containing 7A
B cells	ZBTB8OS	0.204138	-0.619305	0.462	0.643	1	Plasmablast	HC_B27+	0.181	HC	B27+	1	32600172	32650903	zinc finger and BTB domain containing 8 opposite strand
B cells	ZC3H15	0.69411	0.25631	0.615	0.786	1	Plasmablast	HC_B27+	0.171	HC	B27+	2	186486253	186509361	zinc finger CCCH-type containing 15
B cells	ZC3HAV1	0.0994179	-0.897062	0.308	0.56	1	Plasmablast	HC_B27-	0.252	HC	B27-	7	139043515	139132122	zinc finger CCCH-type containing, antiviral 1
B cells	ZCRB1	0.529984	-0.544955	0.538	0.643	1	Plasmablast	HC_B27+	0.105	HC	B27+	12	42312086	42326257	zinc finger CCHC-type and RNA binding motif containing 1
B cells	ZDHHC12	0.300325	-0.583633	0.308	0.5	1	Plasmablast	HC_B27+	0.192	HC	B27+	9	128720870	128724127	zinc finger DHHC-type palmitoyltransferase 12
B cells	ZDHHC24	0.0141647	-1.71607	0.154	0.643	1	Plasmablast	HC_B27+	0.489	HC	B27+	11	66520637	66546235	zinc finger DHHC-type containing 24
B cells	ZFAND5	0.010907	1.38694	0.692	0.24	1	Plasmablast	HC_B27-	0.452	HC	B27-	9	72351413	72365235	zinc finger AN1-type containing 5
B cells	ZFAND5	0.0846651	1.01291	0.692	0.357	1	Plasmablast	HC_B27+	0.335	HC	B27+	9	72351413	72365235	zinc finger AN1-type containing 5
B cells	ZFAND6	0.0225142	-0.110845	0.437	0.553	1	B memory	HC_B27+	0.116	HC	B27+	15	80059568	80138393	zinc finger AN1-type containing 6
B cells	ZFAND6	0.172072	-0.763412	0.462	0.68	1	Plasmablast	HC_B27-	0.218	HC	B27-	15	80059568	80138393	zinc finger AN1-type containing 6
B cells	ZFAND6	0.144707	-0.660435	0.462	0.857	1	Plasmablast	HC_B27+	0.395	HC	B27+	15	80059568	80138393	zinc finger AN1-type containing 6
B cells	ZFAS1	0.134907	-0.813731	0.538	0.8	1	Plasmablast	HC_B27-	0.262	HC	B27-	20	49278178	49299600	ZNFX1 antisense RNA 1
B cells	ZFAS1	0.0401926	-1.18082	0.538	0.786	1	Plasmablast	HC_B27+	0.248	HC	B27+	20	49278178	49299600	ZNFX1 antisense RNA 1
B cells	ZFP36	0.290219	0.864717	0.615	0.48	1	Plasmablast	HC_B27-	0.135	HC	B27-	19	39406847	39409412	ZFP36 ring finger protein
B cells	ZFP36	0.787772	0.381768	0.615	0.857	1	Plasmablast	HC_B27+	0.242	HC	B27+	19	39406847	39409412	ZFP36 ring finger protein
B cells	ZFP36L1	0.00157056	-0.20319	0.44	0.567	1	B memory	HC_B27+	0.127	HC	B27+	14	68787660	68796253	ZFP36 ring finger protein like 1
B cells	ZKSCAN1	0.275604	-0.575668	0.308	0.5	1	Plasmablast	HC_B27+	0.192	HC	B27+	7	100015572	100041689	zinc finger with KRAB and SCAN domains 1
B cells	ZNF106	0.224458	-0.688592	0.308	0.52	1	Plasmablast	HC_B27-	0.212	HC	B27-	15	42412823	42491141	zinc finger protein 106
B cells	ZNF148	0.00196842	-3.10422	0	0.571	1	Plasmablast	HC_B27+	0.571	HC	B27+	3	125225669	125375325	zinc finger protein 148
B cells	ZNF207	0.333331	0.736183	0.538	0.429	1	Plasmablast	HC_B27+	0.109	HC	B27+	17	32350132	32381885	zinc finger protein 207
B cells	ZNF33A	0.190772	-1.0442	0.308	0.5	1	Plasmablast	HC_B27+	0.192	HC	B27+	10	38010650	38065088	zinc finger protein 33A
B cells	ZNF428	0.123567	-0.865687	0.231	0.5	1	Plasmablast	HC_B27+	0.269	HC	B27+	19	43607224	43619629	zinc finger protein 428
B cells	ZNF593	0.239982	0.442728	0.769	0.52	1	Plasmablast	HC_B27-	0.249	HC	B27-	1	26169908	26170873	zinc finger protein 593
B cells	ZNF593	0.219067	0.478462	0.769	0.643	1	Plasmablast	HC_B27+	0.126	HC	B27+	1	26169908	26170873	zinc finger protein 593
B cells	ZNF644	0.0523352	0.559875	0.538	0.2	1	Plasmablast	HC_B27-	0.338	HC	B27-	1	90915298	91022272	zinc finger protein 644
B cells	ZNF644	0.0963867	1.74462	0.538	0.286	1	Plasmablast	HC_B27+	0.252	HC	B27+	1	90915298	91022272	zinc finger protein 644
B cells	ZNF652	0.374542	-0.398333	0.385	0.56	1	Plasmablast	HC_B27-	0.175	HC	B27-	17	49289206	49362473	zinc finger protein 652
B cells	ZNF706	0.000729213	-0.200717	0.505	0.659	1	B intermediate	HC_B27-	0.154	HC	B27-	8	101177878	101206193	zinc finger protein 706
B cells	ZNF706	0.0766939	-0.602264	0.769	0.96	1	Plasmablast	HC_B27-	0.191	HC	B27-	8	101177878	101206193	zinc finger protein 706
B cells	ZNF706	0.331047	-0.494481	0.769	0.929	1	Plasmablast	HC_B27+	0.16	HC	B27+	8	101177878	101206193	zinc finger protein 706
B cells	ZNG1A	0.0269857	-1.36616	0.231	0.643	1	Plasmablast	HC_B27+	0.412	HC	B27+	9	120837	179147	Zn regulated GTPase metalloprotein activator 1A
B cells	ZNHIT3	0.722172	0.247112	0.462	0.643	1	Plasmablast	HC_B27+	0.181	HC	B27+	17	36486629	36499310	zinc finger HIT-type containing 3
B cells	ZNRD2	0.188158	0.654407	0.538	0.28	1	Plasmablast	HC_B27-	0.258	HC	B27-	11	65570460	65573942	zinc ribbon domain containing 2
B cells	ZRANB2	0.291239	-0.587042	0.385	0.68	1	Plasmablast	HC_B27-	0.295	HC	B27-	1	71063291	71081289	zinc finger RANBP2-type containing 2
B cells	ZRANB2	0.258284	-0.576363	0.385	0.786	1	Plasmablast	HC_B27+	0.401	HC	B27+	1	71063291	71081289	zinc finger RANBP2-type containing 2
M cells	ABHD2	1.15929e-92	-0.504289	0.363	0.529	7.27501e-88	CD14 Mono	HC_B27+	0.166	HC	B27+	15	89087459	89202355	abhydrolase domain containing 2, acylglycerol lipase
M cells	ADA2	4.87884e-28	-0.538741	0.678	0.785	3.06167e-23	CD16 Mono	HC_B27-	0.107	HC	B27-	22	17178790	17258235	adenosine deaminase 2
M cells	ADA2	3.23544e-06	-0.467314	0.61	0.752	0.203037	pDC	HC_B27+	0.142	HC	B27+	22	17178790	17258235	adenosine deaminase 2
M cells	ADAM10	4.58594e-69	-0.328562	0.601	0.745	2.87786e-64	CD14 Mono	HC_B27+	0.144	HC	B27+	15	58588809	58749791	ADAM metallopeptidase domain 10
M cells	ADAM10	4.94941e-18	-0.417384	0.581	0.681	3.10595e-13	CD16 Mono	HC_B27+	0.1	HC	B27+	15	58588809	58749791	ADAM metallopeptidase domain 10
M cells	ADCY7	6.28243e-23	-0.174539	0.413	0.515	3.94248e-18	CD14 Mono	HC_B27+	0.102	HC	B27+	16	50246137	50318135	adenylate cyclase 7
M cells	ADD3	2.13771e-80	-0.409373	0.511	0.661	1.3415e-75	CD14 Mono	HC_B27+	0.15	HC	B27+	10	109996368	110135565	adducin 3
M cells	ADISSP	6.61907e-09	0.425203	0.793	0.649	0.000415373	cDC2	HC_B27-	0.144	HC	B27-	20	3753508	3767781	adipose secreted signaling protein
M cells	ADPGK	2.5868e-25	-0.163644	0.441	0.551	1.62332e-20	CD14 Mono	HC_B27+	0.11	HC	B27+	15	72751294	72785846	ADP dependent glucokinase
M cells	AFTPH	5.9659e-42	-0.260314	0.423	0.551	3.74384e-37	CD14 Mono	HC_B27+	0.128	HC	B27+	2	64524299	64593005	aftiphilin
M cells	AGO4	1.37988e-47	-0.293076	0.422	0.553	8.65932e-43	CD14 Mono	HC_B27+	0.131	HC	B27+	1	35808016	35857890	argonaute RISC component 4
M cells	AGTPBP1	9.28161e-47	-0.29571	0.509	0.641	5.82458e-42	CD14 Mono	HC_B27+	0.132	HC	B27+	9	85546539	85742029	ATP/GTP binding carboxypeptidase 1
M cells	AGTPBP1	1.1094e-10	-0.748218	0.457	0.563	6.96191e-06	cDC2	HC_B27-	0.106	HC	B27-	9	85546539	85742029	ATP/GTP binding carboxypeptidase 1
M cells	AGTPBP1	7.09887e-06	-0.463294	0.457	0.576	0.445483	cDC2	HC_B27+	0.119	HC	B27+	9	85546539	85742029	ATP/GTP binding carboxypeptidase 1
M cells	AHNAK	5.32295e-08	-0.569682	0.659	0.797	0.00334036	pDC	HC_B27-	0.138	HC	B27-	11	62433542	62556235	AHNAK nucleoprotein
M cells	AKAP9	1.51882e-32	-0.223876	0.636	0.746	9.53118e-28	CD14 Mono	HC_B27+	0.11	HC	B27+	7	91940840	92110673	A-kinase anchoring protein 9
M cells	AKNA	1.63339e-37	-0.236961	0.471	0.596	1.02502e-32	CD14 Mono	HC_B27+	0.125	HC	B27+	9	114334156	114394405	AT-hook transcription factor
M cells	ALCAM	8.50878e-06	-0.453101	0.462	0.595	0.53396	cDC2	HC_B27+	0.133	HC	B27+	3	105366909	105576900	activated leukocyte cell adhesion molecule
M cells	ALOX5	3.24221e-27	-0.190559	0.473	0.586	2.03462e-22	CD14 Mono	HC_B27+	0.113	HC	B27+	10	45374176	45446119	arachidonate 5-lipoxygenase
M cells	ANKRD12	5.36202e-30	-0.197725	0.647	0.753	3.36488e-25	CD14 Mono	HC_B27+	0.106	HC	B27+	18	9136228	9285985	ankyrin repeat domain 12
M cells	ANKRD44	3.63073e-66	-0.310877	0.573	0.722	2.27843e-61	CD14 Mono	HC_B27+	0.149	HC	B27+	2	196967017	197311173	ankyrin repeat domain 44
M cells	ANXA2	1.91006e-06	-0.582527	0.452	0.626	0.119864	pDC	HC_B27-	0.174	HC	B27-	15	60347134	60402883	annexin A2
M cells	APAF1	1.11534e-43	-0.276941	0.469	0.6	6.99922e-39	CD14 Mono	HC_B27+	0.131	HC	B27+	12	98645290	98735433	apoptotic peptidase activating factor 1
M cells	APEX1	1.17924e-27	-0.198671	0.442	0.555	7.40022e-23	CD14 Mono	HC_B27+	0.113	HC	B27+	14	20455191	20457772	apurinic/apyrimidinic endodeoxyribonuclease 1
M cells	APOBEC3A	3.26761e-26	0.905447	0.555	0.43	2.05056e-21	CD16 Mono	HC_B27+	0.125	HC	B27+	22	38952741	38963184	apolipoprotein B mRNA editing enzyme catalytic subunit 3A
M cells	APOBR	1.96847e-21	-0.126942	0.405	0.509	1.23529e-16	CD14 Mono	HC_B27+	0.104	HC	B27+	16	28494643	28498964	apolipoprotein B receptor
M cells	ARAP1	1.11586e-13	-0.391844	0.498	0.605	7.00245e-09	CD16 Mono	HC_B27+	0.107	HC	B27+	11	72685069	72793599	ArfGAP with RhoGAP domain, ankyrin repeat and PH domain 1
M cells	ARF5	1.52026e-09	0.612473	0.687	0.578	9.54023e-05	cDC2	HC_B27+	0.109	HC	B27+	7	127588386	127591700	ADP ribosylation factor 5
M cells	ARF6	2.38965e-27	-0.18156	0.559	0.666	1.4996e-22	CD14 Mono	HC_B27+	0.107	HC	B27+	14	49893079	49897054	ADP ribosylation factor 6
M cells	ARHGAP45	4.95086e-28	-0.185599	0.499	0.621	3.10686e-23	CD14 Mono	HC_B27+	0.122	HC	B27+	19	1065923	1086628	Rho GTPase activating protein 45
M cells	ARHGEF2	2.65428e-50	-0.30866	0.376	0.507	1.66567e-45	CD14 Mono	HC_B27+	0.131	HC	B27+	1	155946851	156007070	Rho/Rac guanine nucleotide exchange factor 2
M cells	ARID1A	1.40695e-32	-0.182832	0.582	0.704	8.82915e-28	CD14 Mono	HC_B27+	0.122	HC	B27+	1	26693236	26782104	AT-rich interaction domain 1A
M cells	ARID1B	2.12229e-21	-0.136963	0.584	0.687	1.33182e-16	CD14 Mono	HC_B27+	0.103	HC	B27+	6	156776020	157210779	AT-rich interaction domain 1B
M cells	ARL17A	1.94038e-06	1.63854	0.51	0.225	0.121767	HSPC	HC_B27-	0.285	HC	B27-	17	46499780	46579695	ADP ribosylation factor like GTPase 17A
M cells	ASH1L	3.92164e-39	-0.25446	0.482	0.606	2.46099e-34	CD14 Mono	HC_B27+	0.124	HC	B27+	1	155335268	155563162	ASH1 like histone lysine methyltransferase
M cells	ATF6	2.60021e-24	-0.163125	0.417	0.525	1.63174e-19	CD14 Mono	HC_B27+	0.108	HC	B27+	1	161766298	161977574	activating transcription factor 6
M cells	ATF7IP	1.28435e-35	-0.249361	0.443	0.561	8.05978e-31	CD14 Mono	HC_B27+	0.118	HC	B27+	12	14365676	14502931	activating transcription factor 7 interacting protein
M cells	ATG16L2	4.17269e-28	-0.203218	0.409	0.524	2.61853e-23	CD14 Mono	HC_B27+	0.115	HC	B27+	11	72814406	72843674	autophagy related 16 like 2
M cells	ATG3	8.54059e-38	-0.214171	0.585	0.712	5.35956e-33	CD14 Mono	HC_B27+	0.127	HC	B27+	3	112532510	112562046	autophagy related 3
M cells	ATM	3.61014e-66	-0.309977	0.63	0.761	2.26551e-61	CD14 Mono	HC_B27+	0.131	HC	B27+	11	108222823	108369102	ATM serine/threonine kinase
M cells	ATM	7.65065e-06	-0.356251	0.634	0.736	0.480109	cDC2	HC_B27+	0.102	HC	B27+	11	108222823	108369102	ATM serine/threonine kinase
M cells	ATP1B1	3.44723e-06	0.489379	0.579	0.451	0.216327	cDC2	HC_B27-	0.128	HC	B27-	1	169105697	169310992	ATPase Na+/K+ transporting subunit beta 1
M cells	ATP2B1	6.11918e-46	-0.306332	0.581	0.7	3.84003e-41	CD14 Mono	HC_B27+	0.119	HC	B27+	12	89588049	89709366	ATPase plasma membrane Ca2+ transporting 1
M cells	ATP6V1A	1.24635e-44	-0.265803	0.491	0.623	7.82136e-40	CD14 Mono	HC_B27+	0.132	HC	B27+	3	113746770	113812056	ATPase H+ transporting V1 subunit A
M cells	ATP6V1B2	5.08981e-40	-0.218287	0.688	0.799	3.19406e-35	CD14 Mono	HC_B27+	0.111	HC	B27+	8	20197381	20226819	ATPase H+ transporting V1 subunit B2
M cells	BACH1	9.66921e-21	-0.154826	0.692	0.794	6.06781e-16	CD14 Mono	HC_B27+	0.102	HC	B27+	21	29194071	29630751	BTB domain and CNC homolog 1
M cells	BAZ2B	1.8065e-66	-0.350641	0.558	0.667	1.13365e-61	CD14 Mono	HC_B27-	0.109	HC	B27-	2	159318979	159616569	bromodomain adjacent to zinc finger domain 2B
M cells	BAZ2B	1.23824e-62	-0.33198	0.558	0.703	7.77043e-58	CD14 Mono	HC_B27+	0.145	HC	B27+	2	159318979	159616569	bromodomain adjacent to zinc finger domain 2B
M cells	BCLAF1	7.10442e-44	-0.258852	0.492	0.625	4.45831e-39	CD14 Mono	HC_B27+	0.133	HC	B27+	6	136256627	136289851	BCL2 associated transcription factor 1
M cells	BICD2	3.76385e-39	-0.274501	0.398	0.516	2.36197e-34	CD14 Mono	HC_B27+	0.118	HC	B27+	9	92711363	92764833	BICD cargo adaptor 2
M cells	BIRC6	8.37942e-30	-0.204263	0.504	0.62	5.25842e-25	CD14 Mono	HC_B27+	0.116	HC	B27+	2	32357023	32619571	baculoviral IAP repeat containing 6
M cells	BLTP1	1.86614e-32	-0.230414	0.468	0.584	1.17108e-27	CD14 Mono	HC_B27+	0.116	HC	B27+	4	122152331	122364167	bridge-like lipid transfer protein family member 1
M cells	BNIP2	1.18122e-20	-0.158019	0.612	0.714	7.41265e-16	CD14 Mono	HC_B27+	0.102	HC	B27+	15	59659146	59689339	BCL2 interacting protein 2
M cells	BRD2	1.24711e-40	-0.256547	0.435	0.566	7.82609e-36	CD14 Mono	HC_B27+	0.131	HC	B27+	6	32968594	32981505	bromodomain containing 2
M cells	C5AR1	7.24517e-20	-0.145317	0.53	0.632	4.54663e-15	CD14 Mono	HC_B27+	0.102	HC	B27+	19	47290023	47322066	complement C5a receptor 1
M cells	C6orf62	2.09422e-35	-0.208339	0.612	0.728	1.31421e-30	CD14 Mono	HC_B27+	0.116	HC	B27+	6	24704861	24720825	chromosome 6 open reading frame 62
M cells	C9orf72	1.56395e-42	-0.267654	0.503	0.635	9.8144e-38	CD14 Mono	HC_B27+	0.132	HC	B27+	9	27535640	27573866	C9orf72-SMCR8 complex subunit
M cells	CACUL1	3.95302e-13	-0.453874	0.453	0.557	2.48068e-08	CD16 Mono	HC_B27-	0.104	HC	B27-	10	118674167	118755249	CDK2 associated cullin domain 1
M cells	CALHM6	2.23282e-14	0.78337	0.536	0.347	1.40119e-09	cDC2	HC_B27-	0.189	HC	B27-	6	116461370	116463771	calcium homeostasis modulator family member 6
M cells	CANX	5.65512e-81	-0.292632	0.783	0.888	3.54881e-76	CD14 Mono	HC_B27+	0.105	HC	B27+	5	179678628	179731641	calnexin
M cells	CAT	2.35757e-111	-0.44017	0.589	0.757	1.47947e-106	CD14 Mono	HC_B27+	0.168	HC	B27+	11	34438934	34472060	catalase
M cells	CBL	6.72663e-32	-0.230488	0.417	0.531	4.22123e-27	CD14 Mono	HC_B27+	0.114	HC	B27+	11	119206298	119313926	Cbl proto-oncogene
M cells	CCDC88A	3.54967e-102	-0.349373	0.748	0.865	2.22756e-97	CD14 Mono	HC_B27+	0.117	HC	B27+	2	55287842	55419895	coiled-coil domain containing 88A
M cells	CCR2	1.61696e-41	-0.310305	0.444	0.559	1.0147e-36	CD14 Mono	HC_B27+	0.115	HC	B27+	3	46353864	46360940	C-C motif chemokine receptor 2
M cells	CCT8	3.54819e-25	-0.183397	0.523	0.638	2.22663e-20	CD14 Mono	HC_B27+	0.115	HC	B27+	21	29055805	29073797	chaperonin containing TCP1 subunit 8
M cells	CD163	4.74609e-222	0.888079	0.655	0.528	1e-200	CD14 Mono	HC_B27-	0.127	HC	B27-	12	7470811	7503893	CD163 molecule
M cells	CD1D	1.36108e-49	-0.301075	0.468	0.602	8.5413e-45	CD14 Mono	HC_B27+	0.134	HC	B27+	1	158178030	158186427	CD1d molecule
M cells	CD300E	1.33973e-84	-0.396586	0.552	0.7	8.40733e-80	CD14 Mono	HC_B27+	0.148	HC	B27+	17	74609885	74623738	CD300e molecule
M cells	CD36	0	-0.636174	0.84	0.949	1e-200	CD14 Mono	HC_B27+	0.109	HC	B27+	7	80369575	80679277	CD36 molecule
M cells	CD4	1.37937e-74	-0.336259	0.566	0.712	8.65609e-70	CD14 Mono	HC_B27+	0.146	HC	B27+	12	6786858	6820799	CD4 molecule
M cells	CD46	8.46507e-47	-0.245579	0.669	0.794	5.31217e-42	CD14 Mono	HC_B27+	0.125	HC	B27+	1	207752037	207795513	CD46 molecule
M cells	CDC42EP3	1.50791e-13	-0.331943	0.594	0.696	9.46272e-09	CD16 Mono	HC_B27+	0.102	HC	B27+	2	37641882	37738468	CDC42 effector protein 3
M cells	CDC42SE2	2.48076e-45	-0.29612	0.382	0.513	1.55678e-40	CD14 Mono	HC_B27+	0.131	HC	B27+	5	131245493	131398447	CDC42 small effector 2
[truncated: 1,007 more rows]

## Sheet: AAU vs HC
	AAU associated DE genes in cellular subtypes
Major Cell Type	gene	p_val	avg_log2FC	pct.1	pct.2	p_val_adj	pheno	cluster	pct.abs	Cond	B27	chromosome_name	start_position	end_position	shortDescr
B cells	ATP5MC3	2.31407e-06	-0.250911	0.421	0.618	0.145217	B intermediate	HC_B27-	0.197	HC	B27-	2	175176258	175181710	ATP synthase membrane subunit c locus 3
B cells	ATP5MF	1.39329e-07	-0.365624	0.37	0.572	0.00874345	B intermediate	HC_B27-	0.202	HC	B27-	7	99448475	99466186	ATP synthase membrane subunit f
B cells	ATP5MG	1.33447e-08	-0.25034	0.619	0.797	0.000837434	B naive	HC_B27-	0.178	HC	B27-	11	118401346	118433278	ATP synthase membrane subunit g
B cells	ATP5MG	1.13445e-05	-0.19754	0.619	0.76	0.711911	B naive	HC_B27+	0.141	HC	B27+	11	118401346	118433278	ATP synthase membrane subunit g
B cells	ATP5MG	6.84579e-09	-0.309218	0.711	0.869	0.000429601	B intermediate	HC_B27-	0.158	HC	B27-	11	118401346	118433278	ATP synthase membrane subunit g
B cells	ATP5MG	3.09989e-08	-0.246503	0.762	0.887	0.00194531	B memory	HC_B27-	0.125	HC	B27-	11	118401346	118433278	ATP synthase membrane subunit g
B cells	ATP5MJ	1.82254e-06	-0.236513	0.478	0.669	0.114371	B intermediate	HC_B27-	0.191	HC	B27-	14	103912288	103928269	ATP synthase membrane subunit j
B cells	ATP5PO	1.34355e-05	-0.14464	0.392	0.547	0.843129	B naive	HC_B27+	0.155	HC	B27+	21	33903453	33915814	ATP synthase peripheral stalk subunit OSCP
B cells	C12orf57	1.23564e-05	-0.231325	0.416	0.588	0.775412	B intermediate	HC_B27-	0.172	HC	B27-	12	6942978	6946003	chromosome 12 open reading frame 57
B cells	C12orf57	9.98685e-06	-0.267963	0.369	0.513	0.626715	B memory	HC_B27-	0.144	HC	B27-	12	6942978	6946003	chromosome 12 open reading frame 57
B cells	C19orf53	8.14777e-06	-0.208358	0.442	0.636	0.511305	B intermediate	HC_B27-	0.194	HC	B27-	19	13774456	13778773	chromosome 19 open reading frame 53
B cells	COMMD6	5.69936e-06	-0.184313	0.813	0.924	0.357657	B memory	HC_B27-	0.111	HC	B27-	13	75525214	75549439	COMM domain containing 6
B cells	COX5B	6.11552e-06	-0.227398	0.525	0.734	0.383773	B intermediate	HC_B27-	0.209	HC	B27-	2	97646062	97648383	cytochrome c oxidase subunit 5B
B cells	COX6B1	5.95873e-08	-0.304465	0.482	0.665	0.00373934	B naive	HC_B27-	0.183	HC	B27-	19	35648323	35658782	cytochrome c oxidase subunit 6B1
B cells	COX6B1	2.86196e-12	-0.403947	0.547	0.774	1.79599e-07	B intermediate	HC_B27-	0.227	HC	B27-	19	35648323	35658782	cytochrome c oxidase subunit 6B1
B cells	COX6B1	4.85681e-07	-0.285838	0.613	0.764	0.0304784	B memory	HC_B27-	0.151	HC	B27-	19	35648323	35658782	cytochrome c oxidase subunit 6B1
B cells	COX6C	7.91932e-07	-0.267676	0.59	0.786	0.0496969	B intermediate	HC_B27-	0.196	HC	B27-	8	99873200	99893707	cytochrome c oxidase subunit 6C
B cells	COX7A2	3.87358e-06	-0.254499	0.467	0.66	0.243083	B intermediate	HC_B27-	0.193	HC	B27-	6	75237675	75250323	cytochrome c oxidase subunit 7A2
B cells	CSTB	4.81152e-19	-0.765875	0.279	0.534	3.01942e-14	B intermediate	HC_B27-	0.255	HC	B27-	21	43772511	43776330	cystatin B
B cells	DBI	3.92987e-09	-0.330384	0.376	0.589	0.000246615	B intermediate	HC_B27-	0.213	HC	B27-	2	119366924	119372550	diazepam binding inhibitor, acyl-CoA binding protein
B cells	DYNLL1	4.21236e-07	-0.387897	0.509	0.668	0.0264342	B memory	HC_B27-	0.159	HC	B27-	12	120469850	120498493	dynein light chain LC8-type 1
B cells	GABPB1-AS1	6.77466e-06	-0.35001	0.366	0.516	0.425137	B intermediate	HC_B27+	0.15	HC	B27+	15	50354944	50372202	GABPB1 antisense RNA 1
B cells	GAS5	4.32017e-06	-0.235112	0.713	0.872	0.271108	B intermediate	HC_B27+	0.159	HC	B27+	1	173858559	173868882	growth arrest specific 5
B cells	GAS5	7.42221e-11	-0.255646	0.817	0.93	4.65773e-06	B memory	HC_B27+	0.113	HC	B27+	1	173858559	173868882	growth arrest specific 5
B cells	GPR183	8.27906e-08	-0.24113	0.426	0.619	0.00519544	B memory	HC_B27+	0.193	HC	B27+	13	99294539	99307399	G protein-coupled receptor 183
B cells	H3-3A	4.91899e-10	-0.387703	0.448	0.675	3.08686e-05	B intermediate	HC_B27-	0.227	HC	B27-	1	226061851	226072019	H3.3 histone A
B cells	H3-3A	1.97652e-09	-0.395688	0.451	0.651	0.000124035	B memory	HC_B27-	0.2	HC	B27-	1	226061851	226072019	H3.3 histone A
B cells	H3-3A	1.15622e-09	-0.363662	0.451	0.654	7.25576e-05	B memory	HC_B27+	0.203	HC	B27+	1	226061851	226072019	H3.3 histone A
B cells	H4C3	1.48699e-28	-0.883099	0.345	0.592	9.33146e-24	B naive	HC_B27-	0.247	HC	B27-	6	26103933	26104337	H4 clustered histone 3
B cells	H4C3	3.49585e-49	-1.08128	0.345	0.644	2.19379e-44	B naive	HC_B27+	0.299	HC	B27+	6	26103933	26104337	H4 clustered histone 3
B cells	H4C3	1.60629e-36	-1.01384	0.418	0.737	1.00801e-31	B intermediate	HC_B27-	0.319	HC	B27-	6	26103933	26104337	H4 clustered histone 3
B cells	H4C3	1.51161e-26	-0.955064	0.418	0.71	9.48597e-22	B intermediate	HC_B27+	0.292	HC	B27+	6	26103933	26104337	H4 clustered histone 3
B cells	H4C3	2.12086e-24	-0.819439	0.373	0.634	1.33092e-19	B memory	HC_B27-	0.261	HC	B27-	6	26103933	26104337	H4 clustered histone 3
B cells	H4C3	6.06316e-17	-0.549472	0.373	0.609	3.80488e-12	B memory	HC_B27+	0.236	HC	B27+	6	26103933	26104337	H4 clustered histone 3
B cells	HLA-DQA1	7.27851e-09	-0.267269	0.827	0.97	0.000456756	B intermediate	HC_B27-	0.143	HC	B27-	6	32628179	32647062	major histocompatibility complex, class II, DQ alpha 1
B cells	HLA-DQA2	1.22417e-30	1.06851	0.524	0.258	7.68216e-26	B intermediate	HC_B27-	0.266	HC	B27-	6	32741391	32747198	major histocompatibility complex, class II, DQ alpha 2
B cells	HLA-DQA2	8.69737e-06	0.315837	0.501	0.398	0.545795	B memory	HC_B27-	0.103	HC	B27-	6	32741391	32747198	major histocompatibility complex, class II, DQ alpha 2
B cells	HLA-DRB5	6.45377e-09	0.372856	0.673	0.56	0.000405	B naive	HC_B27-	0.113	HC	B27-	6	32517353	32530287	major histocompatibility complex, class II, DR beta 5
B cells	HMGN3	4.43697e-08	-0.30837	0.311	0.5	0.00278438	B intermediate	HC_B27-	0.189	HC	B27-	6	79201245	79234689	high mobility group nucleosomal binding domain 3
B cells	HSPE1	1.70984e-06	-0.301206	0.387	0.551	0.107299	B memory	HC_B27-	0.164	HC	B27-	2	197500140	197503449	heat shock protein family E (Hsp10) member 1
B cells	ID3	7.91787e-08	-0.338427	0.348	0.503	0.00496878	B memory	HC_B27+	0.155	HC	B27+	1	23557926	23559501	inhibitor of DNA binding 3
B cells	IER2	6.71094e-14	-0.560402	0.531	0.706	4.21138e-09	B naive	HC_B27+	0.175	HC	B27+	19	13150411	13154911	immediate early response 2
B cells	IRF8	3.9516e-08	-0.328655	0.431	0.645	0.00247979	B intermediate	HC_B27+	0.214	HC	B27+	16	85899116	85922606	interferon regulatory factor 8
B cells	IRF8	1.18367e-06	-0.300579	0.433	0.609	0.0742799	B memory	HC_B27+	0.176	HC	B27+	16	85899116	85922606	interferon regulatory factor 8
B cells	ISG20	1.25003e-05	-0.254299	0.554	0.737	0.784443	B intermediate	HC_B27-	0.183	HC	B27-	15	88635670	88656483	interferon stimulated exonuclease gene 20
B cells	ITM2B	1.13975e-05	-0.194508	0.583	0.739	0.71524	B naive	HC_B27-	0.156	HC	B27-	13	48232612	48270357	integral membrane protein 2B
B cells	KLF6	1.16909e-19	1.20833	0.507	0.398	7.33651e-15	B memory	HC_B27+	0.109	HC	B27+	10	3775996	3785281	KLF transcription factor 6
B cells	LAMTOR5	4.34411e-06	-0.226938	0.417	0.61	0.27261	B intermediate	HC_B27-	0.193	HC	B27-	1	110401249	110407942	late endosomal/lysosomal adaptor, MAPK and MTOR activator 5
B cells	LAMTOR5	2.95237e-06	-0.267581	0.379	0.547	0.185273	B memory	HC_B27-	0.168	HC	B27-	1	110401249	110407942	late endosomal/lysosomal adaptor, MAPK and MTOR activator 5
B cells	LINC01857	8.90854e-07	-0.349424	0.532	0.693	0.0559046	B intermediate	HC_B27-	0.161	HC	B27-	2	207662375	207679116	long intergenic non-protein coding RNA 1857
B cells	MRPS21	9.16836e-09	-0.363224	0.343	0.542	0.000575351	B intermediate	HC_B27-	0.199	HC	B27-	1	150293861	150308979	mitochondrial ribosomal protein S21
B cells	MZT2B	2.93976e-06	-0.299389	0.547	0.699	0.184482	B memory	HC_B27-	0.152	HC	B27-	2	130181737	130190729	mitotic spindle organizing protein 2B
B cells	NDUFA1	2.92118e-07	-0.284323	0.337	0.501	0.0183316	B naive	HC_B27-	0.164	HC	B27-	X	119871832	119876662	NADH:ubiquinone oxidoreductase subunit A1
B cells	NDUFA1	1.35213e-06	-0.242052	0.451	0.64	0.0848513	B intermediate	HC_B27-	0.189	HC	B27-	X	119871832	119876662	NADH:ubiquinone oxidoreductase subunit A1
B cells	NDUFA11	1.23021e-06	-0.307537	0.335	0.513	0.0772005	B intermediate	HC_B27-	0.178	HC	B27-	19	5891276	5904006	NADH:ubiquinone oxidoreductase subunit A11
B cells	NDUFA4	7.32164e-08	-0.319637	0.439	0.607	0.00459462	B naive	HC_B27-	0.168	HC	B27-	7	10931943	10940153	NDUFA4 mitochondrial complex associated
B cells	NDUFA4	8.02875e-06	-0.232393	0.544	0.727	0.503836	B intermediate	HC_B27-	0.183	HC	B27-	7	10931943	10940153	NDUFA4 mitochondrial complex associated
B cells	NDUFB2	6.67449e-06	-0.244403	0.414	0.586	0.418851	B intermediate	HC_B27-	0.172	HC	B27-	7	140690777	140722790	NADH:ubiquinone oxidoreductase subunit B2
B cells	NUCKS1	9.63322e-06	-0.14962	0.436	0.589	0.604523	B naive	HC_B27+	0.153	HC	B27+	1	205712822	205750182	nuclear casein kinase and cyclin dependent kinase substrate 1
B cells	OST4	2.66316e-07	-0.264627	0.552	0.717	0.0167124	B naive	HC_B27-	0.165	HC	B27-	2	27070472	27071654	oligosaccharyltransferase complex subunit 4, non-catalytic
B cells	OST4	1.04571e-08	-0.279467	0.659	0.858	0.000656224	B intermediate	HC_B27-	0.199	HC	B27-	2	27070472	27071654	oligosaccharyltransferase complex subunit 4, non-catalytic
B cells	PNRC2	1.27231e-06	-0.391705	0.351	0.522	0.0798424	B intermediate	HC_B27+	0.171	HC	B27+	1	23956839	23963462	proline rich nuclear receptor coactivator 2
B cells	POLR2L	8.95996e-09	-0.362699	0.323	0.516	0.000562274	B intermediate	HC_B27-	0.193	HC	B27-	11	837356	842529	RNA polymerase II, I and III subunit L
B cells	POLR2L	1.1131e-05	-0.241564	0.374	0.528	0.698514	B memory	HC_B27-	0.154	HC	B27-	11	837356	842529	RNA polymerase II, I and III subunit L
B cells	PSMB3	4.7021e-07	-0.271137	0.32	0.506	0.0295075	B intermediate	HC_B27-	0.186	HC	B27-	17	38752741	38764225	proteasome 20S subunit beta 3
B cells	RBX1	3.44493e-13	-0.432369	0.324	0.577	2.16183e-08	B intermediate	HC_B27-	0.253	HC	B27-	22	40951347	40973309	ring-box 1
B cells	REL	3.36883e-06	-0.205195	0.392	0.56	0.211408	B memory	HC_B27+	0.168	HC	B27+	2	60881491	60931612	REL proto-oncogene, NF-kB subunit
B cells	RPL17	8.21959e-14	-0.485491	0.44	0.638	5.15812e-09	B naive	HC_B27-	0.198	HC	B27-	18	49488453	49492508	ribosomal protein L17
B cells	RPL17	2.96299e-15	-0.499136	0.44	0.638	1.85939e-10	B naive	HC_B27+	0.198	HC	B27+	18	49488453	49492508	ribosomal protein L17
B cells	RPL17	6.86472e-17	-0.529503	0.505	0.755	4.30789e-12	B intermediate	HC_B27-	0.25	HC	B27-	18	49488453	49492508	ribosomal protein L17
B cells	RPL17	2.51783e-15	-0.540542	0.505	0.74	1.58004e-10	B intermediate	HC_B27+	0.235	HC	B27+	18	49488453	49492508	ribosomal protein L17
B cells	RPL17	4.82251e-13	-0.532712	0.507	0.7	3.02631e-08	B memory	HC_B27-	0.193	HC	B27-	18	49488453	49492508	ribosomal protein L17
B cells	RPL17	6.20843e-33	-0.722599	0.507	0.792	3.89604e-28	B memory	HC_B27+	0.285	HC	B27+	18	49488453	49492508	ribosomal protein L17
B cells	RPL22L1	1.5026e-05	-0.22804	0.423	0.567	0.94294	B naive	HC_B27-	0.144	HC	B27-	3	170864875	170870208	ribosomal protein L22 like 1
B cells	RPL36A	4.10775e-21	-0.492205	0.685	0.861	2.57778e-16	B naive	HC_B27-	0.176	HC	B27-	X	101390824	101396155	ribosomal protein L36a
B cells	RPL36A	2.04295e-25	-0.46538	0.685	0.879	1.28203e-20	B naive	HC_B27+	0.194	HC	B27+	X	101390824	101396155	ribosomal protein L36a
B cells	RPL36A	3.33051e-24	-0.572422	0.797	0.929	2.09003e-19	B intermediate	HC_B27-	0.132	HC	B27-	X	101390824	101396155	ribosomal protein L36a
B cells	RPL36A	1.07136e-18	-0.502122	0.797	0.916	6.72324e-14	B intermediate	HC_B27+	0.119	HC	B27+	X	101390824	101396155	ribosomal protein L36a
B cells	RPL36A	3.22008e-27	-0.508667	0.838	0.945	2.02073e-22	B memory	HC_B27-	0.107	HC	B27-	X	101390824	101396155	ribosomal protein L36a
B cells	RPL36A	1.12071e-48	-0.611998	0.838	0.967	7.03292e-44	B memory	HC_B27+	0.129	HC	B27+	X	101390824	101396155	ribosomal protein L36a
B cells	RPL36AL	8.48111e-14	-0.331075	0.707	0.871	5.32224e-09	B naive	HC_B27-	0.164	HC	B27-	14	49618530	49620626	ribosomal protein L36a like
B cells	RPL36AL	1.50484e-11	-0.278503	0.707	0.86	9.44346e-07	B naive	HC_B27+	0.153	HC	B27+	14	49618530	49620626	ribosomal protein L36a like
B cells	RPL36AL	1.16495e-15	-0.358583	0.811	0.953	7.31051e-11	B intermediate	HC_B27-	0.142	HC	B27-	14	49618530	49620626	ribosomal protein L36a like
B cells	RPL36AL	1.81e-11	-0.348066	0.811	0.921	1.13585e-06	B intermediate	HC_B27+	0.11	HC	B27+	14	49618530	49620626	ribosomal protein L36a like
B cells	RPL36AL	5.02019e-19	-0.347867	0.841	0.967	3.15037e-14	B memory	HC_B27+	0.126	HC	B27+	14	49618530	49620626	ribosomal protein L36a like
B cells	RPS17	2.75878e-17	-0.559761	0.394	0.604	1.73125e-12	B naive	HC_B27-	0.21	HC	B27-	15	82536750	82540459	ribosomal protein S17
B cells	RPS17	7.04438e-13	-0.423223	0.394	0.579	4.42063e-08	B naive	HC_B27+	0.185	HC	B27+	15	82536750	82540459	ribosomal protein S17
B cells	RPS17	3.77317e-10	-0.358974	0.468	0.704	2.36782e-05	B intermediate	HC_B27-	0.236	HC	B27-	15	82536750	82540459	ribosomal protein S17
B cells	RPS17	3.6505e-13	-0.508354	0.471	0.667	2.29084e-08	B memory	HC_B27-	0.196	HC	B27-	15	82536750	82540459	ribosomal protein S17
B cells	RPS17	7.84713e-15	-0.458556	0.471	0.703	4.92439e-10	B memory	HC_B27+	0.232	HC	B27+	15	82536750	82540459	ribosomal protein S17
B cells	RPS26	1.3716e-07	0.1047	0.614	0.776	0.00860732	B naive	HC_B27-	0.162	HC	B27-	12	56041351	56044697	ribosomal protein S26
B cells	RPS26	2.81943e-15	-0.127877	0.614	0.808	1.76931e-10	B naive	HC_B27+	0.194	HC	B27+	12	56041351	56044697	ribosomal protein S26
B cells	RPS4Y1	8.11154e-34	-1.20231	0.254	0.549	5.09031e-29	B intermediate	HC_B27-	0.295	HC	B27-	Y	2841602	2932000	ribosomal protein S4 Y-linked 1
B cells	RPS4Y1	3.86264e-36	-1.22532	0.241	0.521	2.42396e-31	B memory	HC_B27-	0.28	HC	B27-	Y	2841602	2932000	ribosomal protein S4 Y-linked 1
B cells	SEC61B	8.00058e-09	-0.405322	0.358	0.558	0.000502068	B intermediate	HC_B27-	0.2	HC	B27-	9	99222064	99230615	SEC61 translocon subunit beta
B cells	SELL	1.42126e-09	-0.447234	0.511	0.697	8.91897e-05	B memory	HC_B27-	0.186	HC	B27-	1	169690665	169711702	selectin L
B cells	SH3BGRL3	1.51032e-05	-0.141186	0.743	0.873	0.947786	B naive	HC_B27-	0.13	HC	B27-	1	26280086	26281522	SH3 domain binding glutamate rich protein like 3
B cells	SMDT1	4.71789e-06	-0.258016	0.546	0.734	0.296067	B intermediate	HC_B27-	0.188	HC	B27-	22	42079691	42084284	single-pass membrane protein with aspartate rich tail 1
B cells	SMDT1	1.16911e-06	-0.286612	0.546	0.725	0.0733666	B intermediate	HC_B27+	0.179	HC	B27+	22	42079691	42084284	single-pass membrane protein with aspartate rich tail 1
B cells	SMDT1	8.29564e-10	-0.313164	0.594	0.792	5.20585e-05	B memory	HC_B27+	0.198	HC	B27+	22	42079691	42084284	single-pass membrane protein with aspartate rich tail 1
B cells	SNHG6	8.63908e-10	-0.379667	0.635	0.813	5.42137e-05	B intermediate	HC_B27-	0.178	HC	B27-	8	66920561	66926398	small nucleolar RNA host gene 6
B cells	SNHG6	6.54717e-09	-0.375075	0.635	0.804	0.000410861	B intermediate	HC_B27+	0.169	HC	B27+	8	66920561	66926398	small nucleolar RNA host gene 6
B cells	SNHG6	2.16927e-07	-0.211339	0.657	0.831	0.0136131	B memory	HC_B27+	0.174	HC	B27+	8	66920561	66926398	small nucleolar RNA host gene 6
B cells	SNHG7	1.40502e-06	-0.261576	0.478	0.645	0.0881708	B naive	HC_B27-	0.167	HC	B27-	9	136721366	136728184	small nucleolar RNA host gene 7
B cells	SNHG7	4.32597e-06	-0.311251	0.488	0.666	0.271472	B intermediate	HC_B27+	0.178	HC	B27+	9	136721366	136728184	small nucleolar RNA host gene 7
B cells	SNHG7	1.59105e-05	-0.299163	0.399	0.544	0.998444	B memory	HC_B27-	0.145	HC	B27-	9	136721366	136728184	small nucleolar RNA host gene 7
B cells	SNHG7	4.41513e-12	-0.38731	0.399	0.626	2.77067e-07	B memory	HC_B27+	0.227	HC	B27+	9	136721366	136728184	small nucleolar RNA host gene 7
B cells	SNHG8	3.66514e-09	-0.340854	0.498	0.707	0.000230002	B intermediate	HC_B27-	0.209	HC	B27-	4	118278703	118285316	small nucleolar RNA host gene 8
B cells	SNHG8	3.06867e-12	-0.477843	0.545	0.721	1.92571e-07	B memory	HC_B27-	0.176	HC	B27-	4	118278703	118285316	small nucleolar RNA host gene 8
B cells	SNHG8	3.75051e-12	-0.41654	0.545	0.753	2.35359e-07	B memory	HC_B27+	0.208	HC	B27+	4	118278703	118285316	small nucleolar RNA host gene 8
B cells	SNRPG	7.18434e-09	-0.354232	0.316	0.509	0.000450846	B intermediate	HC_B27-	0.193	HC	B27-	2	70281362	70293740	small nuclear ribonucleoprotein polypeptide G
B cells	SNRPG	1.24447e-13	-0.585425	0.306	0.516	7.80954e-09	B memory	HC_B27-	0.21	HC	B27-	2	70281362	70293740	small nuclear ribonucleoprotein polypeptide G
B cells	SRSF3	6.01636e-06	-0.222181	0.439	0.583	0.377551	B naive	HC_B27+	0.144	HC	B27+	6	36594353	36605600	serine and arginine rich splicing factor 3
B cells	TAF1D	1.14302e-05	-0.229535	0.427	0.602	0.717288	B intermediate	HC_B27-	0.175	HC	B27-	11	93729948	93784391	TATA-box binding protein associated factor, RNA polymerase I subunit D
B cells	TAF1D	7.64836e-08	-0.380141	0.427	0.621	0.00479965	B intermediate	HC_B27+	0.194	HC	B27+	11	93729948	93784391	TATA-box binding protein associated factor, RNA polymerase I subunit D
B cells	TMA7	3.72084e-16	-0.382787	0.627	0.833	2.33497e-11	B naive	HC_B27-	0.206	HC	B27-	3	48440257	48444208	translation machinery associated 7 homolog
B cells	TMA7	2.9272e-08	-0.228425	0.627	0.799	0.00183694	B naive	HC_B27+	0.172	HC	B27+	3	48440257	48444208	translation machinery associated 7 homolog
B cells	TMA7	1.42363e-10	-0.299893	0.77	0.918	8.93385e-06	B intermediate	HC_B27-	0.148	HC	B27-	3	48440257	48444208	translation machinery associated 7 homolog
B cells	TMA7	1.12401e-10	-0.259678	0.781	0.905	7.05361e-06	B memory	HC_B27-	0.124	HC	B27-	3	48440257	48444208	translation machinery associated 7 homolog
B cells	TMEM258	1.07993e-06	-0.314036	0.393	0.585	0.0677696	B intermediate	HC_B27-	0.192	HC	B27-	11	61768501	61792802	transmembrane protein 258
B cells	TMEM258	2.76663e-08	-0.420781	0.361	0.537	0.00173617	B memory	HC_B27-	0.176	HC	B27-	11	61768501	61792802	transmembrane protein 258
B cells	TOMM7	3.32861e-18	-0.320604	0.831	0.938	2.08884e-13	B naive	HC_B27-	0.107	HC	B27-	7	22812628	22822849	translocase of outer mitochondrial membrane 7
B cells	TOMM7	1.10055e-08	-0.198863	0.831	0.932	0.000690641	B naive	HC_B27+	0.101	HC	B27+	7	22812628	22822849	translocase of outer mitochondrial membrane 7
B cells	TRIM22	3.92386e-10	-0.542362	0.399	0.599	2.46238e-05	B intermediate	HC_B27+	0.2	HC	B27+	11	5689610	5737089	tripartite motif containing 22
B cells	TRMT112	3.03044e-06	-0.243645	0.355	0.508	0.190173	B naive	HC_B27-	0.153	HC	B27-	11	64316460	64317559	tRNA methyltransferase activator subunit 11-2
B cells	TRMT112	3.84471e-09	-0.363224	0.414	0.632	0.000241271	B intermediate	HC_B27-	0.218	HC	B27-	11	64316460	64317559	tRNA methyltransferase activator subunit 11-2
B cells	TSTD1	2.16902e-15	-0.571147	0.403	0.611	1.36115e-10	B naive	HC_B27-	0.208	HC	B27-	1	161037631	161038977	thiosulfate sulfurtransferase like domain containing 1
B cells	TSTD1	3.14602e-11	-0.414995	0.403	0.575	1.97425e-06	B naive	HC_B27+	0.172	HC	B27+	1	161037631	161038977	thiosulfate sulfurtransferase like domain containing 1
B cells	UBL5	9.28511e-13	-0.390294	0.488	0.74	5.82678e-08	B intermediate	HC_B27-	0.252	HC	B27-	19	9827892	9830115	ubiquitin like 5
B cells	UQCR10	7.07714e-08	-0.350278	0.4	0.574	0.00444119	B naive	HC_B27-	0.174	HC	B27-	22	29767369	29770413	ubiquinol-cytochrome c reductase, complex III subunit X
B cells	UQCR11	3.32039e-08	-0.28126	0.367	0.548	0.00208368	B naive	HC_B27-	0.181	HC	B27-	19	1597169	1605473	ubiquinol-cytochrome c reductase, complex III subunit XI
B cells	UQCR11	4.88613e-06	-0.249867	0.476	0.669	0.306624	B intermediate	HC_B27-	0.193	HC	B27-	19	1597169	1605473	ubiquinol-cytochrome c reductase, complex III subunit XI
B cells	UQCR11	4.01095e-06	-0.300394	0.464	0.642	0.251703	B memory	HC_B27-	0.178	HC	B27-	19	1597169	1605473	ubiquinol-cytochrome c reductase, complex III subunit XI
B cells	UQCRB	6.23416e-11	-0.264535	0.721	0.854	3.91219e-06	B naive	HC_B27-	0.133	HC	B27-	8	96222947	96235546	ubiquinol-cytochrome c reductase binding protein
B cells	UQCRB	4.6934e-06	-0.189633	0.788	0.926	0.29453	B intermediate	HC_B27-	0.138	HC	B27-	8	96222947	96235546	ubiquinol-cytochrome c reductase binding protein
B cells	UQCRH	1.24315e-05	-0.222619	0.752	0.863	0.780129	B memory	HC_B27-	0.111	HC	B27-	1	46303698	46316776	ubiquinol-cytochrome c reductase hinge protein
B cells	VPREB3	8.24874e-09	-0.295299	0.579	0.744	0.000517641	B naive	HC_B27-	0.165	HC	B27-	22	23752743	23754425	V-set pre-B cell surrogate light chain 3
B cells	VPREB3	9.10822e-06	-0.255846	0.413	0.572	0.571578	B intermediate	HC_B27+	0.159	HC	B27+	22	23752743	23754425	V-set pre-B cell surrogate light chain 3
B cells	VPREB3	6.00039e-09	-0.425787	0.417	0.575	0.000376548	B memory	HC_B27-	0.158	HC	B27-	22	23752743	23754425	V-set pre-B cell surrogate light chain 3
B cells	VPREB3	8.4893e-06	-0.197837	0.417	0.573	0.532737	B memory	HC_B27+	0.156	HC	B27+	22	23752743	23754425	V-set pre-B cell surrogate light chain 3
B cells	ZFAND6	1.38028e-05	-0.203887	0.382	0.553	0.866181	B memory	HC_B27+	0.171	HC	B27+	15	80059568	80138393	zinc finger AN1-type containing 6
B cells	ZFAS1	7.0226e-07	-0.216285	0.715	0.857	0.0440696	B naive	HC_B27+	0.142	HC	B27+	20	49278178	49299600	ZNFX1 antisense RNA 1
B cells	ZFAS1	3.15412e-09	-0.277631	0.797	0.916	0.000197934	B intermediate	HC_B27-	0.119	HC	B27-	20	49278178	49299600	ZNFX1 antisense RNA 1
B cells	ZFAS1	1.21284e-05	-0.235347	0.797	0.903	0.761104	B intermediate	HC_B27+	0.106	HC	B27+	20	49278178	49299600	ZNFX1 antisense RNA 1
B cells	ZFP36L1	5.16028e-07	-0.258608	0.393	0.567	0.0323828	B memory	HC_B27+	0.174	HC	B27+	14	68787660	68796253	ZFP36 ring finger protein like 1
M cells	ABRACL	8.78876e-57	-0.258905	0.439	0.582	5.5153e-52	CD14 Mono	HC_B27-	0.143	HC	B27-	6	139028745	139043302	ABRA C-terminal like
M cells	ABRACL	1.74918e-87	-0.329433	0.439	0.645	1.09768e-82	CD14 Mono	HC_B27+	0.206	HC	B27+	6	139028745	139043302	ABRA C-terminal like
M cells	ABRACL	3.98263e-27	-0.434017	0.686	0.834	2.49926e-22	CD16 Mono	HC_B27-	0.148	HC	B27-	6	139028745	139043302	ABRA C-terminal like
M cells	ABRACL	1.57517e-58	-0.610084	0.686	0.877	9.88482e-54	CD16 Mono	HC_B27+	0.191	HC	B27+	6	139028745	139043302	ABRA C-terminal like
M cells	ADA2	3.30212e-07	-0.492989	0.534	0.708	0.0207221	pDC	HC_B27-	0.174	HC	B27-	22	17178790	17258235	adenosine deaminase 2
M cells	ADA2	3.98799e-10	-0.542028	0.534	0.752	2.50262e-05	pDC	HC_B27+	0.218	HC	B27+	22	17178790	17258235	adenosine deaminase 2
M cells	ADA2	1.20949e-22	-0.408863	0.636	0.785	7.59005e-18	CD16 Mono	HC_B27-	0.149	HC	B27-	22	17178790	17258235	adenosine deaminase 2
M cells	ADI1	5.08124e-10	-0.157977	0.381	0.513	3.18868e-05	CD16 Mono	HC_B27+	0.132	HC	B27+	2	3497366	3519531	acireductone dioxygenase 1
M cells	AEBP1	1.97996e-06	-0.605884	0.347	0.517	0.12425	pDC	HC_B27+	0.17	HC	B27+	7	44104345	44114562	AE binding protein 1
M cells	AGTPBP1	2.71356e-23	-0.174504	0.487	0.59	1.70286e-18	CD14 Mono	HC_B27-	0.103	HC	B27-	9	85546539	85742029	ATP/GTP binding carboxypeptidase 1
M cells	AGTPBP1	3.57045e-31	-0.137908	0.487	0.641	2.2406e-26	CD14 Mono	HC_B27+	0.154	HC	B27+	9	85546539	85742029	ATP/GTP binding carboxypeptidase 1
M cells	AGTPBP1	8.71957e-09	-0.617069	0.409	0.563	0.000547188	cDC2	HC_B27-	0.154	HC	B27-	9	85546539	85742029	ATP/GTP binding carboxypeptidase 1
M cells	ALDH2	1.25012e-24	-0.119701	0.667	0.779	7.84498e-20	CD14 Mono	HC_B27-	0.112	HC	B27-	12	111766887	111817532	aldehyde dehydrogenase 2 family member
M cells	ALKBH7	3.41401e-37	-0.144093	0.383	0.536	2.14243e-32	CD14 Mono	HC_B27+	0.153	HC	B27+	19	6372794	6375250	alkB homolog 7
M cells	ALKBH7	7.06911e-06	-0.103384	0.397	0.506	0.443615	CD16 Mono	HC_B27+	0.109	HC	B27+	19	6372794	6375250	alkB homolog 7
M cells	ANAPC16	4.5243e-40	-0.145463	0.483	0.662	2.83918e-35	CD14 Mono	HC_B27+	0.179	HC	B27+	10	72216000	72235860	anaphase promoting complex subunit 16
M cells	ANAPC16	3.91012e-09	-0.187847	0.608	0.743	0.000245376	CD16 Mono	HC_B27+	0.135	HC	B27+	10	72216000	72235860	anaphase promoting complex subunit 16
M cells	ANKRD12	5.37745e-19	-0.118009	0.625	0.731	3.37456e-14	CD14 Mono	HC_B27-	0.106	HC	B27-	18	9136228	9285985	ankyrin repeat domain 12
M cells	ANP32A	2.47631e-29	-0.136039	0.596	0.757	1.55398e-24	CD14 Mono	HC_B27+	0.161	HC	B27+	15	68778535	68820897	acidic nuclear phosphoprotein 32 family member A
M cells	ANP32B	3.32575e-35	-0.154935	0.683	0.842	2.08704e-30	CD14 Mono	HC_B27+	0.159	HC	B27+	9	97983341	98015943	acidic nuclear phosphoprotein 32 family member B
M cells	ANXA5	5.76108e-07	-0.746592	0.342	0.515	0.0361531	pDC	HC_B27-	0.173	HC	B27-	4	121667946	121696995	annexin A5
M cells	APAF1	2.54113e-24	-0.140034	0.446	0.55	1.59466e-19	CD14 Mono	HC_B27-	0.104	HC	B27-	12	98645290	98735433	apoptotic peptidase activating factor 1
M cells	APAF1	1.25707e-31	-0.122117	0.446	0.6	7.88862e-27	CD14 Mono	HC_B27+	0.154	HC	B27+	12	98645290	98735433	apoptotic peptidase activating factor 1
M cells	APEX1	7.26122e-104	-0.37589	0.346	0.555	4.5567e-99	CD14 Mono	HC_B27+	0.209	HC	B27+	14	20455191	20457772	apurinic/apyrimidinic endodeoxyribonuclease 1
M cells	APOBEC3A	4.3006e-18	-0.706966	0.505	0.606	2.6988e-13	CD16 Mono	HC_B27-	0.101	HC	B27-	22	38952741	38963184	apolipoprotein B mRNA editing enzyme catalytic subunit 3A
M cells	ARAP1	5.28218e-06	-0.131162	0.486	0.605	0.331478	CD16 Mono	HC_B27+	0.119	HC	B27+	11	72685069	72793599	ArfGAP with RhoGAP domain, ankyrin repeat and PH domain 1
M cells	ARHGEF1	3.08823e-07	-0.152205	0.495	0.622	0.0193799	CD16 Mono	HC_B27+	0.127	HC	B27+	19	41883173	41930150	Rho guanine nucleotide exchange factor 1
M cells	ARL17A	7.83554e-10	1.01811	0.534	0.398	4.91711e-05	pDC	HC_B27-	0.136	HC	B27-	17	46499780	46579695	ADP ribosylation factor like GTPase 17A
M cells	ATP1A1	5.50642e-08	-0.163329	0.532	0.668	0.0034555	CD16 Mono	HC_B27+	0.136	HC	B27+	1	116372668	116410261	ATPase Na+/K+ transporting subunit alpha 1
M cells	ATP5F1B	4.80375e-06	-0.117477	0.77	0.873	0.301455	CD16 Mono	HC_B27+	0.103	HC	B27+	12	56638175	56645984	ATP synthase F1 subunit beta
M cells	ATP5F1C	7.10793e-06	-0.119413	0.639	0.759	0.446051	CD16 Mono	HC_B27+	0.12	HC	B27+	10	7788147	7807815	ATP synthase F1 subunit gamma
M cells	ATP5MC3	1.50412e-06	-0.133574	0.746	0.863	0.0943894	CD16 Mono	HC_B27+	0.117	HC	B27+	2	175176258	175181710	ATP synthase membrane subunit c locus 3
M cells	ATP5MJ	4.35345e-23	-0.100039	0.832	0.941	2.73196e-18	CD14 Mono	HC_B27+	0.109	HC	B27+	14	103912288	103928269	ATP synthase membrane subunit j
M cells	ATP5MK	1.36703e-32	-0.142126	0.61	0.78	8.57867e-28	CD14 Mono	HC_B27+	0.17	HC	B27+	10	103389041	103396492	ATP synthase membrane subunit k
M cells	ATP5PD	3.24572e-24	-0.107229	0.591	0.713	2.03682e-19	CD14 Mono	HC_B27-	0.122	HC	B27-	17	75038863	75046985	ATP synthase peripheral stalk subunit d
M cells	ATP5PF	1.26213e-12	-0.180076	0.677	0.849	7.92039e-08	CD16 Mono	HC_B27+	0.172	HC	B27+	21	25716503	25735673	ATP synthase peripheral stalk subunit F6
M cells	ATP5PO	6.51651e-42	-0.170336	0.525	0.695	4.08937e-37	CD14 Mono	HC_B27+	0.17	HC	B27+	21	33903453	33915814	ATP synthase peripheral stalk subunit OSCP
M cells	ATP6AP2	1.56135e-27	-0.122486	0.685	0.833	9.79812e-23	CD14 Mono	HC_B27+	0.148	HC	B27+	X	40579372	40606848	ATPase H+ transporting accessory protein 2
M cells	ATRAID	1.3493e-09	-0.188509	0.379	0.511	8.46739e-05	CD16 Mono	HC_B27+	0.132	HC	B27+	2	27212041	27217178	all-trans retinoic acid induced differentiation factor
M cells	ATXN7L3B	8.27907e-07	-0.487979	0.477	0.689	0.0519545	pDC	HC_B27+	0.212	HC	B27+	12	74537835	74545430	ataxin 7 like 3B
M cells	BATF3	1.33564e-21	-0.400401	0.383	0.566	8.3817e-17	CD16 Mono	HC_B27+	0.183	HC	B27+	1	212686417	212699840	basic leucine zipper ATF-like transcription factor 3
M cells	BATF3	9.54772e-06	-0.54386	0.381	0.554	0.599158	cDC2	HC_B27+	0.173	HC	B27+	1	212686417	212699840	basic leucine zipper ATF-like transcription factor 3
M cells	BLVRA	6.33033e-12	-0.317351	0.558	0.693	3.97254e-07	CD16 Mono	HC_B27-	0.135	HC	B27-	7	43758680	43807342	biliverdin reductase A
M cells	BLVRB	4.78056e-31	-0.105135	0.696	0.843	2.99999e-26	CD14 Mono	HC_B27+	0.147	HC	B27+	19	40447765	40465764	biliverdin reductase B
M cells	BOD1L1	3.67874e-27	-0.131795	0.605	0.722	2.30856e-22	CD14 Mono	HC_B27-	0.117	HC	B27-	4	13568738	13627725	biorientation of chromosomes in cell division 1 like 1
M cells	BOD1L1	2.02313e-31	-0.142436	0.605	0.758	1.26959e-26	CD14 Mono	HC_B27+	0.153	HC	B27+	4	13568738	13627725	biorientation of chromosomes in cell division 1 like 1
M cells	BRD4	9.57675e-07	-0.12279	0.433	0.555	0.060098	CD16 Mono	HC_B27-	0.122	HC	B27-	19	15235519	15332545	bromodomain containing 4
M cells	BST1	9.63652e-44	-0.220937	0.454	0.582	6.0473e-39	CD14 Mono	HC_B27-	0.128	HC	B27-	4	15703065	15738313	bone marrow stromal cell antigen 1
M cells	BST1	1.89486e-38	-0.156102	0.454	0.612	1.1891e-33	CD14 Mono	HC_B27+	0.158	HC	B27+	4	15703065	15738313	bone marrow stromal cell antigen 1
M cells	BST2	4.78769e-32	-0.186497	0.619	0.744	3.00446e-27	CD14 Mono	HC_B27-	0.125	HC	B27-	19	17402939	17405630	bone marrow stromal cell antigen 2
M cells	BTG2	2.48324e-11	-0.639572	0.661	0.867	1.55833e-06	pDC	HC_B27-	0.206	HC	B27-	1	203305491	203309602	BTG anti-proliferation factor 2
M cells	BTG2	1.66134e-10	-0.562057	0.661	0.857	1.04256e-05	pDC	HC_B27+	0.196	HC	B27+	1	203305491	203309602	BTG anti-proliferation factor 2
M cells	BTG2	1.01909e-17	-0.457503	0.398	0.551	6.39523e-13	CD16 Mono	HC_B27-	0.153	HC	B27-	1	203305491	203309602	BTG anti-proliferation factor 2
M cells	BTG2	2.27058e-19	-0.423189	0.398	0.562	1.42488e-14	CD16 Mono	HC_B27+	0.164	HC	B27+	1	203305491	203309602	BTG anti-proliferation factor 2
M cells	C12orf57	1.28311e-09	-0.25308	0.397	0.524	8.05203e-05	CD16 Mono	HC_B27+	0.127	HC	B27+	12	6942978	6946003	chromosome 12 open reading frame 57
M cells	C9orf72	2.01466e-06	-0.175846	0.534	0.644	0.126428	CD16 Mono	HC_B27-	0.11	HC	B27-	9	27535640	27573866	C9orf72-SMCR8 complex subunit
M cells	CAB39	1.73612e-31	-0.105955	0.376	0.517	1.08949e-26	CD14 Mono	HC_B27+	0.141	HC	B27+	2	230712842	230821075	calcium binding protein 39
M cells	CALHM6	5.65665e-06	-0.209953	0.551	0.656	0.354977	CD16 Mono	HC_B27-	0.105	HC	B27-	6	116461370	116463771	calcium homeostasis modulator family member 6
M cells	CALHM6	6.23759e-27	-0.430103	0.551	0.744	3.91434e-22	CD16 Mono	HC_B27+	0.193	HC	B27+	6	116461370	116463771	calcium homeostasis modulator family member 6
M cells	CANX	4.92641e-44	-0.169948	0.746	0.888	3.09152e-39	CD14 Mono	HC_B27+	0.142	HC	B27+	5	179678628	179731641	calnexin
M cells	CAPG	7.60877e-28	-0.128233	0.61	0.723	4.77481e-23	CD14 Mono	HC_B27-	0.113	HC	B27-	2	85394753	85418432	capping actin protein, gelsolin like
M cells	CARS2	2.80108e-34	-0.100544	0.374	0.523	1.75779e-29	CD14 Mono	HC_B27+	0.149	HC	B27+	13	110641412	110713603	cysteinyl-tRNA synthetase 2, mitochondrial
M cells	CAT	4.25566e-73	-0.281713	0.55	0.757	2.6706e-68	CD14 Mono	HC_B27+	0.207	HC	B27+	11	34438934	34472060	catalase
M cells	CBL	2.87736e-07	-0.213864	0.534	0.653	0.0180566	CD16 Mono	HC_B27-	0.119	HC	B27-	11	119206298	119313926	Cbl proto-oncogene
M cells	CBX3	4.95343e-39	-0.144142	0.552	0.729	3.10847e-34	CD14 Mono	HC_B27+	0.177	HC	B27+	7	26201162	26213607	chromobox 3
M cells	CBX3	5.9763e-07	-0.153598	0.669	0.788	0.0375037	CD16 Mono	HC_B27-	0.119	HC	B27-	7	26201162	26213607	chromobox 3
M cells	CBX3	2.0071e-07	-0.124447	0.669	0.787	0.0125953	CD16 Mono	HC_B27+	0.118	HC	B27+	7	26201162	26213607	chromobox 3
M cells	CCR1	3.52878e-64	-0.341299	0.458	0.597	2.21445e-59	CD14 Mono	HC_B27-	0.139	HC	B27-	3	46201711	46208313	C-C motif chemokine receptor 1
M cells	CCR2	6.11142e-27	-0.193918	0.413	0.513	3.83516e-22	CD14 Mono	HC_B27-	0.1	HC	B27-	3	46353864	46360940	C-C motif chemokine receptor 2
M cells	CCR2	5.08694e-35	-0.13979	0.413	0.559	3.19226e-30	CD14 Mono	HC_B27+	0.146	HC	B27+	3	46353864	46360940	C-C motif chemokine receptor 2
M cells	CCS	3.73213e-09	-0.642012	0.435	0.663	0.000234206	pDC	HC_B27+	0.228	HC	B27+	11	66593153	66606019	copper chaperone for superoxide dismutase
M cells	CCT4	9.81266e-06	-0.135618	0.436	0.543	0.615784	CD16 Mono	HC_B27+	0.107	HC	B27+	2	61868085	61888671	chaperonin containing TCP1 subunit 4
M cells	CCT8	3.21244e-06	-0.174378	0.587	0.705	0.201594	CD16 Mono	HC_B27+	0.118	HC	B27+	21	29055805	29073797	chaperonin containing TCP1 subunit 8
M cells	CD1D	5.06887e-79	-0.314724	0.406	0.602	3.18092e-74	CD14 Mono	HC_B27+	0.196	HC	B27+	1	158178030	158186427	CD1d molecule
M cells	CD300A	1.51321e-13	-0.275597	0.527	0.682	9.496e-09	CD16 Mono	HC_B27+	0.155	HC	B27+	17	74466399	74484794	CD300a molecule
M cells	CD36	1.35448e-58	-0.190199	0.837	0.949	8.49989e-54	CD14 Mono	HC_B27+	0.112	HC	B27+	7	80369575	80679277	CD36 molecule
M cells	CD55	2.39508e-92	-0.345243	0.58	0.737	1.50301e-87	CD14 Mono	HC_B27-	0.157	HC	B27-	1	207321519	207386804	CD55 molecule (Cromer blood group)
M cells	CD55	5.3015e-32	-0.491508	0.613	0.776	3.3269e-27	CD16 Mono	HC_B27-	0.163	HC	B27-	1	207321519	207386804	CD55 molecule (Cromer blood group)
M cells	CD55	1.31419e-10	-0.2723	0.613	0.735	8.24708e-06	CD16 Mono	HC_B27+	0.122	HC	B27+	1	207321519	207386804	CD55 molecule (Cromer blood group)
M cells	CD79B	6.35781e-07	-0.131199	0.499	0.618	0.0398978	CD16 Mono	HC_B27+	0.119	HC	B27+	17	63928738	63932336	CD79b molecule
M cells	CD86	6.46821e-39	-0.124806	0.423	0.586	4.05906e-34	CD14 Mono	HC_B27+	0.163	HC	B27+	3	122055362	122121139	CD86 molecule
M cells	CDA	1.0076e-14	-0.257457	0.404	0.568	6.32307e-10	CD16 Mono	HC_B27+	0.164	HC	B27+	1	20589086	20618903	cytidine deaminase
M cells	CDC37	1.0782e-25	-0.13688	0.426	0.537	6.76611e-21	CD14 Mono	HC_B27-	0.111	HC	B27-	19	10391133	10420121	cell division cycle 37, HSP90 cochaperone
M cells	CDK2AP1	7.28419e-23	-0.439082	0.344	0.518	4.57112e-18	CD16 Mono	HC_B27+	0.174	HC	B27+	12	123250112	123272334	cyclin dependent kinase 2 associated protein 1
M cells	CDV3	1.21301e-18	-0.109862	0.683	0.792	7.61213e-14	CD14 Mono	HC_B27-	0.109	HC	B27-	3	133573686	133590261	CDV3 homolog
M cells	CDV3	1.83803e-22	-0.108694	0.683	0.83	1.15344e-17	CD14 Mono	HC_B27+	0.147	HC	B27+	3	133573686	133590261	CDV3 homolog
M cells	CDV3	2.49508e-07	-0.139106	0.721	0.825	0.0156576	CD16 Mono	HC_B27-	0.104	HC	B27-	3	133573686	133590261	CDV3 homolog
M cells	CHCHD10	1.11662e-59	-0.296074	0.375	0.511	7.00726e-55	CD14 Mono	HC_B27-	0.136	HC	B27-	22	23765834	23767972	coiled-coil-helix-coiled-coil-helix domain containing 10
M cells	CHCHD10	6.34553e-88	-0.343545	0.375	0.572	3.98207e-83	CD14 Mono	HC_B27+	0.197	HC	B27+	22	23765834	23767972	coiled-coil-helix-coiled-coil-helix domain containing 10
M cells	CHCHD10	2.5812e-10	-0.228732	0.673	0.795	1.61981e-05	CD16 Mono	HC_B27-	0.122	HC	B27-	22	23765834	23767972	coiled-coil-helix-coiled-coil-helix domain containing 10
M cells	CHCHD10	2.5068e-19	-0.316266	0.673	0.822	1.57312e-14	CD16 Mono	HC_B27+	0.149	HC	B27+	22	23765834	23767972	coiled-coil-helix-coiled-coil-helix domain containing 10
M cells	CHD1	4.69387e-35	-0.163651	0.541	0.673	2.94559e-30	CD14 Mono	HC_B27-	0.132	HC	B27-	5	98853985	98929007	chromodomain helicase DNA binding protein 1
M cells	CHD1	8.11953e-30	-0.113126	0.541	0.704	5.09533e-25	CD14 Mono	HC_B27+	0.163	HC	B27+	5	98853985	98929007	chromodomain helicase DNA binding protein 1
M cells	CHMP2B	3.74242e-14	-0.376082	0.395	0.53	2.34852e-09	CD16 Mono	HC_B27-	0.135	HC	B27-	3	87227271	87255556	charged multivesicular body protein 2B
M cells	CHMP5	3.05291e-08	-0.260433	0.42	0.528	0.00191582	CD16 Mono	HC_B27-	0.108	HC	B27-	9	33264879	33282070	charged multivesicular body protein 5
M cells	CHST15	6.73392e-07	-0.139398	0.466	0.588	0.0422581	CD16 Mono	HC_B27+	0.122	HC	B27+	10	124007668	124093598	carbohydrate sulfotransferase 15
M cells	CHST2	2.90378e-07	-0.182966	0.471	0.58	0.0182224	CD16 Mono	HC_B27+	0.109	HC	B27+	3	143119771	143124014	carbohydrate sulfotransferase 2
M cells	CKB	1.25724e-38	-0.724721	0.317	0.53	7.88967e-34	CD16 Mono	HC_B27+	0.213	HC	B27+	14	103519667	103522833	creatine kinase B
M cells	CKLF	4.80701e-49	-0.220444	0.484	0.622	3.01659e-44	CD14 Mono	HC_B27-	0.138	HC	B27-	16	66552563	66566251	chemokine like factor
M cells	CKLF	4.54794e-85	-0.322238	0.484	0.69	2.85402e-80	CD14 Mono	HC_B27+	0.206	HC	B27+	16	66552563	66566251	chemokine like factor
M cells	CKLF	2.30627e-08	-0.255142	0.413	0.527	0.00144728	CD16 Mono	HC_B27-	0.114	HC	B27-	16	66552563	66566251	chemokine like factor
M cells	CKLF	6.03725e-11	-0.299286	0.413	0.539	3.78861e-06	CD16 Mono	HC_B27+	0.126	HC	B27+	16	66552563	66566251	chemokine like factor
M cells	CLEC12A	4.5759e-74	-0.27582	0.794	0.917	2.87156e-69	CD14 Mono	HC_B27+	0.123	HC	B27+	12	9951316	9995694	C-type lectin domain family 12 member A
M cells	CMTM3	1.20406e-45	-0.194046	0.395	0.551	7.55596e-41	CD14 Mono	HC_B27+	0.156	HC	B27+	16	66603874	66613892	CKLF like MARVEL transmembrane domain containing 3
M cells	CNTRL	3.57874e-63	-0.294038	0.401	0.545	2.2458e-58	CD14 Mono	HC_B27-	0.144	HC	B27-	9	121074660	121177729	centriolin
M cells	CNTRL	1.14062e-62	-0.250494	0.401	0.579	7.15783e-58	CD14 Mono	HC_B27+	0.178	HC	B27+	9	121074660	121177729	centriolin
M cells	CNTRL	3.95775e-08	-0.175362	0.468	0.588	0.00248365	CD16 Mono	HC_B27+	0.12	HC	B27+	9	121074660	121177729	centriolin
M cells	COA4	1.15702e-06	-0.446829	0.386	0.558	0.0726075	cDC2	HC_B27-	0.172	HC	B27-	11	73872667	73876901	cytochrome c oxidase assembly factor 4 homolog
M cells	COMT	3.31134e-22	-0.108426	0.457	0.565	2.078e-17	CD14 Mono	HC_B27-	0.108	HC	B27-	22	19941371	19969975	catechol-O-methyltransferase
M cells	COMT	1.99351e-34	-0.156163	0.457	0.615	1.25101e-29	CD14 Mono	HC_B27+	0.158	HC	B27+	22	19941371	19969975	catechol-O-methyltransferase
M cells	COMT	6.54659e-06	-0.344487	0.624	0.799	0.410825	pDC	HC_B27+	0.175	HC	B27+	22	19941371	19969975	catechol-O-methyltransferase
M cells	COX14	3.42892e-06	-0.114186	0.465	0.584	0.215179	CD16 Mono	HC_B27+	0.119	HC	B27+	12	50112082	50120457	cytochrome c oxidase assembly factor COX14
M cells	COX17	3.65381e-22	-0.372692	0.597	0.758	2.29291e-17	CD16 Mono	HC_B27+	0.161	HC	B27+	3	119654513	119677454	cytochrome c oxidase copper chaperone COX17
M cells	COX17	3.21834e-06	-0.395554	0.538	0.684	0.201964	cDC2	HC_B27-	0.146	HC	B27-	3	119654513	119677454	cytochrome c oxidase copper chaperone COX17
M cells	COX5A	8.41397e-06	-0.109885	0.656	0.763	0.52801	CD16 Mono	HC_B27-	0.107	HC	B27-	15	74919791	74938083	cytochrome c oxidase subunit 5A
M cells	COX6A1	3.37768e-11	-0.185006	0.796	0.908	2.11963e-06	CD16 Mono	HC_B27+	0.112	HC	B27+	12	120438090	120440737	cytochrome c oxidase subunit 6A1
M cells	COX7B	3.93166e-35	-0.157902	0.637	0.799	2.46727e-30	CD14 Mono	HC_B27+	0.162	HC	B27+	X	77899440	77907376	cytochrome c oxidase subunit 7B
M cells	COX7B	1.29428e-05	-0.115004	0.821	0.922	0.81221	CD16 Mono	HC_B27+	0.101	HC	B27+	X	77899440	77907376	cytochrome c oxidase subunit 7B
M cells	COX8A	2.65024e-23	-0.111486	0.686	0.799	1.66313e-18	CD14 Mono	HC_B27-	0.113	HC	B27-	11	63974620	63976543	cytochrome c oxidase subunit 8A
M cells	COX8A	3.25015e-10	-0.168637	0.816	0.929	2.0396e-05	CD16 Mono	HC_B27+	0.113	HC	B27+	11	63974620	63976543	cytochrome c oxidase subunit 8A
M cells	CPVL	7.35616e-42	-0.162608	0.822	0.939	4.61628e-37	CD14 Mono	HC_B27+	0.117	HC	B27+	7	28995235	29195451	carboxypeptidase vitellogenic like
M cells	CREG1	1.14869e-25	-0.136139	0.433	0.545	7.2085e-21	CD14 Mono	HC_B27-	0.112	HC	B27-	1	167529117	167553805	cellular repressor of E1A stimulated genes 1
M cells	CRTAP	1.05397e-45	-0.189405	0.573	0.754	6.61407e-41	CD14 Mono	HC_B27+	0.181	HC	B27+	3	33114014	33147773	cartilage associated protein
M cells	CSF3R	2.96852e-38	-0.157384	0.855	0.956	1.86286e-33	CD14 Mono	HC_B27+	0.101	HC	B27+	1	36466043	36483278	colony stimulating factor 3 receptor
M cells	CSNK2B	1.49923e-06	-0.161103	0.493	0.6	0.0940828	CD16 Mono	HC_B27-	0.107	HC	B27-	6	31665227	31670343	casein kinase 2 beta
M cells	CSTB	3.05621e-24	-0.112739	0.684	0.792	1.91789e-19	CD14 Mono	HC_B27-	0.108	HC	B27-	21	43772511	43776330	cystatin B
M cells	CTNNB1	8.43725e-07	0.136704	0.406	0.509	0.0529471	CD14 Mono	HC_B27+	0.103	HC	B27+	3	41194741	41260096	catenin beta 1
M cells	CTSB	1.24451e-20	-0.111959	0.787	0.906	7.80981e-16	CD14 Mono	HC_B27+	0.119	HC	B27+	8	11842524	11869533	cathepsin B
M cells	CTSB	3.62796e-06	-0.250509	0.814	0.94	0.227669	pDC	HC_B27+	0.126	HC	B27+	8	11842524	11869533	cathepsin B
M cells	CTSB	1.09012e-09	-0.21594	0.638	0.765	6.84095e-05	CD16 Mono	HC_B27-	0.127	HC	B27-	8	11842524	11869533	cathepsin B
M cells	CTSL	3.26556e-07	-0.224054	0.514	0.63	0.0204927	CD16 Mono	HC_B27-	0.116	HC	B27-	9	87724051	87731469	cathepsin L
M cells	CUTALP	1.14783e-08	-0.641549	0.316	0.52	0.000720306	pDC	HC_B27+	0.204	HC	B27+	9	120847294	120851339	cutA divalent cation tolerance like, pseudogene
M cells	CUTALP	1.14783e-08	-0.641549	0.316	0.52	0.000720306	pDC	HC_B27+	0.204	HC	B27+	9	120824828	120854385	cutA divalent cation tolerance like, pseudogene
M cells	CXCL16	4.73368e-10	-0.217119	0.471	0.598	2.97057e-05	CD16 Mono	HC_B27-	0.127	HC	B27-	17	4733533	4739928	C-X-C motif chemokine ligand 16
M cells	CYRIA	4.53104e-08	-0.204939	0.535	0.653	0.00284341	CD16 Mono	HC_B27-	0.118	HC	B27-	2	16549459	16666331	CYFIP related Rac1 interactor A
M cells	CYTH4	7.69809e-09	-0.180253	0.529	0.676	0.000483086	CD16 Mono	HC_B27+	0.147	HC	B27+	22	37282027	37315341	cytohesin 4
M cells	CYTIP	1.91482e-07	-0.163411	0.701	0.813	0.0120163	CD16 Mono	HC_B27+	0.112	HC	B27+	2	157414619	157488961	cytohesin 1 interacting protein
M cells	DARS1	2.75721e-06	-0.540654	0.381	0.522	0.173026	cDC2	HC_B27-	0.141	HC	B27-	2	135905881	135986100	aspartyl-tRNA synthetase 1
M cells	DDT	6.94839e-40	-0.164375	0.53	0.704	4.36039e-35	CD14 Mono	HC_B27+	0.174	HC	B27+	22	23970542	23980525	D-dopachrome tautomerase
M cells	DDT	4.01072e-06	-0.311533	0.689	0.841	0.251689	pDC	HC_B27+	0.152	HC	B27+	22	23970542	23980525	D-dopachrome tautomerase
M cells	DDT	1.57022e-08	-0.205261	0.578	0.709	0.000985374	CD16 Mono	HC_B27+	0.131	HC	B27+	22	23970542	23980525	D-dopachrome tautomerase
M cells	DDT	9.1367e-07	-0.248976	0.779	0.895	0.0573365	cDC2	HC_B27-	0.116	HC	B27-	22	23970542	23980525	D-dopachrome tautomerase
M cells	DDT	9.79705e-13	-0.452073	0.779	0.93	6.14804e-08	cDC2	HC_B27+	0.151	HC	B27+	22	23970542	23980525	D-dopachrome tautomerase
M cells	DDX18	1.25097e-25	-0.127696	0.448	0.561	7.85035e-21	CD14 Mono	HC_B27-	0.113	HC	B27-	2	117814691	117832377	DEAD-box helicase 18
M cells	DDX21	3.73952e-66	-0.296393	0.584	0.729	2.3467e-61	CD14 Mono	HC_B27-	0.145	HC	B27-	10	68956135	68985068	DExD-box helicase 21
M cells	DDX21	1.3347e-07	-0.163939	0.739	0.841	0.0083758	CD16 Mono	HC_B27-	0.102	HC	B27-	10	68956135	68985068	DExD-box helicase 21
M cells	DDX24	1.64827e-25	-0.141399	0.404	0.51	1.03435e-20	CD14 Mono	HC_B27-	0.106	HC	B27-	14	94048287	94081202	DEAD-box helicase 24
M cells	DDX6	9.21952e-06	-0.165081	0.488	0.591	0.578562	CD16 Mono	HC_B27-	0.103	HC	B27-	11	118747763	118791164	DEAD-box helicase 6
M cells	DHRS7	1.43874e-50	-0.193143	0.408	0.581	9.02864e-46	CD14 Mono	HC_B27+	0.173	HC	B27+	14	60144119	60169856	dehydrogenase/reductase 7
M cells	DHRS7	2.55858e-11	-0.201585	0.443	0.589	1.60561e-06	CD16 Mono	HC_B27+	0.146	HC	B27+	14	60144119	60169856	dehydrogenase/reductase 7
M cells	DNAJA1	9.44229e-25	-0.139116	0.581	0.696	5.92542e-20	CD14 Mono	HC_B27-	0.115	HC	B27-	9	33025273	33039907	DnaJ heat shock protein family (Hsp40) member A1
M cells	DNAJC10	7.34893e-39	-0.193404	0.395	0.518	4.61175e-34	CD14 Mono	HC_B27-	0.123	HC	B27-	2	182716255	182794464	DnaJ heat shock protein family (Hsp40) member C10
M cells	DNAJC10	7.73373e-35	-0.129941	0.395	0.543	4.85322e-30	CD14 Mono	HC_B27+	0.148	HC	B27+	2	182716255	182794464	DnaJ heat shock protein family (Hsp40) member C10
M cells	DNASE1L3	4.91475e-27	0.979103	0.873	0.753	3.0842e-22	pDC	HC_B27-	0.12	HC	B27-	3	58192257	58214697	deoxyribonuclease 1 like 3
M cells	DUT	7.57601e-07	-0.136812	0.387	0.501	0.0475425	CD16 Mono	HC_B27+	0.114	HC	B27+	15	48331011	48343373	deoxyuridine triphosphatase
M cells	DYNC1LI1	7.09101e-14	-0.298471	0.499	0.645	4.44989e-09	CD16 Mono	HC_B27-	0.146	HC	B27-	3	32525974	32570858	dynein cytoplasmic 1 light intermediate chain 1
M cells	DYNLL1	8.55592e-26	-0.126009	0.69	0.794	5.36918e-21	CD14 Mono	HC_B27-	0.104	HC	B27-	12	120469850	120498493	dynein light chain LC8-type 1
M cells	DYNLT1	3.80159e-25	-0.129728	0.48	0.596	2.38565e-20	CD14 Mono	HC_B27-	0.116	HC	B27-	6	158636474	158644743	dynein light chain Tctex-type 1
M cells	DYNLT1	4.67385e-08	-0.277905	0.527	0.632	0.00293303	CD16 Mono	HC_B27-	0.105	HC	B27-	6	158636474	158644743	dynein light chain Tctex-type 1
M cells	EEF1B2	5.70515e-53	-0.200313	0.812	0.923	3.58021e-48	CD14 Mono	HC_B27+	0.111	HC	B27+	2	206159585	206162928	eukaryotic translation elongation factor 1 beta 2
M cells	EIF1AX	1.92576e-35	-0.103899	0.469	0.632	1.20849e-30	CD14 Mono	HC_B27+	0.163	HC	B27+	X	20124525	20141838	eukaryotic translation initiation factor 1A X-linked
M cells	EIF1AY	3.07471e-25	-1.55562	0.206	0.575	1.92951e-20	pDC	HC_B27-	0.369	HC	B27-	Y	20575776	20593154	eukaryotic translation initiation factor 1A Y-linked
M cells	EIF1B	9.05998e-07	-0.163125	0.428	0.546	0.056855	CD16 Mono	HC_B27+	0.118	HC	B27+	3	40309707	40312424	eukaryotic translation initiation factor 1B
M cells	EIF2A	3.73545e-35	-0.108243	0.369	0.517	2.34415e-30	CD14 Mono	HC_B27+	0.148	HC	B27+	3	150546678	150586016	eukaryotic translation initiation factor 2A
M cells	EIF3A	2.91779e-25	-0.114605	0.771	0.9	1.83103e-20	CD14 Mono	HC_B27+	0.129	HC	B27+	10	119033670	119080817	eukaryotic translation initiation factor 3 subunit A
M cells	EIF3D	5.76574e-06	-0.116406	0.556	0.677	0.361823	CD16 Mono	HC_B27+	0.121	HC	B27+	22	36510855	36529184	eukaryotic translation initiation factor 3 subunit D
M cells	EIF3E	1.37279e-95	-0.27177	0.785	0.925	8.61483e-91	CD14 Mono	HC_B27+	0.14	HC	B27+	8	108162787	108443496	eukaryotic translation initiation factor 3 subunit E
M cells	EIF3J	1.31714e-40	-0.164298	0.363	0.51	8.26556e-36	CD14 Mono	HC_B27+	0.147	HC	B27+	15	44537125	44563029	eukaryotic translation initiation factor 3 subunit J
M cells	EIF4B	6.67016e-45	-0.175868	0.773	0.905	4.18579e-40	CD14 Mono	HC_B27+	0.132	HC	B27+	12	53006282	53042215	eukaryotic translation initiation factor 4B
M cells	EIF5B	2.35331e-32	-0.141133	0.392	0.53	1.47679e-27	CD14 Mono	HC_B27+	0.138	HC	B27+	2	99337389	99401326	eukaryotic translation initiation factor 5B
M cells	ELOC	1.58869e-05	-0.119422	0.432	0.543	0.996967	CD16 Mono	HC_B27+	0.111	HC	B27+	8	73939169	73972307	elongin C
M cells	EMB	5.20903e-30	-0.135954	0.473	0.595	3.26887e-25	CD14 Mono	HC_B27-	0.122	HC	B27-	5	50396192	50443248	embigin
M cells	EMB	1.61996e-06	-0.414783	0.388	0.548	0.101659	cDC2	HC_B27-	0.16	HC	B27-	5	50396192	50443248	embigin
M cells	EPB41L3	4.21408e-07	-0.184377	0.419	0.533	0.026445	CD16 Mono	HC_B27-	0.114	HC	B27-	18	5392381	5630700	erythrocyte membrane protein band 4.1 like 3
M cells	ESD	1.78584e-38	-0.121382	0.354	0.504	1.12069e-33	CD14 Mono	HC_B27+	0.15	HC	B27+	13	46771256	46797420	esterase D
M cells	ETS2	5.0705e-06	-0.326501	0.508	0.671	0.318194	cDC2	HC_B27-	0.163	HC	B27-	21	38805183	38824955	ETS proto-oncogene 2, transcription factor
M cells	FAM118A	2.63782e-20	1.09243	0.544	0.357	1.65534e-15	cDC2	HC_B27-	0.187	HC	B27-	22	45308968	45341955	family with sequence similarity 118 member A
M cells	FAM118A	3.99257e-13	1.02382	0.544	0.373	2.5055e-08	cDC2	HC_B27+	0.171	HC	B27+	22	45308968	45341955	family with sequence similarity 118 member A
M cells	FAM32A	6.9511e-07	-0.125663	0.539	0.658	0.0436209	CD16 Mono	HC_B27+	0.119	HC	B27+	19	16185380	16192046	family with sequence similarity 32 member A
M cells	FCGR2A	2.47911e-77	-0.347048	0.381	0.569	1.55574e-72	CD14 Mono	HC_B27+	0.188	HC	B27+	1	161505430	161524013	Fc gamma receptor IIa
M cells	FERMT3	1.08823e-05	-0.153764	0.495	0.6	0.682908	CD16 Mono	HC_B27-	0.105	HC	B27-	11	64205926	64223896	FERM domain containing kindlin 3
M cells	FKBP5	1.0342e-43	-0.313341	0.411	0.519	6.49002e-39	CD14 Mono	HC_B27-	0.108	HC	B27-	6	35573585	35728583	FKBP prolyl isomerase 5
M cells	FKBP8	9.5796e-07	0.103173	0.43	0.546	0.0601158	CD14 Mono	HC_B27+	0.116	HC	B27+	19	18531751	18544077	FKBP prolyl isomerase 8
M cells	FKBP8	8.34457e-08	-0.135107	0.525	0.662	0.00523655	CD16 Mono	HC_B27+	0.137	HC	B27+	19	18531751	18544077	FKBP prolyl isomerase 8
M cells	FOSB	5.1958e-100	0.676976	0.546	0.423	3.26057e-95	CD14 Mono	HC_B27+	0.123	HC	B27+	19	45467995	45475179	FosB proto-oncogene, AP-1 transcription factor subunit
M cells	FRG1	5.05735e-07	-0.174952	0.409	0.522	0.0317369	CD16 Mono	HC_B27-	0.113	HC	B27-	4	189940855	189963202	FSHD region gene 1
M cells	FTX	5.4858e-29	-0.117804	0.486	0.635	3.44256e-24	CD14 Mono	HC_B27+	0.149	HC	B27+	X	73940435	74293574	FTX transcript, XIST regulator
M cells	GABARAP	3.2672e-32	-0.150227	0.464	0.589	2.0503e-27	CD14 Mono	HC_B27-	0.125	HC	B27-	17	7240008	7242449	GABA type A receptor-associated protein
M cells	GABARAP	1.06799e-05	-0.155087	0.483	0.6	0.670206	CD16 Mono	HC_B27-	0.117	HC	B27-	17	7240008	7242449	GABA type A receptor-associated protein
M cells	GABPB1-AS1	1.26722e-05	-0.549544	0.528	0.669	0.79523	pDC	HC_B27+	0.141	HC	B27+	15	50354944	50372202	GABPB1 antisense RNA 1
M cells	GABPB1-AS1	7.82974e-09	-0.529836	0.39	0.623	0.000491348	cDC2	HC_B27+	0.233	HC	B27+	15	50354944	50372202	GABPB1 antisense RNA 1
M cells	GAPT	1.05457e-90	-0.344723	0.393	0.59	6.61783e-86	CD14 Mono	HC_B27+	0.197	HC	B27+	5	58491435	58497090	GRB2 binding adaptor protein, transmembrane
M cells	GAS5	2.43596e-61	-0.27334	0.511	0.686	1.52866e-56	CD14 Mono	HC_B27+	0.175	HC	B27+	1	173858559	173868882	growth arrest specific 5
M cells	GCC2	5.29983e-23	-0.509652	0.347	0.52	3.32586e-18	CD16 Mono	HC_B27-	0.173	HC	B27-	2	108449107	108509415	GRIP and coiled-coil domain containing 2
M cells	GCC2	2.60578e-30	-0.570442	0.347	0.54	1.63523e-25	CD16 Mono	HC_B27+	0.193	HC	B27+	2	108449107	108509415	GRIP and coiled-coil domain containing 2
M cells	GIMAP7	9.73992e-21	-0.121747	0.661	0.77	6.11219e-16	CD14 Mono	HC_B27-	0.109	HC	B27-	7	150514872	150521073	GTPase, IMAP family member 7
M cells	GIMAP7	4.01926e-27	-0.125203	0.661	0.817	2.52224e-22	CD14 Mono	HC_B27+	0.156	HC	B27+	7	150514872	150521073	GTPase, IMAP family member 7
M cells	GIMAP7	7.43914e-08	-0.146695	0.749	0.879	0.00466836	CD16 Mono	HC_B27+	0.13	HC	B27+	7	150514872	150521073	GTPase, IMAP family member 7
M cells	GLUL	5.64096e-09	-0.240934	0.504	0.616	0.000353993	CD16 Mono	HC_B27-	0.112	HC	B27-	1	182378098	182392206	glutamate-ammonia ligase
M cells	GNB4	2.96723e-06	0.108332	0.417	0.519	0.186205	CD14 Mono	HC_B27+	0.102	HC	B27+	3	179396088	179451476	G protein subunit beta 4
M cells	GNG2	4.71303e-10	-0.259067	0.52	0.653	2.95761e-05	CD16 Mono	HC_B27+	0.133	HC	B27+	14	51826195	51979342	G protein subunit gamma 2
M cells	GNG5	3.12207e-06	-0.145558	0.518	0.639	0.195923	CD16 Mono	HC_B27+	0.121	HC	B27+	1	84498323	84506581	G protein subunit gamma 5
M cells	GPR65	1.79821e-51	-0.213895	0.358	0.516	1.12845e-46	CD14 Mono	HC_B27+	0.158	HC	B27+	14	88005135	88014811	G protein-coupled receptor 65
M cells	GPX4	4.79371e-08	-0.151219	0.8	0.904	0.00300824	CD16 Mono	HC_B27+	0.104	HC	B27+	19	1103982	1106791	glutathione peroxidase 4
M cells	GRB2	1.84308e-25	-0.127656	0.75	0.861	1.15661e-20	CD14 Mono	HC_B27-	0.111	HC	B27-	17	75318076	75405709	growth factor receptor bound protein 2
M cells	H1-4	6.14315e-09	-0.818905	0.525	0.648	0.000385507	cDC2	HC_B27-	0.123	HC	B27-	6	26156329	26157115	H1.4 linker histone, cluster member
M cells	H3-3A	5.25351e-57	-0.243973	0.731	0.877	3.29679e-52	CD14 Mono	HC_B27+	0.146	HC	B27+	1	226061851	226072019	H3.3 histone A
M cells	H4C3	2.98841e-12	-0.635196	0.633	0.824	1.87535e-07	pDC	HC_B27+	0.191	HC	B27+	6	26103933	26104337	H4 clustered histone 3
M cells	H4C3	6.17347e-08	-0.522869	0.542	0.681	0.0038741	cDC2	HC_B27-	0.139	HC	B27-	6	26103933	26104337	H4 clustered histone 3
M cells	H4C3	2.0486e-13	-0.688255	0.542	0.772	1.28558e-08	cDC2	HC_B27+	0.23	HC	B27+	6	26103933	26104337	H4 clustered histone 3
M cells	HCST	4.68798e-69	-0.241132	0.741	0.858	2.9419e-64	CD14 Mono	HC_B27-	0.117	HC	B27-	19	35902529	35904377	hematopoietic cell signal transducer
M cells	HCST	4.78208e-83	-0.29704	0.741	0.892	3.00095e-78	CD14 Mono	HC_B27+	0.151	HC	B27+	19	35902529	35904377	hematopoietic cell signal transducer
M cells	HCST	1.08737e-34	-0.49627	0.647	0.818	6.82365e-30	CD16 Mono	HC_B27-	0.171	HC	B27-	19	35902529	35904377	hematopoietic cell signal transducer
M cells	HCST	9.82871e-08	-0.179866	0.647	0.757	0.00616791	CD16 Mono	HC_B27+	0.11	HC	B27+	19	35902529	35904377	hematopoietic cell signal transducer
M cells	HIF1A	1.5417e-22	-0.128425	0.458	0.558	9.6748e-18	CD14 Mono	HC_B27-	0.1	HC	B27-	14	61695513	61748259	hypoxia inducible factor 1 subunit alpha
M cells	HIGD2A	1.16306e-31	-0.151635	0.668	0.788	7.29869e-27	CD14 Mono	HC_B27-	0.12	HC	B27-	5	176388751	176389761	HIG1 hypoxia inducible domain family member 2A
M cells	HLA-DMA	1.24005e-06	-0.118879	0.462	0.569	0.0778182	CD16 Mono	HC_B27-	0.107	HC	B27-	6	32948613	32969094	major histocompatibility complex, class II, DM alpha
M cells	HLA-DPA1	3.35713e-40	-0.102763	0.784	0.908	2.10673e-35	CD14 Mono	HC_B27+	0.124	HC	B27+	6	33064569	33080775	major histocompatibility complex, class II, DP alpha 1
M cells	HLA-DQA2	1.16498e-28	1.48827	0.619	0.241	7.31071e-24	pDC	HC_B27-	0.378	HC	B27-	6	32741391	32747198	major histocompatibility complex, class II, DQ alpha 2
M cells	HLA-DQA2	6.94337e-32	0.729926	0.923	0.621	4.35724e-27	cDC2	HC_B27-	0.302	HC	B27-	6	32741391	32747198	major histocompatibility complex, class II, DQ alpha 2
M cells	HLA-DQB1	6.59463e-27	-0.410352	0.578	0.742	4.1384e-22	CD16 Mono	HC_B27+	0.164	HC	B27+	6	32659467	32668383	major histocompatibility complex, class II, DQ beta 1
M cells	HLA-DRB5	2.35011e-50	-0.300641	0.613	0.75	1.47479e-45	CD14 Mono	HC_B27+	0.137	HC	B27+	6	32517353	32530287	major histocompatibility complex, class II, DR beta 5
M cells	HLA-DRB5	6.11889e-08	0.495268	0.845	0.706	0.00383985	pDC	HC_B27-	0.139	HC	B27-	6	32517353	32530287	major histocompatibility complex, class II, DR beta 5
M cells	HLA-DRB5	7.1435e-07	-0.3362	0.845	0.95	0.0448283	pDC	HC_B27+	0.105	HC	B27+	6	32517353	32530287	major histocompatibility complex, class II, DR beta 5
M cells	HLA-DRB5	1.21271e-59	-0.608667	0.794	0.915	7.61024e-55	CD16 Mono	HC_B27+	0.121	HC	B27+	6	32517353	32530287	major histocompatibility complex, class II, DR beta 5
M cells	HLA-DRB5	4.94476e-29	0.846099	0.991	0.863	3.10304e-24	cDC2	HC_B27-	0.128	HC	B27-	6	32517353	32530287	major histocompatibility complex, class II, DR beta 5
M cells	HLA-DRB6	1.90361e-97	0.403038	0.693	0.57	1.19459e-92	CD14 Mono	HC_B27-	0.123	HC	B27-	6	32553046	32558186	major histocompatibility complex, class II, DR beta 6 (pseudogene)
M cells	HLA-DRB6	1.90361e-97	0.403038	0.693	0.57	1.19459e-92	CD14 Mono	HC_B27-	0.123	HC	B27-	6	32552713	32560022	major histocompatibility complex, class II, DR beta 6 (pseudogene)
M cells	HLA-DRB6	8.46101e-13	0.534319	0.746	0.429	5.30962e-08	pDC	HC_B27-	0.317	HC	B27-	6	32553046	32558186	major histocompatibility complex, class II, DR beta 6 (pseudogene)
M cells	HLA-DRB6	8.46101e-13	0.534319	0.746	0.429	5.30962e-08	pDC	HC_B27-	0.317	HC	B27-	6	32552713	32560022	major histocompatibility complex, class II, DR beta 6 (pseudogene)
M cells	HLA-DRB6	3.26572e-11	0.681281	0.746	0.63	2.04937e-06	pDC	HC_B27+	0.116	HC	B27+	6	32553046	32558186	major histocompatibility complex, class II, DR beta 6 (pseudogene)
M cells	HLA-DRB6	3.26572e-11	0.681281	0.746	0.63	2.04937e-06	pDC	HC_B27+	0.116	HC	B27+	6	32552713	32560022	major histocompatibility complex, class II, DR beta 6 (pseudogene)
M cells	HLA-DRB6	4.90858e-29	0.392142	0.762	0.56	3.08033e-24	CD16 Mono	HC_B27-	0.202	HC	B27-	6	32553046	32558186	major histocompatibility complex, class II, DR beta 6 (pseudogene)
M cells	HLA-DRB6	4.90858e-29	0.392142	0.762	0.56	3.08033e-24	CD16 Mono	HC_B27-	0.202	HC	B27-	6	32552713	32560022	major histocompatibility complex, class II, DR beta 6 (pseudogene)
M cells	HLA-DRB6	9.77452e-96	1.11459	0.762	0.626	6.1339e-91	CD16 Mono	HC_B27+	0.136	HC	B27+	6	32553046	32558186	major histocompatibility complex, class II, DR beta 6 (pseudogene)
M cells	HLA-DRB6	9.77452e-96	1.11459	0.762	0.626	6.1339e-91	CD16 Mono	HC_B27+	0.136	HC	B27+	6	32552713	32560022	major histocompatibility complex, class II, DR beta 6 (pseudogene)
M cells	HLA-F	6.16635e-52	-0.194844	0.494	0.685	3.86963e-47	CD14 Mono	HC_B27+	0.191	HC	B27+	6	29722775	29738528	major histocompatibility complex, class I, F
M cells	HMGB1	3.99385e-32	-0.144918	0.835	0.938	2.5063e-27	CD14 Mono	HC_B27+	0.103	HC	B27+	13	30456704	30617597	high mobility group box 1
M cells	HMGN1	7.67721e-96	-0.376701	0.352	0.548	4.81776e-91	CD14 Mono	HC_B27+	0.196	HC	B27+	21	39342315	39349647	high mobility group nucleosome binding domain 1
M cells	HMGN1	7.32106e-08	-0.173382	0.439	0.549	0.00459426	CD16 Mono	HC_B27+	0.11	HC	B27+	21	39342315	39349647	high mobility group nucleosome binding domain 1
M cells	HMGN2	1.63015e-34	-0.148843	0.708	0.857	1.02299e-29	CD14 Mono	HC_B27+	0.149	HC	B27+	1	26472440	26476642	high mobility group nucleosomal binding domain 2
M cells	HMOX1	1.04261e-13	-0.295047	0.738	0.866	6.54278e-09	CD16 Mono	HC_B27+	0.128	HC	B27+	22	35380361	35394214	heme oxygenase 1
M cells	HNMT	5.63566e-54	-0.218557	0.471	0.657	3.5366e-49	CD14 Mono	HC_B27+	0.186	HC	B27+	2	137964020	138016364	histamine N-methyltransferase
M cells	HNRNPA1	1.57054e-39	-0.156858	0.795	0.916	9.85577e-35	CD14 Mono	HC_B27+	0.121	HC	B27+	12	54280193	54287088	heterogeneous nuclear ribonucleoprotein A1
M cells	HNRNPAB	6.80524e-09	-0.20397	0.47	0.597	0.000427056	CD16 Mono	HC_B27+	0.127	HC	B27+	5	178204533	178211163	heterogeneous nuclear ribonucleoprotein A/B
M cells	HNRNPAB	3.41268e-06	-0.384734	0.604	0.739	0.214159	cDC2	HC_B27-	0.135	HC	B27-	5	178204533	178211163	heterogeneous nuclear ribonucleoprotein A/B
M cells	HSD17B4	1.41886e-28	-0.16239	0.404	0.516	8.90391e-24	CD14 Mono	HC_B27-	0.112	HC	B27-	5	119452465	119637199	hydroxysteroid 17-beta dehydrogenase 4
M cells	HSD17B4	7.45955e-49	-0.20855	0.404	0.574	4.68117e-44	CD14 Mono	HC_B27+	0.17	HC	B27+	5	119452465	119637199	hydroxysteroid 17-beta dehydrogenase 4
M cells	HSP90AB1	1.85533e-27	-0.152131	0.705	0.813	1.16429e-22	CD14 Mono	HC_B27-	0.108	HC	B27-	6	44246166	44253888	heat shock protein 90 alpha family class B member 1
M cells	HSPD1	1.37268e-40	-0.225882	0.389	0.508	8.61414e-36	CD14 Mono	HC_B27-	0.119	HC	B27-	2	197486584	197516737	heat shock protein family D (Hsp60) member 1
M cells	HSPD1	1.49492e-36	-0.150356	0.389	0.538	9.38123e-32	CD14 Mono	HC_B27+	0.149	HC	B27+	2	197486584	197516737	heat shock protein family D (Hsp60) member 1
M cells	IFITM3	2.64436e-213	-0.91258	0.373	0.59	1e-200	CD14 Mono	HC_B27-	0.217	HC	B27-	11	319676	329475	interferon induced transmembrane protein 3
M cells	IFITM3	2.63453e-10	1.27134	0.512	0.38	1.65327e-05	cDC2	HC_B27+	0.132	HC	B27+	11	319676	329475	interferon induced transmembrane protein 3
M cells	IFNGR1	3.38002e-31	-0.139766	0.6	0.761	2.1211e-26	CD14 Mono	HC_B27+	0.161	HC	B27+	6	137197483	137219449	interferon gamma receptor 1
M cells	IFNGR1	5.80288e-07	-0.217425	0.599	0.705	0.0364154	CD16 Mono	HC_B27-	0.106	HC	B27-	6	137197483	137219449	interferon gamma receptor 1
M cells	IGSF6	2.04398e-20	-0.123437	0.758	0.862	1.28268e-15	CD14 Mono	HC_B27-	0.104	HC	B27-	16	21639550	21652608	immunoglobulin superfamily member 6
M cells	IL10RA	1.26985e-11	-0.252521	0.588	0.727	7.96883e-07	CD16 Mono	HC_B27-	0.139	HC	B27-	11	117986370	118003037	interleukin 10 receptor subunit alpha
M cells	IL10RA	6.99909e-09	-0.39419	0.585	0.762	0.000439221	cDC2	HC_B27-	0.177	HC	B27-	11	117986370	118003037	interleukin 10 receptor subunit alpha
M cells	IL17RA	5.19911e-34	-0.161756	0.714	0.829	3.26265e-29	CD14 Mono	HC_B27-	0.115	HC	B27-	22	17084954	17115693	interleukin 17 receptor A
M cells	IL17RA	2.82053e-07	-0.192024	0.416	0.53	0.0177	CD16 Mono	HC_B27-	0.114	HC	B27-	22	17084954	17115693	interleukin 17 receptor A
M cells	IL6R	4.70229e-25	-0.124076	0.529	0.647	2.95088e-20	CD14 Mono	HC_B27-	0.118	HC	B27-	1	154405193	154469450	interleukin 6 receptor
M cells	IL6R	4.18497e-31	-0.123725	0.529	0.698	2.62624e-26	CD14 Mono	HC_B27+	0.169	HC	B27+	1	154405193	154469450	interleukin 6 receptor
M cells	INSIG1	8.60716e-07	-0.140105	0.472	0.585	0.0540134	CD16 Mono	HC_B27-	0.113	HC	B27-	7	155297776	155310235	insulin induced gene 1
M cells	INSIG1	9.38052e-14	-0.272695	0.472	0.624	5.88665e-09	CD16 Mono	HC_B27+	0.152	HC	B27+	7	155297776	155310235	insulin induced gene 1
M cells	ITGAM	2.99126e-30	-0.119895	0.485	0.634	1.87714e-25	CD14 Mono	HC_B27+	0.149	HC	B27+	16	31259967	31332892	integrin subunit alpha M
M cells	ITGAX	5.86181e-06	-0.133754	0.586	0.696	0.367852	CD16 Mono	HC_B27-	0.11	HC	B27-	16	31355134	31382999	integrin subunit alpha X
M cells	ITGAX	7.09916e-06	-0.254793	0.644	0.783	0.4455	cDC2	HC_B27-	0.139	HC	B27-	16	31355134	31382999	integrin subunit alpha X
M cells	JAML	7.91502e-08	-0.15537	0.603	0.717	0.00496699	CD16 Mono	HC_B27-	0.114	HC	B27-	11	118193725	118225092	junction adhesion molecule like
M cells	JUN	2.19878e-08	-0.553231	0.525	0.673	0.00137982	cDC2	HC_B27-	0.148	HC	B27-	1	58776845	58784048	Jun proto-oncogene, AP-1 transcription factor subunit
M cells	KDM7A	6.80216e-30	-0.164777	0.398	0.505	4.26863e-25	CD14 Mono	HC_B27-	0.107	HC	B27-	7	140084746	140176983	lysine demethylase 7A
M cells	KRT10	8.03122e-08	-0.182232	0.418	0.533	0.00503991	CD16 Mono	HC_B27+	0.115	HC	B27+	17	40818117	40822614	keratin 10
M cells	KYNU	1.0169e-09	-0.311915	0.41	0.528	6.38144e-05	CD16 Mono	HC_B27-	0.118	HC	B27-	2	142877657	143055833	kynureninase
M cells	LAMTOR2	3.19544e-07	-0.156859	0.543	0.669	0.0200526	CD16 Mono	HC_B27+	0.126	HC	B27+	1	156054782	156058506	late endosomal/lysosomal adaptor, MAPK and MTOR activator 2
M cells	LAMTOR5	3.05412e-06	-0.115354	0.628	0.762	0.191658	CD16 Mono	HC_B27+	0.134	HC	B27+	1	110401249	110407942	late endosomal/lysosomal adaptor, MAPK and MTOR activator 5
M cells	LAP3	2.3002e-53	-0.321158	0.485	0.615	1.44347e-48	CD14 Mono	HC_B27-	0.13	HC	B27-	4	17577198	17607972	leucine aminopeptidase 3
M cells	LAP3	3.22771e-11	-0.321623	0.494	0.611	2.02552e-06	CD16 Mono	HC_B27-	0.117	HC	B27-	4	17577198	17607972	leucine aminopeptidase 3
M cells	LBR	2.17233e-55	-0.228556	0.505	0.693	1.36322e-50	CD14 Mono	HC_B27+	0.188	HC	B27+	1	225401502	225428925	lamin B receptor
M cells	LFNG	3.88022e-34	-0.2043	0.44	0.553	2.435e-29	CD14 Mono	HC_B27-	0.113	HC	B27-	7	2512529	2529177	LFNG O-fucosylpeptide 3-beta-N-acetylglucosaminyltransferase
M cells	LFNG	3.14763e-44	-0.207228	0.44	0.6	1.97526e-39	CD14 Mono	HC_B27+	0.16	HC	B27+	7	2512529	2529177	LFNG O-fucosylpeptide 3-beta-N-acetylglucosaminyltransferase
M cells	LFNG	1.2185e-14	-0.259508	0.728	0.867	7.64656e-10	CD16 Mono	HC_B27+	0.139	HC	B27+	7	2512529	2529177	LFNG O-fucosylpeptide 3-beta-N-acetylglucosaminyltransferase
M cells	LFNG	4.17202e-07	-0.537361	0.375	0.525	0.0261811	cDC2	HC_B27-	0.15	HC	B27-	7	2512529	2529177	LFNG O-fucosylpeptide 3-beta-N-acetylglucosaminyltransferase
M cells	LFNG	1.64407e-06	-0.474736	0.375	0.569	0.103172	cDC2	HC_B27+	0.194	HC	B27+	7	2512529	2529177	LFNG O-fucosylpeptide 3-beta-N-acetylglucosaminyltransferase
M cells	LGALS9	5.1808e-10	-0.18482	0.641	0.789	3.25116e-05	CD16 Mono	HC_B27+	0.148	HC	B27+	17	27629798	27649560	galectin 9
M cells	LILRA1	1.33326e-06	-0.142994	0.558	0.679	0.0836675	CD16 Mono	HC_B27+	0.121	HC	B27+	19	54593582	54602381	leukocyte immunoglobulin like receptor A1
M cells	LILRA2	4.06235e-12	-0.240555	0.505	0.656	2.54929e-07	CD16 Mono	HC_B27+	0.151	HC	B27+	19	54572920	54590287	leukocyte immunoglobulin like receptor A2
M cells	LILRA5	2.62105e-14	-0.308665	0.634	0.772	1.64481e-09	CD16 Mono	HC_B27-	0.138	HC	B27-	19	54307070	54313166	leukocyte immunoglobulin like receptor A5
M cells	LILRB1	4.17998e-27	-0.166009	0.555	0.666	2.6231e-22	CD14 Mono	HC_B27-	0.111	HC	B27-	19	54617158	54638022	leukocyte immunoglobulin like receptor B1
M cells	LILRB1	4.15223e-85	-0.43378	0.555	0.726	2.60569e-80	CD14 Mono	HC_B27+	0.171	HC	B27+	19	54617158	54638022	leukocyte immunoglobulin like receptor B1
M cells	LILRB3	3.32348e-08	-0.177932	0.568	0.688	0.00208562	CD16 Mono	HC_B27-	0.12	HC	B27-	19	54216278	54223506	leukocyte immunoglobulin like receptor B3
M cells	LINC02432	6.35969e-12	-0.281125	0.468	0.609	3.99096e-07	CD16 Mono	HC_B27-	0.141	HC	B27-	4	141302910	141357096	long intergenic non-protein coding RNA 2432
M cells	LINC02432	2.33744e-13	-0.238035	0.468	0.63	1.46684e-08	CD16 Mono	HC_B27+	0.162	HC	B27+	4	141302910	141357096	long intergenic non-protein coding RNA 2432
M cells	LMO4	1.15975e-66	-0.270381	0.421	0.601	7.27786e-62	CD14 Mono	HC_B27+	0.18	HC	B27+	1	87328880	87348923	LIM domain only 4
M cells	LMO4	8.40035e-08	-0.191153	0.485	0.612	0.00527156	CD16 Mono	HC_B27+	0.127	HC	B27+	1	87328880	87348923	LIM domain only 4
M cells	LPAR6	2.14795e-27	-0.150175	0.407	0.527	1.34792e-22	CD14 Mono	HC_B27+	0.12	HC	B27+	13	48389567	48444704	lysophosphatidic acid receptor 6
M cells	LRRC26	2.86234e-09	-0.554563	0.633	0.819	0.000179623	pDC	HC_B27+	0.186	HC	B27+	9	137168758	137170051	leucine rich repeat containing 26
M cells	LRRK2	4.54838e-50	-0.253394	0.753	0.881	2.85429e-45	CD14 Mono	HC_B27+	0.128	HC	B27+	12	40196744	40369285	leucine rich repeat kinase 2
M cells	LSM6	2.54861e-100	-0.382225	0.363	0.571	1.59936e-95	CD14 Mono	HC_B27+	0.208	HC	B27+	4	146175703	146200000	LSM6 homolog, U6 small nuclear RNA and mRNA degradation associated
M cells	LSM6	2.39442e-16	-0.27036	0.558	0.728	1.50259e-11	CD16 Mono	HC_B27+	0.17	HC	B27+	4	146175703	146200000	LSM6 homolog, U6 small nuclear RNA and mRNA degradation associated
M cells	LSP1	1.60061e-115	-0.327226	0.815	0.938	1.00445e-110	CD14 Mono	HC_B27+	0.123	HC	B27+	11	1850904	1892267	lymphocyte specific protein 1
M cells	LSP1	4.06543e-69	-0.532181	0.834	0.959	2.55122e-64	CD16 Mono	HC_B27+	0.125	HC	B27+	11	1850904	1892267	lymphocyte specific protein 1
M cells	LTA4H	1.89126e-76	-0.274998	0.765	0.916	1.18684e-71	CD14 Mono	HC_B27+	0.151	HC	B27+	12	96000753	96043520	leukotriene A4 hydrolase
M cells	LY86	1.79757e-41	-0.168643	0.584	0.754	1.12805e-36	CD14 Mono	HC_B27+	0.17	HC	B27+	6	6588108	6654983	lymphocyte antigen 86
M cells	LYSMD2	1.90962e-06	-0.126153	0.419	0.54	0.119836	CD16 Mono	HC_B27+	0.121	HC	B27+	15	51723011	51751585	LysM domain containing 2
M cells	MAFB	1.79306e-18	-0.286088	0.806	0.911	1.12522e-13	CD16 Mono	HC_B27+	0.105	HC	B27+	20	40685848	40689236	MAF bZIP transcription factor B
M cells	MARCKS	7.7671e-48	-0.236759	0.591	0.714	4.87417e-43	CD14 Mono	HC_B27-	0.123	HC	B27-	6	113857345	113863475	myristoylated alanine rich protein kinase C substrate
M cells	MARCKS	6.83773e-73	-0.353749	0.591	0.752	4.29095e-68	CD14 Mono	HC_B27+	0.161	HC	B27+	6	113857345	113863475	myristoylated alanine rich protein kinase C substrate
M cells	MARCKSL1	1.78656e-07	-0.158224	0.451	0.566	0.0112114	CD16 Mono	HC_B27+	0.115	HC	B27+	1	32333839	32336233	MARCKS like 1
M cells	MCL1	5.83775e-09	-0.170106	0.681	0.789	0.000366342	CD16 Mono	HC_B27-	0.108	HC	B27-	1	150560895	150579738	MCL1 apoptosis regulator, BCL2 family member
M cells	ME2	1.71473e-22	-0.132724	0.442	0.546	1.07606e-17	CD14 Mono	HC_B27-	0.104	HC	B27-	18	50879080	50954257	malic enzyme 2
M cells	ME2	3.05518e-06	-0.18673	0.539	0.64	0.191725	CD16 Mono	HC_B27-	0.101	HC	B27-	18	50879080	50954257	malic enzyme 2
M cells	METRNL	7.39643e-07	-0.143163	0.491	0.612	0.0464155	CD16 Mono	HC_B27+	0.121	HC	B27+	17	83079609	83095122	meteorin like, glial cell differentiation regulator
M cells	MFSD1	9.25007e-06	-0.126842	0.433	0.536	0.580479	CD16 Mono	HC_B27-	0.103	HC	B27-	3	158732198	158829719	major facilitator superfamily domain containing 1
M cells	MGST1	1.06673e-38	-0.134239	0.382	0.533	6.69413e-34	CD14 Mono	HC_B27+	0.151	HC	B27+	12	16347142	16609259	microsomal glutathione S-transferase 1
M cells	MICOS10	2.12192e-20	-0.11422	0.495	0.605	1.33159e-15	CD14 Mono	HC_B27-	0.11	HC	B27-	1	19484403	19629821	mitochondrial contact site and cristae organizing system subunit 10
M cells	MICOS10	1.61582e-30	-0.137053	0.495	0.656	1.01399e-25	CD14 Mono	HC_B27+	0.161	HC	B27+	1	19484403	19629821	mitochondrial contact site and cristae organizing system subunit 10
M cells	MICOS10	1.76329e-07	-0.183801	0.666	0.781	0.0110653	CD16 Mono	HC_B27-	0.115	HC	B27-	1	19484403	19629821	mitochondrial contact site and cristae organizing system subunit 10
M cells	MICOS10	1.86742e-27	-0.354256	0.666	0.836	1.17188e-22	CD16 Mono	HC_B27+	0.17	HC	B27+	1	19484403	19629821	mitochondrial contact site and cristae organizing system subunit 10
M cells	MICOS13	1.20032e-09	-0.216394	0.499	0.638	7.53248e-05	CD16 Mono	HC_B27+	0.139	HC	B27+	19	5678421	5680516	mitochondrial contact site and cristae organizing system subunit 13
M cells	MIR223HG	3.96172e-47	-0.226295	0.417	0.548	2.48614e-42	CD14 Mono	HC_B27-	0.131	HC	B27-	X	66015414	66020426	MIR223 host gene
M cells	MIR223HG	5.80293e-100	-0.394626	0.417	0.628	3.64157e-95	CD14 Mono	HC_B27+	0.211	HC	B27+	X	66015414	66020426	MIR223 host gene
M cells	MIR223HG	1.31704e-09	-0.647292	0.343	0.576	8.26497e-05	cDC2	HC_B27+	0.233	HC	B27+	X	66015414	66020426	MIR223 host gene
M cells	MKNK2	4.72923e-08	-0.446772	0.341	0.595	0.00296778	cDC2	HC_B27+	0.254	HC	B27+	19	2037465	2051244	MAPK interacting serine/threonine kinase 2
M cells	MMP24OS	1.45015e-06	-0.133974	0.442	0.557	0.0910027	CD16 Mono	HC_B27+	0.115	HC	B27+	20	35201745	35278131	MMP24 opposite strand
M cells	MRPL33	9.86414e-31	-0.115848	0.487	0.646	6.19014e-26	CD14 Mono	HC_B27+	0.159	HC	B27+	2	27771717	27988087	mitochondrial ribosomal protein L33
M cells	MRPL33	1.40819e-10	-0.23516	0.45	0.587	8.83695e-06	CD16 Mono	HC_B27+	0.137	HC	B27+	2	27771717	27988087	mitochondrial ribosomal protein L33
M cells	MRPL41	1.40136e-19	-0.389	0.35	0.521	8.79407e-15	CD16 Mono	HC_B27-	0.171	HC	B27-	9	137551879	137552555	mitochondrial ribosomal protein L41
M cells	MRPL54	1.21464e-08	-0.225767	0.414	0.539	0.000762236	CD16 Mono	HC_B27-	0.125	HC	B27-	19	3762682	3768575	mitochondrial ribosomal protein L54
M cells	MRPL54	3.01963e-08	-0.188242	0.414	0.537	0.00189494	CD16 Mono	HC_B27+	0.123	HC	B27+	19	3762682	3768575	mitochondrial ribosomal protein L54
M cells	MRPS18C	8.83212e-06	-0.459657	0.415	0.594	0.554251	pDC	HC_B27-	0.179	HC	B27-	4	83455932	83469735	mitochondrial ribosomal protein S18C
M cells	MS4A6A	4.79487e-12	-0.561507	0.723	0.885	3.00897e-07	pDC	HC_B27+	0.162	HC	B27+	11	60172015	60184666	membrane spanning 4-domains A6A
M cells	MT2A	1.09033e-44	-0.406623	0.445	0.554	6.84225e-40	CD14 Mono	HC_B27-	0.109	HC	B27-	16	56608584	56609497	metallothionein 2A
M cells	MTATP6P1	6.62172e-06	1.40934	0.941	0.75	0.41554	cDC1	HC_B27-	0.191	HC	B27-	1	633696	634376	MT-ATP6 pseudogene 1
M cells	MX2	1.8715e-37	-0.335228	0.409	0.511	1.17444e-32	CD14 Mono	HC_B27-	0.102	HC	B27-	21	41361999	41409393	MX dynamin like GTPase 2
M cells	MZT2B	3.85807e-07	-0.126951	0.551	0.691	0.0242109	CD16 Mono	HC_B27+	0.14	HC	B27+	2	130181737	130190729	mitotic spindle organizing protein 2B
M cells	NAA38	5.39274e-24	-0.107998	0.446	0.556	3.38416e-19	CD14 Mono	HC_B27-	0.11	HC	B27-	17	7856685	7885238	N-alpha-acetyltransferase 38, NatC auxiliary subunit
M cells	NADK	4.2744e-06	0.117905	0.429	0.537	0.268236	CD14 Mono	HC_B27+	0.108	HC	B27+	1	1751232	1780457	NAD kinase
M cells	NAGK	6.41383e-23	-0.119602	0.628	0.748	4.02494e-18	CD14 Mono	HC_B27-	0.12	HC	B27-	2	71064344	71079808	N-acetylglucosamine kinase
M cells	NAMPT	1.63924e-65	-0.23868	0.599	0.727	1.02869e-60	CD14 Mono	HC_B27-	0.128	HC	B27-	7	106248298	106285966	nicotinamide phosphoribosyltransferase
M cells	NAMPT	1.4542e-15	-0.264263	0.708	0.83	9.12566e-11	CD16 Mono	HC_B27-	0.122	HC	B27-	7	106248298	106285966	nicotinamide phosphoribosyltransferase
M cells	NAP1L1	9.60054e-24	-0.113551	0.806	0.916	6.02472e-19	CD14 Mono	HC_B27+	0.11	HC	B27+	12	76036585	76084735	nucleosome assembly protein 1 like 1
M cells	NAPSB	7.88781e-16	-0.67213	0.65	0.885	4.94992e-11	pDC	HC_B27+	0.235	HC	B27+	19	50333877	50344761	napsin B aspartic peptidase, pseudogene
M cells	NAPSB	7.88781e-16	-0.67213	0.65	0.885	4.94992e-11	pDC	HC_B27+	0.235	HC	B27+	19	50333796	50344806	napsin B aspartic peptidase, pseudogene
M cells	NCOA3	3.04556e-06	-0.122157	0.466	0.583	0.191121	CD16 Mono	HC_B27+	0.117	HC	B27+	20	47501887	47656877	nuclear receptor coactivator 3
M cells	NDUFA1	8.8301e-41	-0.180588	0.638	0.77	5.54124e-36	CD14 Mono	HC_B27-	0.132	HC	B27-	X	119871832	119876662	NADH:ubiquinone oxidoreductase subunit A1
M cells	NDUFA1	1.71212e-32	-0.15342	0.638	0.807	1.07442e-27	CD14 Mono	HC_B27+	0.169	HC	B27+	X	119871832	119876662	NADH:ubiquinone oxidoreductase subunit A1
M cells	NDUFA1	9.71626e-11	-0.201838	0.789	0.895	6.09734e-06	CD16 Mono	HC_B27-	0.106	HC	B27-	X	119871832	119876662	NADH:ubiquinone oxidoreductase subunit A1
M cells	NDUFA1	1.05323e-07	-0.151994	0.789	0.906	0.00660942	CD16 Mono	HC_B27+	0.117	HC	B27+	X	119871832	119876662	NADH:ubiquinone oxidoreductase subunit A1
M cells	NDUFA11	7.77566e-35	-0.163305	0.527	0.656	4.87954e-30	CD14 Mono	HC_B27-	0.129	HC	B27-	19	5891276	5904006	NADH:ubiquinone oxidoreductase subunit A11
M cells	NDUFA11	2.15916e-38	-0.145931	0.527	0.705	1.35496e-33	CD14 Mono	HC_B27+	0.178	HC	B27+	19	5891276	5904006	NADH:ubiquinone oxidoreductase subunit A11
M cells	NDUFA11	4.04542e-08	-0.139619	0.582	0.729	0.00253867	CD16 Mono	HC_B27+	0.147	HC	B27+	19	5891276	5904006	NADH:ubiquinone oxidoreductase subunit A11
M cells	NDUFA11	1.11118e-07	-0.346885	0.717	0.861	0.00697308	cDC2	HC_B27-	0.144	HC	B27-	19	5891276	5904006	NADH:ubiquinone oxidoreductase subunit A11
M cells	NDUFA11	6.75152e-07	-0.343459	0.717	0.883	0.0423685	cDC2	HC_B27+	0.166	HC	B27+	19	5891276	5904006	NADH:ubiquinone oxidoreductase subunit A11
M cells	NDUFA13	2.1897e-42	-0.208227	0.448	0.578	1.37412e-37	CD14 Mono	HC_B27-	0.13	HC	B27-	19	19515736	19529054	NADH:ubiquinone oxidoreductase subunit A13
M cells	NDUFA13	3.23954e-97	-0.359476	0.448	0.666	2.03294e-92	CD14 Mono	HC_B27+	0.218	HC	B27+	19	19515736	19529054	NADH:ubiquinone oxidoreductase subunit A13
M cells	NDUFA13	6.13039e-07	-0.502328	0.52	0.713	0.0384706	pDC	HC_B27+	0.193	HC	B27+	19	19515736	19529054	NADH:ubiquinone oxidoreductase subunit A13
M cells	NDUFA13	6.31028e-08	-0.193279	0.625	0.751	0.00395995	CD16 Mono	HC_B27-	0.126	HC	B27-	19	19515736	19529054	NADH:ubiquinone oxidoreductase subunit A13
M cells	NDUFA13	5.67197e-31	-0.405417	0.625	0.814	3.55939e-26	CD16 Mono	HC_B27+	0.189	HC	B27+	19	19515736	19529054	NADH:ubiquinone oxidoreductase subunit A13
M cells	NDUFA13	6.40749e-06	-0.266844	0.705	0.861	0.402095	cDC2	HC_B27+	0.156	HC	B27+	19	19515736	19529054	NADH:ubiquinone oxidoreductase subunit A13
M cells	NDUFA3	2.69138e-28	-0.113162	0.507	0.664	1.68895e-23	CD14 Mono	HC_B27+	0.157	HC	B27+	19	54102728	54109257	NADH:ubiquinone oxidoreductase subunit A3
M cells	NDUFA4	1.37571e-27	-0.129514	0.623	0.74	8.63315e-23	CD14 Mono	HC_B27-	0.117	HC	B27-	7	10931943	10940153	NDUFA4 mitochondrial complex associated
M cells	NDUFA4	6.82552e-41	-0.176151	0.623	0.791	4.28329e-36	CD14 Mono	HC_B27+	0.168	HC	B27+	7	10931943	10940153	NDUFA4 mitochondrial complex associated
M cells	NDUFAF3	1.46728e-09	-0.184997	0.397	0.535	9.20776e-05	CD16 Mono	HC_B27+	0.138	HC	B27+	3	49020459	49023495	NADH:ubiquinone oxidoreductase complex assembly factor 3
M cells	NDUFB2	7.17724e-31	-0.142124	0.604	0.728	4.504e-26	CD14 Mono	HC_B27-	0.124	HC	B27-	7	140690777	140722790	NADH:ubiquinone oxidoreductase subunit B2
M cells	NDUFB2	1.88805e-10	-0.171105	0.791	0.895	1.18483e-05	CD16 Mono	HC_B27+	0.104	HC	B27+	7	140690777	140722790	NADH:ubiquinone oxidoreductase subunit B2
M cells	NDUFB3	1.47141e-19	-0.323002	0.517	0.711	9.23369e-15	CD16 Mono	HC_B27+	0.194	HC	B27+	2	201071433	201085750	NADH:ubiquinone oxidoreductase subunit B3
M cells	NDUFB4	4.65719e-38	-0.144099	0.391	0.547	2.92257e-33	CD14 Mono	HC_B27+	0.156	HC	B27+	3	120596328	120602507	NADH:ubiquinone oxidoreductase subunit B4
M cells	NDUFB4	8.45475e-13	-0.249564	0.562	0.712	5.30569e-08	CD16 Mono	HC_B27+	0.15	HC	B27+	3	120596328	120602507	NADH:ubiquinone oxidoreductase subunit B4
M cells	NDUFB5	1.34745e-28	-0.144838	0.397	0.508	8.45577e-24	CD14 Mono	HC_B27-	0.111	HC	B27-	3	179604690	179627647	NADH:ubiquinone oxidoreductase subunit B5
M cells	NDUFB5	2.23441e-41	-0.150808	0.397	0.559	1.40218e-36	CD14 Mono	HC_B27+	0.162	HC	B27+	3	179604690	179627647	NADH:ubiquinone oxidoreductase subunit B5
M cells	NDUFB5	8.65681e-08	-0.149694	0.569	0.714	0.0054325	CD16 Mono	HC_B27+	0.145	HC	B27+	3	179604690	179627647	NADH:ubiquinone oxidoreductase subunit B5
M cells	NDUFB7	3.65471e-06	-0.117964	0.625	0.757	0.229348	CD16 Mono	HC_B27+	0.132	HC	B27+	19	14566078	14572066	NADH:ubiquinone oxidoreductase subunit B7
M cells	NDUFB8	2.90531e-38	-0.135427	0.407	0.569	1.8232e-33	CD14 Mono	HC_B27+	0.162	HC	B27+	10	100523740	100530000	NADH:ubiquinone oxidoreductase subunit B8
M cells	NDUFB8	1.52675e-05	-0.133893	0.575	0.706	0.958098	CD16 Mono	HC_B27+	0.131	HC	B27+	10	100523740	100530000	NADH:ubiquinone oxidoreductase subunit B8
M cells	NDUFB9	2.77157e-29	-0.136859	0.45	0.569	1.73927e-24	CD14 Mono	HC_B27-	0.119	HC	B27-	8	124539101	124580648	NADH:ubiquinone oxidoreductase subunit B9
M cells	NDUFC1	4.54627e-34	-0.130909	0.363	0.509	2.85297e-29	CD14 Mono	HC_B27+	0.146	HC	B27+	4	139266880	139302551	NADH:ubiquinone oxidoreductase subunit C1
M cells	NDUFC1	8.7464e-07	-0.17602	0.549	0.661	0.0548872	CD16 Mono	HC_B27-	0.112	HC	B27-	4	139266880	139302551	NADH:ubiquinone oxidoreductase subunit C1
M cells	NDUFC1	9.07708e-07	-0.135434	0.549	0.679	0.0569623	CD16 Mono	HC_B27+	0.13	HC	B27+	4	139266880	139302551	NADH:ubiquinone oxidoreductase subunit C1
M cells	NDUFC1	2.78072e-06	-0.321358	0.567	0.729	0.174501	cDC2	HC_B27-	0.162	HC	B27-	4	139266880	139302551	NADH:ubiquinone oxidoreductase subunit C1
M cells	NDUFC2	1.43667e-17	-0.302149	0.558	0.724	9.01569e-13	CD16 Mono	HC_B27+	0.166	HC	B27+	11	78068297	78079862	NADH:ubiquinone oxidoreductase subunit C2
M cells	NDUFS5	1.12419e-33	-0.149925	0.597	0.728	7.05474e-29	CD14 Mono	HC_B27-	0.131	HC	B27-	1	39026318	39034636	NADH:ubiquinone oxidoreductase subunit S5
M cells	NFE2L2	9.95413e-10	-0.216775	0.501	0.628	6.24662e-05	CD16 Mono	HC_B27-	0.127	HC	B27-	2	177218667	177392756	NFE2 like bZIP transcription factor 2
M cells	NIN	4.21138e-18	-0.101791	0.662	0.768	2.64281e-13	CD14 Mono	HC_B27-	0.106	HC	B27-	14	50719763	50831162	ninein
M cells	NINJ1	1.54047e-07	-0.187468	0.472	0.585	0.00966704	CD16 Mono	HC_B27-	0.113	HC	B27-	9	93121496	93134251	ninjurin 1
M cells	NOP10	2.45725e-93	-0.35174	0.579	0.78	1.54202e-88	CD14 Mono	HC_B27+	0.201	HC	B27+	15	34339159	34343180	NOP10 ribonucleoprotein
M cells	NOP10	3.7079e-35	-0.457396	0.695	0.857	2.32685e-30	CD16 Mono	HC_B27+	0.162	HC	B27+	15	34339159	34343180	NOP10 ribonucleoprotein
M cells	NOP53	1.72744e-07	-0.12253	0.762	0.885	0.0108404	CD16 Mono	HC_B27+	0.123	HC	B27+	19	47745546	47757058	NOP53 ribosome biogenesis factor
M cells	NOPCHAP1	8.6899e-10	-0.455228	0.754	0.915	5.45326e-05	pDC	HC_B27+	0.161	HC	B27+	12	104986316	105074197	NOP protein chaperone 1
M cells	NOTCH4	7.55503e-13	-0.964879	0.288	0.551	4.74108e-08	pDC	HC_B27-	0.263	HC	B27-	6	32194843	32224067	notch receptor 4
M cells	NPM1	3.24186e-22	-0.115888	0.682	0.822	2.03439e-17	CD14 Mono	HC_B27+	0.14	HC	B27+	5	171387116	171411810	nucleophosmin 1
M cells	NPM1	1.29277e-05	-0.112514	0.765	0.872	0.811265	CD16 Mono	HC_B27+	0.107	HC	B27+	5	171387116	171411810	nucleophosmin 1
M cells	NUCB1	1.53393e-06	-0.177554	0.416	0.525	0.09626	CD16 Mono	HC_B27-	0.109	HC	B27-	19	48900050	48923473	nucleobindin 1
M cells	NUCB1	2.56792e-08	-0.188542	0.416	0.549	0.00161148	CD16 Mono	HC_B27+	0.133	HC	B27+	19	48900050	48923473	nucleobindin 1
M cells	NUCKS1	6.70654e-87	-0.342068	0.42	0.619	4.20862e-82	CD14 Mono	HC_B27+	0.199	HC	B27+	1	205712822	205750182	nuclear casein kinase and cyclin dependent kinase substrate 1
M cells	NUCKS1	1.88236e-09	-0.227009	0.512	0.641	0.000118126	CD16 Mono	HC_B27+	0.129	HC	B27+	1	205712822	205750182	nuclear casein kinase and cyclin dependent kinase substrate 1
M cells	NUDT16	5.11485e-06	-0.145198	0.458	0.567	0.320977	CD16 Mono	HC_B27-	0.109	HC	B27-	3	131381671	131388830	nudix hydrolase 16
M cells	NUDT16	2.61523e-08	-0.172762	0.458	0.585	0.00164116	CD16 Mono	HC_B27+	0.127	HC	B27+	3	131381671	131388830	nudix hydrolase 16
M cells	NUFIP2	3.25214e-35	-0.14994	0.516	0.679	2.04085e-30	CD14 Mono	HC_B27+	0.163	HC	B27+	17	29255839	29294148	nuclear FMR1 interacting protein 2
M cells	OAS1	7.44983e-10	-0.198708	0.67	0.814	4.67506e-05	CD16 Mono	HC_B27+	0.144	HC	B27+	12	112905856	112933219	2'-5'-oligoadenylate synthetase 1
M cells	OGFRL1	2.0428e-34	-0.144635	0.806	0.927	1.28194e-29	CD14 Mono	HC_B27+	0.121	HC	B27+	6	71288811	71309059	opioid growth factor receptor like 1
M cells	OST4	9.44558e-30	-0.119836	0.759	0.903	5.92748e-25	CD14 Mono	HC_B27+	0.144	HC	B27+	2	27070472	27071654	oligosaccharyltransferase complex subunit 4, non-catalytic
M cells	OSTC	3.44331e-30	-0.113756	0.372	0.514	2.16082e-25	CD14 Mono	HC_B27+	0.142	HC	B27+	4	108650585	108667820	oligosaccharyltransferase complex non-catalytic subunit
M cells	OSTF1	1.16096e-05	-0.111438	0.656	0.789	0.728547	CD16 Mono	HC_B27+	0.133	HC	B27+	9	75088514	75147265	osteoclast stimulating factor 1
M cells	P2RY13	7.13207e-43	-0.178982	0.563	0.732	4.47566e-38	CD14 Mono	HC_B27+	0.169	HC	B27+	3	151326312	151329549	purinergic receptor P2Y13
M cells	P2RY14	2.74543e-06	-0.372172	0.684	0.831	0.172287	pDC	HC_B27-	0.147	HC	B27-	3	151212117	151278542	purinergic receptor P2Y14
M cells	P2RY14	2.286e-10	-0.459676	0.684	0.862	1.43455e-05	pDC	HC_B27+	0.178	HC	B27+	3	151212117	151278542	purinergic receptor P2Y14
M cells	PABPC4	1.38801e-44	-0.22604	0.489	0.648	8.7103e-40	CD14 Mono	HC_B27+	0.159	HC	B27+	1	39560709	39576790	poly(A) binding protein cytoplasmic 4
M cells	PABPC4	1.36686e-08	-0.181519	0.631	0.756	0.000857758	CD16 Mono	HC_B27+	0.125	HC	B27+	1	39560709	39576790	poly(A) binding protein cytoplasmic 4
[truncated: 1,183 more rows]

## Sheet: AS+AAUvs HC
	AS+AAU associated DE genes in cellular subtypes
[truncated: 1,428 more rows]

[truncated: 1 more sheets: ASvsAAUvsAS+AAU]
