# Supplementary material for: Divergent B-cell and cytotoxic TNK cell activation signatures in HLA-B27-associated ankylosing spondylitis and acute anterior uveitis
Source: Front Immunol. 2025 Mar 7;16:1546429. doi: 10.3389/fimmu.2025.1546429 (PMC11926545; doi:10.3389/fimmu.2025.1546429)
Supplement: Supplementary file 3 [file DataSheet3.xlsx]

## Sheet: TCM
	TNK Cytotoxic Module (TCM)
MALAT1	0.0998474
MT-RNR2	0.0668345
B2M	0.407286
EEF1A1	-0.0278278
RPS27	-0.00717098
RPS12	-0.084742
MT-CO3	0.0620295
RPL41	0.0149896
RPLP1	-0.14831
RPL13	-0.0983871
MT-CO2	0.0958182
RPL10	-0.0263333
MT-CO1	0.175396
TPT1	-0.115794
TMSB4X	0.1762
MT-ATP6	0.138424
RPL34	-0.136158
MT-ND3	-0.016058
RPL30	-0.135634
RPS18	-0.0501141
MT-CYB	0.149704
RPS27A	-0.0493196
RPL32	-0.158776
RPS8	-0.164816
RPS14	-0.0929573
RPL11	-0.119711
RPL28	-0.0156688
RPL39	-0.0945684
RPS29	3.07836e-10
MT-RNR1	0.0164831
RPL19	-0.0803592
RPL37	-0.144943
RPS15A	-0.064927
RPS28	-0.151806
RPS2	3.84476e-10
RPS3	0.0538386
TMSB10	-0.0285351
RPS19	0.0944131
MT-ND4	0.0654887
RPS4X	-0.00764354
RPS6	-0.118327
FTL	-0.0821156
RPS23	-0.153669
RPS3A	-0.175889
RPS24	-0.105003
RPLP2	-0.110997
RPL35A	-0.144767
RPS21	-0.0554857
RPL12	-0.101552
ACTB	0.108868
RPL3	0.0143088
RPS13	-0.274011
RPL18A	-0.0127791
RPL21	-0.168524
RPS15	-0.0406681
RPL18	-0.116105
S100A9	-0.108019
RPL7A	1.67969e-06
RPL29	-0.097507
RPL37A	-0.0781096
RPS7	0.0164696
RPL26	-0.0569533
RPL14	-0.013395
FAU	-0.0898718
LYZ	-0.0949627
HLA-B	0.263712
RPL36	-0.0566305
RPL13A	0.017168
RPL5	-0.112767
PTMA	-0.0202079
RPL23A	0.0279118
RPS16	-0.127119
RPL8	-0.0188959
RPL6	0.0114485
RPS9	-0.142834
RPL10A	-0.0579757
MT-ND1	0.0323127
RPL9	-0.165957
MT-ND2	0.030825
RPL24	-0.111443
NACA	-0.139861
TXNIP	0.112813
FTH1	-0.0684026
RPL38	-0.0873796
GNLY	0.122198
S100A8	-0.119762
UBA52	-0.0868579
S100A4	0.374627
RPL15	-0.0696414
RPS5	-0.121171
RPL35	0.0762806
RACK1	-0.0944433
RPS11	-0.0993755
RPS25	-0.0734318
HLA-A	0.251246
RPL27A	-0.0658445
RPSA	0.0214981
MT-ND5	0.23251
EIF1	0.0173945
HLA-C	0.281494
S100A6	0.142572
RPL27	-0.0790646
NEAT1	0.0541501
CTSS	-0.0680008
ATP5F1E	0.0364885
PTPRC	0.206879
RPS20	-0.0809613
ACTG1	0.106095
RPL23	-0.221642
VIM	0.155767
NKG7	0.259317
RPS10	-0.0764917
SH3BGRL3	0.368203
EEF1B2	-0.152614
RPS26	-7.00012e-08
CD52	0.31046
DDX5	0.0836068
PFN1	0.179455
RPL22	-0.184655
HLA-E	0.123534
CALM1	0.244501
CD74	0.0292565
CCL5	0.445205
PABPC1	-0.171113
SERF2	0.034816
BTG1	-0.21606
RPL31	-0.134229
H3-3B	0.0320974
EEF1D	-0.0148514
CYBA	0.123718
HLA-DRA	-0.019192
RPLP0	1.80023e-08
MYL12A	0.143523
CFL1	0.139306
LTB	-0.105318
OAZ1	0.0331779
TOMM7	-0.0716836
RPL7	-0.119614
IL32	0.410801
RPL4	-0.0597995
IL7R	0.0247319
RPL36AL	0.0816348
KLF2	0.107635
GAPDH	0.105262
UBC	0.177725
ITM2B	-0.0668184
MYL6	0.133838
BTF3	-0.0523682
COX4I1	-0.119729
HNRNPA2B1	0.0211647
COX7C	-0.10197
UQCRB	-0.103479
ARPC2	0.135597
S100A10	0.276153
TALAM1	1.19689e-08
GIMAP7	-0.0770666
NPM1	-0.131887
ARPC3	0.0349572
TYROBP	-0.18873
TMA7	0.0575698
S100A11	0.0906562
ARHGDIB	0.000699395
RPL36A	-0.0472974
CST3	-0.110564
HCST	0.13621
SRGN	0.0440075
LCP1	0.146995
VCAN	-0.034581
SRP14	0.0781143
CD48	2.22177e-07
EMP3	0.239238
HSP90AA1	0.109031
HINT1	-0.0209661
ATP5MG	-0.0773802
FCN1	-0.0963629
PPIA	0.0759924
HNRNPA1	-0.0248877
EEF2	-0.0386597
ANXA1	0.310193
TPM3	0.151088
GZMA	0.281016
FYB1	-0.136828
GNAS	-2.76254e-08
AIF1	-0.213986
SRSF5	-0.0995766
PNRC1	-0.0365538
IFITM2	0.0290813
COMMD6	-0.060115
SNHG29	-0.193036
YWHAB	0.0680931
HSP90AB1	-0.0262864
ATP5MC2	-0.0547656
YBX1	0.0359141
PSAP	-0.0575251
HMGB1	0.0496218
IGKC	0.0315757
SARAF	-0.179101
NCL	0.0470372
CD37	-0.000699816
CORO1A	0.0185255
PSME1	0.0957049
HLA-DPB1	0.136005
ZFP36L2	0.0612392
MNDA	-0.104697
SEPTIN7	0.139177
CCNI	-0.0599982
LGALS1	0.214279
HLA-DPA1	0.0828687
MYL12B	0.138566
COTL1	-0.0358192
NOP53	-0.0318782
EIF3K	-0.0493293
TLE5	0.0660058
HSPA8	0.0623435
CALM2	-4.06384e-08
RIPOR2	-0.0532833
SON	0.0342723
ITGB2	0.0531914
CLIC1	0.204848
UBB	0.0653331
MT-ND4L	0.038365
GMFG	-0.0592557
FCER1G	-0.232799
ETS1	-0.0333369
LAPTM5	-0.0342842
OST4	0.039947
HLA-DRB1	0.0377548
HNRNPU	0.0173665
ARPC5	-0.0130873
GIMAP4	-0.0303768
AHNAK	0.308672
NAP1L1	-0.0951384
EIF3E	-0.163328
SAT1	-0.0447912
GAS5	-0.202746
N4BP2L2	0.0142513
CD3D	0.218664
ZFAS1	-0.111307
CAST	0.189271
JUND	0.0311373
CST7	0.271607
SNHG6	-0.0460187
YWHAZ	0.134312
MBNL1	-0.0335337
DDX17	-0.0185146
JAK1	-0.0190919
LST1	-0.0828736
RAP1B	0.0593625
GNAI2	0.035254
NSA2	-0.0892278
HNRNPK	0.0181243
CHCHD2	0.0595369
TRBC2	0.0619469
FXYD5	0.0294768
SET	0.0019065
ARPC1B	0.0389481
TSPO	-0.0260958
ATM	-0.130829
SUMO2	1.06311e-07
ARL6IP5	0.127551
SUB1	0.0699344
CD2	0.276791
LDHB	-0.154982
CD3G	0.219972
RBM39	4.0112e-08
PSMA7	0.0881252
ACTR2	0.0321116
LIMD2	-0.125662
PNISR	-0.0517061
ARL4C	0.135299
SAMHD1	-0.0393711
LRRFIP1	0.116228
COX6C	-0.0565764
GSTP1	-0.0336308
FGL2	-0.0354637
HNRNPDL	0.0283696
ELOB	-3.95647e-08
CD3E	0.14828
PCED1B-AS1	-0.0183032
SERP1	-0.11527
RNF213	0.0691595
GZMB	0.0886056
COX6B1	-0.0379139
RAC2	0.0257795
MSN	0.0982532
PRRC2C	0.0345531
STK4	0.0186006
RHOA	0.0473348
TRAC	0.147149
UBL5	0.0371557
PTP4A2	0.12685
SNHG5	-0.123838
TRAF3IP3	-0.0458046
SERBP1	-0.0386493
ZEB2	0.140089
SSR4	0.076334
TMBIM6	0.0571564
FUS	-0.034359
ACTR3	0.0585277
NDUFA4	-0.0186235
ANKRD12	0.0751975
EIF3F	-0.0231952
TRBC1	0.0506797
UQCR11	-6.92821e-08
JUN	-0.144962
ERP29	-0.014911
CIRBP	-0.0287052
EIF3H	-0.0969527
ITGB1	0.403362
IER2	5.09119e-07
BCL11B	-0.0932551
C12orf57	-0.0568138
CAP1	0.0725134
EIF4B	-0.056608
PPIB	0.118803
EVI2B	-0.0157376
SRRM2	0.0454041
SNRPD2	-0.00350972
ARGLU1	-1.43894e-08
TRIR	0.0622564
HNRNPA3	0.0474863
HMGN1	-0.0411707
MTATP6P1	0.0606115
CD247	-0.0206054
APRT	-5.55747e-07
ATP6V0E1	0.0141773
SRRM1	0.0171144
SSR2	0.031768
PPDPF	0.0937634
ATP5ME	0.000963469
EFHD2	0.132046
FGFBP2	0.190991
SMCHD1	-0.0147779
AKAP13	0.0589909
CD44	1.6062e-07
KLRB1	0.114468
HMGN2	-0.0390227
EIF3G	-0.103227
EDF1	1.63162e-07
HSP90B1	0.109748
HBB	0.0126914
ANP32B	-0.0953817
UQCRH	-0.0587259
CYBB	-0.0496508
ATP6V1G1	-0.0810456
SCAF11	0.0421212
PTGES3	0.0466291
PLAAT4	0.0806495
COX5B	-0.027492
RESF1	0.0880534
RPS4Y1	-0.10447
LSP1	0.0633722
PRMT2	-0.0958115
IRF1	0.0934595
ATP5MJ	-0.054716
TKT	-0.102435
JUNB	-0.0925903
RBM3	0.000460865
TLN1	0.100632
MBP	0.125927
IQGAP1	0.0697625
KLRD1	0.145937
FAM107B	0.0615368
PRF1	0.13535
CNBP	1.16561e-07
COX7A2	7.77863e-05
SLC25A3	-0.024399
MZT2B	4.38905e-08
SRSF3	0.0224255
XIST	0.0235017
EVL	-0.0144853
SRSF7	0.0595323
IKZF1	-1.35598e-07
UQCR10	-0.0246383
PLAC8	-0.0893131
DEK	0.0842554
AP1S2	-0.0622916
TAGLN2	0.129543
PSMB9	0.101178
ATP5F1D	-2.19113e-08
SF1	-0.0464936
PCBP1	-0.0272935
DDX24	0.0553446
SYNE2	0.272244
SELL	-0.288066
EIF4A2	1.12206e-09
GZMH	0.408111
HLA-F	0.066078
HNRNPC	1.068e-08
SNHG8	-0.165471
SEC62	-0.034215
ITGA4	0.11063
VAMP8	7.61772e-09
ENO1	0.0390213
SH3BGRL	0.0122571
C11orf58	-2.21412e-08
NDUFB2	-0.0329719
CTSW	0.14206
ANAPC16	-0.0587504
FCGR3A	0.0228899
PDIA3	0.0897007
RSRP1	3.91346e-09
CELF2	1.55091e-09
LAMTOR4	-0.0486851
UBE2D3	-0.0235598
CD53	0.0667046
HNRNPM	0.0173605
MYH9	0.0949924
ATP5MK	0.0261467
PARK7	0.025128
TYMP	-0.0841291
XRCC5	5.49815e-06
CAPZB	0.0242212
SOD1	-3.96705e-05
KLF6	0.234283
NDUFA1	0.0214191
TSC22D3	0.0366455
PLEK	0.169653
PRELID1	-0.0146708
GPX4	-0.0781654
RBM25	0.00147413
CTSC	0.153742
ATRX	0.0370126
STK17B	-0.075553
PPP2R5C	0.246153
AAK1	-0.0264555
IFI16	0.0448232
GPSM3	-0.0405066
TBCA	0.0109448
UBXN1	-0.0449496
FLNA	0.192585
CSDE1	-0.015732
MTDH	0.0140436
RPL17	-0.0481968
SMAP2	-0.118081
MYCBP2	-0.0326566
PSMB8	0.0344967
DDX3X	-0.0341737
UXT	-0.0783163
EIF4G2	0.0433224
FOS	-0.134326
CFLAR	0.086676
SLFN5	-0.0196414
FOXP1	-0.198388
SYF2	-1.30504e-07
DYNLL1	0.0713957
SF3B1	9.96861e-09
ENSG00000237550	-0.114079
GSTK1	0.0779969
CD63	0.0838196
C1orf162	-0.20773
GTF3A	0.0669439
DBI	0.0651784
CD7	-0.225283
ATP5IF1	-8.8342e-07
MTPN	0.0548089
RAC1	-0.0309898
MACF1	0.119462
GUK1	0.122123
RNASET2	-0.0258247
POLR2L	-0.0172358
PSME2	-2.81162e-07
MORF4L1	0.0314346
BRI3	-0.11994
COX6A1	0.0171895
HNRNPD	-3.54241e-07
CALR	0.0997974
BIN2	0.0501328
NDUFB11	-0.0386557
S100A12	-0.100723
SMDT1	-0.0900767
NUCKS1	-6.83196e-07
RAN	0.0332102
STK17A	-0.0527852
HP1BP3	0.00251116
SEC61B	0.0951085
LUC7L3	-6.87662e-08
CSTB	0.0325718
HIGD2A	-1.92223e-07
SERPINB1	-0.0271617
GCC2	-0.0287484
MPHOSPH8	-0.0177355
H2AZ1	1.82647e-08
TMEM258	0.0194656
TCF25	0.0363305
GZMM	0.104656
EID1	0.0629475
USP15	-0.0564882
ANXA2	0.185537
PAK2	0.04186
H1-10	-0.0567988
NDUFB1	-0.0778514
VPS13C	0.0344178
NDUFS5	-0.042825
SPCS1	4.24735e-06
EIF3A	0.0631314
MCL1	-0.0267051
NOSIP	-0.20147
CCNL1	-0.0462694
DAZAP2	-4.87826e-07
C19orf53	-0.0414256
COX8A	-0.000552453
SP100	0.0363533
TOMM20	-0.0528703
KTN1	0.0442483
H3-3A	-0.0609494
TPR	2.65225e-07
COX7B	5.61752e-09
KMT2E	0.043842
UCP2	2.9436e-06
TMEM123	-0.143103
TNFAIP8	-0.0285077
SAP18	6.69911e-09
GIMAP1	-0.130489
RPS17	-0.112367
AKAP9	0.0340283
DNAJC8	0.0429935
HNRNPF	0.0767461
LYST	-0.0106837
CBX3	-0.0332799
HCLS1	0.0240031
NEDD8	0.0260018
BPTF	0.0171434
CDV3	0.0327829
RBMX	-0.0478134
SLC25A5	-0.0704844
PNN	-0.0193489
LY6E	9.51659e-08
RGS10	-0.20779
SERPINA1	-0.0797686
ICAM3	0.0297053
HNRNPH1	-4.38716e-07
TNRC6B	-0.0357327
MYO1F	0.143344
HOPX	0.164579
UTRN	0.0689857
KIF2A	0.0428799
C4orf3	-0.0286871
APLP2	-0.0266511
SEPTIN6	-0.0562958
CHASERR	-0.0331983
PRPF38B	0.0228061
TAX1BP1	0.0340666
PRPF4B	0.0311134
DDX18	-0.0251277
TPI1	1.83824e-08
ATP5MC3	-0.0186796
ST13	-0.101265
DDX46	0.0211715
ATP5PF	-0.0243114
UBE2D2	-0.0440549
SFPQ	5.57411e-06
PAIP2	1.04737e-08
ATP5MF	-0.0313826
PCBP2	-0.0451362
GLIPR1	0.0914946
APBB1IP	0.0385251
ID2	0.0297042
ABHD17A	0.0885062
WIPF1	0.0304676
ARHGAP30	0.0600963
ANKRD11	0.000791075
NKTR	0.0198324
TAPBP	0.0426574
CYRIB	0.0264569
GLRX	-0.0765979
ATP5PO	-0.0873288
ARID4B	0.0195147
PGK1	-6.87492e-10
IQGAP2	0.141925
PSMB1	4.01841e-08
LITAF	0.08091
BOD1L1	4.2135e-06
PDCD4	0.0522885
EIF2S3	-0.0772907
TALDO1	-0.058088
MT-ATP8	0.0405815
CLEC2B	0.0895506
CDC42SE2	0.0460984
LBH	-0.0610967
ZRANB2	-0.0347728
ZFP36L1	-0.0433824
ROCK1	0.0359573
SRSF9	2.55486e-08
CLEC2D	0.105937
COPS9	0.000995537
RPS27L	0.0350908
ATP5PD	-0.036232
RSL24D1	-0.0609963
SRSF11	2.95866e-07
FNBP1	0.0644579
SEC11A	-5.09211e-10
ADD3	-0.032902
H4C3	-0.118333
MT2A	0.0674701
TUBA1B	5.98744e-07
SH3KBP1	0.081713
EIF2S2	-7.35001e-07
TMEM59	0.0265651
BRK1	-7.1947e-09
GYPC	-0.124014
FYN	0.074501
TUBA1A	-0.0444978
DRAP1	-0.0227921
PA2G4	-3.97391e-07
EIF3M	-0.0655468
PYCARD	-0.0402686
MOB1A	0.0154557
DOCK8	5.67737e-05
TNFRSF1B	0.0665802
GRB2	-0.0201187
RSL1D1	-0.099431
IGHM	0.0354083
TAF15	6.59367e-10
EIF5	-1.09789e-07
GRN	-0.0678967
PPIG	-4.86677e-06
ANXA5	0.110567
ENSG00000257764	-0.0881575
TCF7	-0.271111
BBLN	4.90582e-08
PPP1CA	0.0993691
CD81	0.182222
TGOLN2	-0.0143073
BST2	-0.0453891
CIB1	0.0446918
ISG20	0.0108926
ELF1	-1.45345e-08
TMBIM4	-0.0217293
CHURC1	-0.0582094
CD164	5.75138e-07
TRA2B	-0.0305656
SEC61G	0.0364313
POU2F2	-0.0153171
RCSD1	4.80969e-08
NDUFA3	-0.0268916
CD47	0.0595334
KLF13	0.0341837
ACAP1	0.0226571
SSBP1	-7.4516e-05
LCK	0.0737953
ATP5F1A	-0.026131
HNRNPR	0.0184937
SP110	-0.0457737
CARD16	-0.0508245
ARF1	0.0574105
HLA-DQB1	0.0536501
UBXN4	0.032514
CANX	0.0709793
CTSD	-0.0703103
PPP1R12A	0.0660701
MS4A6A	-0.07333
LDHA	0.074187
VAMP2	0.0226034
DAD1	-0.0240103
PIK3R1	0.0311951
CDC42SE1	0.0194541
DDX21	1.39802e-08
STAG2	-0.0220621
DSTN	0.18909
HSPA5	0.0888293
PEBP1	0.000410945
HMGN3	-0.0214649
IK	0.00560518
GDI2	1.4686e-08
ASAH1	-0.06627
BZW1	0.0501681
CD14	-0.110873
NPC2	-0.0834295
SKP1	-0.184137
CASP4	0.0271745
RBIS	-0.0604319
VPS28	-3.78174e-09
THRAP3	0.0359036
NCOR1	0.0173623
YY1	0.000108255
ARPC4	0.0434929
EIF5B	0.0254001
CHD2	-0.0287451
KMT2C	7.651e-07
EPB41	-0.0327424
CEBPB	-0.0368019
RBX1	0.0199128
OSBPL8	0.00113105
C9orf78	0.0218981
DDX6	0.00178558
PHF3	-0.0275469
RSRC2	5.95028e-05
UBE2I	0.0270089
PSIP1	-0.0544613
CAPZA1	0.0975099
DNAJA1	-0.00733087
PAPOLA	-3.83349e-08
SNX3	5.39106e-09
ORMDL1	1.12385e-07
MACROH2A1	-0.036018
CYTH1	0.0289691
POMP	0.0433674
ANKRD44	-2.8522e-08
NDUFB7	0.0385333
TBC1D10C	0.041955
RTN4	-6.53128e-07
SNX6	0.0265805
LSM7	-0.0159266
ACAP2	2.44822e-07
TRAPPC1	0.010102
TNFSF10	-0.0877394
CUTA	-0.05197
EIF5A	1.11304e-08
SELENOW	0.0214477
CCND3	-6.82444e-08
COPE	0.0215083
PRR13	0.0128965
NSD3	0.00368979
DDT	-0.0562882
IL2RG	0.113623
EMB	0.137554
GPBP1	-7.97566e-08
WASF2	-0.000661571
BLOC1S1	0.0211743
UQCRQ	-2.54652e-07
VMP1	-0.0153785
U2SURP	-3.20159e-08
DHRS7	0.0904421
RWDD1	0.0130195
JTB	0.00220448
SPCS2	0.102331
NDUFA12	-0.0715127
XRN2	-0.00464774
YPEL3	-0.0305318
ABRACL	-0.0292077
SNRPB	0.0530294
ZNF207	3.55209e-08
ARID1B	0.0109889
RABAC1	0.067319
EIF3D	-0.0408172
NDUFA11	-0.0285524
NOP10	-0.0488715
MPEG1	-0.0558427
HADHA	-0.033233
CCDC85B	4.11402e-05
POLR1D	-0.0483075
SPCS3	0.0622771
TAOK3	0.0435694
ZC3H15	0.0285887
SSB	-2.46631e-09
STAT1	-0.038072
CD46	-0.0164052
ISCU	3.90055e-10
MRPL20	-0.0343571
DUSP6	-0.0514136
PRDX1	0.0815599
LEPROTL1	-0.175443
SYNE1	0.136557
PKM	6.97691e-09
CEBPD	-0.127204
PSMB3	-1.81089e-06
RTRAF	-0.0305539
SF3B2	0.0480526
UFC1	0.0314136
NDUFB10	0.0667395
PRPF40A	0.00152839
CEP350	0.0133601
LAMTOR1	-0.0284559
NDUFB8	-2.711e-06
VASP	4.83889e-08
CCL4	0.158021
TRDC	0.0372627
SF3B5	-5.89661e-07
TAF1D	-0.0375451
HMGB2	0.0716036
TGFB1	0.0922855
PTPN6	-0.0107274
CTSZ	-0.0350257
SPN	0.121355
CMC1	0.086955
SLTM	3.90564e-05
CYLD	-0.0596263
SRP9	-6.18818e-07
SAMD3	0.158382
ATP6V0B	-0.0178764
PIP4K2A	0.0910104
TRMT112	-1.49617e-07
VAPA	-0.021355
MIR142HG	0.0712831
TES	0.0174267
KHDRBS1	-0.00299949
TMEM50A	0.0771548
SORL1	-0.0491385
SNU13	0.0233794
PRKCB	0.0675975
H1-3	-0.101504
RAD21	0.0321603
WSB1	-0.0246661
PCM1	0.0260311
ITGAL	0.124714
MICOS10	-0.0524067
COX7A2L	-0.0453369
NDUFB9	0.0326978
GOLGB1	0.0569355
EZR	0.227024
EIF1AX	-2.08269e-07
RAP1A	0.0392469
NCF2	-0.0708637
PTBP3	0.0483568
ANP32A	-0.0430365
DOK2	0.0896159
OSTF1	0.0313296
KRT10	-2.58579e-05
ATP5PB	-1.91392e-08
IGLC2	0.0265461
HSPD1	-0.0741888
SPON2	-6.19293e-07
CX3CR1	0.0873384
AP2S1	-0.0320061
BTN3A2	0.0564551
ZNF706	-0.0511931
EIF3L	-0.0592916
GOLGA4	0.0541618
VSIR	-0.0463333
NIPBL	2.77702e-08
CLTA	-0.0232323
ATP5F1B	3.43422e-08
SNRPF	-0.0148439
GZMK	0.186766
IL10RA	0.171298
ARF6	0.0992622
SEM1	5.57822e-07
WAC	0.00279612
NIN	-4.19201e-08
FXR1	-0.0382183
PGLS	-0.0454193
NDUFA13	-1.37535e-06
PPP1R2	-0.0826227
CALM3	-0.0615677
FKBP1A	-0.0816105
SEPTIN9	-3.45143e-07
UBE2B	-0.0269403
PSMA4	-0.0249236
TRAM1	0.0541043
ATP6V1F	-0.00950698
NDUFC2	0.0128436
RBM8A	3.99637e-09
ANXA6	0.0999777
ATP6AP2	-0.0301655
PRDX5	-0.0577425
SDCBP	-0.0676825
TERF2IP	0.037099
HNRNPH3	-4.45108e-09
SQSTM1	0.00697892
TIMP1	0.0183059
FMNL1	0.0583934
GABARAPL2	-2.20397e-09
SUN2	0.0589801
TTC3	-0.037791
GHITM	0.0253271
NDUFA2	-0.0231519
ERH	6.93968e-09
NAP1L4	-0.0210973
CFD	-0.119147
CYTIP	-0.0511374
RORA	0.179961
CLIC3	-0.0718314
NOL7	-7.95908e-08
M6PR	0.0266794
CMTM6	0.0136635
LTA4H	-0.0443935
ZBTB7A	0.0833499
CPVL	-0.073052
TXN	0.125119
TRIM22	-8.74395e-09
WAS	-2.7312e-07
H2AZ2	3.05216e-07
PCSK7	0.0659946
SNRPG	0.0207895
ZNHIT1	4.79548e-09
NDUFS6	3.53698e-08
LSM8	2.91159e-09
EPC1	-3.63577e-05
ZNF106	-0.0184928
RTF1	0.0329799
CDC37	0.0475296
LINC01871	0.33135
NDUFB4	-0.0282949
HSPE1	-0.0223995
IKZF3	0.140045
LINC00861	-0.119943
COX5A	0.000948344
ARRB2	-1.503e-05
LGALS3	0.0139249
LNPEP	-0.0150795
SETX	0.0158658
CAPNS1	0.0567597
XBP1	0.0534876
S1PR4	0.0608225
JPX	-0.0278922
SKAP1	0.0715937
DIAPH1	0.107339
TSTD1	-0.0306944
TMPO	-0.0219434
CDKN1B	4.30597e-07
MDM4	-0.0277655
MIS18BP1	0.0261832
CMPK1	1.02413e-07
SNRPB2	-2.88913e-09
ATP5F1C	-4.53235e-07
SRSF10	-0.0272297
PSMD8	0.0385128
ERBIN	-0.00177817
PET100	-7.24923e-08
KDM5A	0.0157135
PRKDC	1.52785e-08
LINC-PINT	0.0672801
SRSF2	0.027288
PRDX2	3.48486e-07
JAML	-0.0872485
WNK1	0.0518281
LYN	-0.0438903
ARHGEF1	-2.06932e-08
TRIM38	0.0132514
TLE4	-0.0487054
HLA-DQA1	0.0448445
ADAR	-1.29179e-07
ADGRE5	0.0513613
PRKCQ-AS1	-0.232523
MRPS21	-0.0332295
XRCC6	0.0181224
HNRNPA0	-0.0134112
ANXA11	0.0177758
ENY2	-0.0161171
SSU72	-0.0178747
AMD1	-0.013553
RBL2	1.91268e-08
CSTA	-0.0956305
NDFIP1	-0.122362
PARP14	0.012503
TOP1	-0.0226997
CD36	-0.0257761
ZC3HAV1	-0.0435833
TAF7	1.18138e-05
FIS1	-7.58494e-06
ARHGAP45	-0.0258425
PSMA1	-0.0314557
OCIAD1	-0.0309984
PTPRA	0.0469306
METAP2	-1.95112e-07
PDIA6	0.112808
TMCO1	0.0596107
PLEKHO1	-0.0325865
DNAJC7	1.40676e-05
SPOCK2	0.0608387
SLC38A1	-0.000343703
GLS	0.0405709
CCT3	-0.0276596
PAFAH1B1	0.0365756
PTPRE	-6.75438e-09
CDC42EP3	0.111224
KLF3	0.0167734
JMJD1C	-0.0363486
KLRF1	-0.0481288
CCT8	-0.0459429
METTL9	-8.95924e-08
PNRC2	8.04701e-07
CLEC12A	-0.0844351
YTHDC1	-0.02172
P4HB	0.0808424
PIK3IP1	-0.228094
CSK	0.0360908
XPO1	4.99468e-05
CRBN	0.00928404
LBR	0.00136995
REX1BD	-0.0134283
ALOX5AP	0.0683094
KANSL1	0.00555376
LYAR	0.277334
APOBEC3G	0.183782
MBD2	0.0454392
DHX36	0.0184428
ZNF292	1.24918e-07
CKLF	0.0505986
RPL10P9	-0.0373389
SNHG25	-0.064352
MARCHF1	-0.0221554
SNX2	1.24442e-07
SLFN12L	0.0904111
TUT4	-0.0349686
PPA1	-0.0502074
SAMD9	-1.16374e-08
C1QBP	-0.0498429
NUB1	0.0209069
ENSG00000289100	0.032416
TMOD3	0.0427645
RBBP4	0.0187684
SCP2	0.068242
TCEA1	0.027142
CDK13	0.00986129
SH3GLB1	0.0524233
PJA2	-0.018693
PAXX	0.122182
SCAND1	-0.0162217
PLP2	0.0520926
VPS4B	0.0293461
PSMA5	0.0214107
SOD2	-0.0729863
PPP1R18	0.0659898
CIR1	-0.000397881
CDKN2D	0.0655617
PHIP	1.47239e-05
GGNBP2	-0.0227432
RNF7	8.86847e-08
C12orf75	0.260366
ATP2B1	0.0860511
FNBP4	-1.07798e-08
GSTO1	-0.035393
ZC3H13	1.40974e-07
GNB1	0.0394766
CHMP2A	-6.61723e-09
MIER1	0.0206479
ASH1L	-4.3857e-07
LMAN2	0.0365046
SEPTIN2	0.021832
PYHIN1	0.161567
RNH1	-0.0265849
RAB2A	0.000523083
TOP2B	-8.98101e-08
RHOG	-4.06788e-05
NHERF1	0.13022
SF3B6	-1.17068e-06
TTC14	-0.0155777
ATF7IP	0.0383431
QKI	-0.0215142
UBE2L3	0.0496361
CNTRL	-2.73746e-12
KPNB1	6.84461e-08
PPP1CB	3.87158e-09
PSMA3-AS1	-0.0471456
SMARCA5	0.0390463
RAB8B	0.0544168
YWHAQ	0.194719
USP8	1.36841e-06
NCKAP1L	0.0175987
TRG-AS1	0.218752
CAPZA2	-0.0148915
REEP5	0.103089
RSBN1L	6.31628e-07
CNPY3	-0.0641369
MAP1LC3B	0.0488384
MEF2C	-0.024333
NAA38	-1.16234e-06
ADA2	-0.0554873
CNOT6L	8.16178e-08
AURKAIP1	0.0137298
TPM4	0.0784672
RNF149	0.0313627
APEX1	-0.0578832
FGFR1OP2	-7.98994e-05
KCTD12	-0.0270909
YWHAE	8.96817e-09
LARP7	-0.0169515
SUMO1	0.00967542
SCFD1	0.0296654
CREBRF	-0.0223287
SELENOF	0.0237463
FOSB	-0.102861
BAZ1A	-0.0195361
H1-4	2.0027e-06
ARHGDIA	0.0881365
POLR2J3.1	-0.039093
MZT2A	-2.81113e-08
PSMC5	0.00360643
MT-ND6	0.0345668
SH3BP5	0.104185
AKNA	0.0517723
ARPC5L	0.10581
FTX	-0.000532872
NUCB2	-0.180096
PTEN	-0.0423636
PRDX6	-0.0603325
MYO1G	0.160117
CSF3R	-0.0829598
NDUFC1	-0.0243358
IL16	-0.0558682
USP3	-0.000163064
SYNRG	0.0235563
STMP1	-0.0385257
MRPL33	-0.0257471
URI1	0.0194148
SRSF4	0.0309814
GRK2	2.51429e-06
SELENOK	0.0683289
ENSA	0.0176879
CCT6A	1.81069e-08
PPM1G	0.0321845
MRPL57	-0.0432579
FAM133B	-0.0219513
RSF1	0.000916812
SSR3	0.0720662
MAP2K2	0.018926
FERMT3	0.0353506
CAPN2	0.173892
MRPL51	-0.0133861
LAMTOR5	1.92747e-08
CASP1	0.0252089
SMIM26	-0.0742371
IRF2	2.43807e-08
ALKBH7	-0.13287
MGST3	0.102812
KIF5B	0.0327936
RBMS1	-3.09912e-07
OGA	0.0204087
ROMO1	2.13985e-08
BUB3	0.0392421
FCGRT	-0.118734
STK10	0.0588846
SPI1	-0.0761865
G3BP2	0.0320405
GBP5	0.153866
NAMPT	-0.0684539
PDCD10	0.0406844
MS4A7	-0.0506024
SMC3	0.0138407
DOCK2	0.0286369
RAB14	0.013705
LSM14A	2.16765e-08
G3BP1	0.00366564
FGR	-0.0357155
ANP32E	0.0694223
RPL22L1	0.00918886
NCOA4	-0.0180603
GNB2	0.028285
PABPC4	-0.0705594
COX17	0.0230509
EIF3J	0.00861371
NONO	-0.0131052
CTSB	-0.0346376
NR3C1	0.028568
GPR65	0.0682279
CCT5	-4.29285e-08
RNF130	-0.0573417
AP2M1	0.000125985
STAT3	-4.67081e-06
RASGRP1	0.0445141
APOL6	-7.08816e-08
BRD7	-7.24318e-08
STK38	0.0258957
TMED10	0.0457608
RCAN3	-0.210632
YME1L1	-0.0164588
FAM204A	1.29536e-07
COPA	0.0263062
WDR1	0.0362102
AIMP1	-0.0273366
CHCHD10	-0.0399259
DYNC1H1	0.0568658
HBA2	0.0152781
NUFIP2	-0.000800485
IGSF6	-0.0843644
GBP2	3.89832e-07
DPYD	-0.0210764
ZFAND5	-0.0197937
CNN2	0.0205894
PTPN2	-3.44242e-07
STX7	0.0281707
RGS19	0.0322056
RFC1	0.0134452
TMEM14B	-0.036532
TNRC6C	-0.0337145
DICER1	-0.0176469
NFKBIA	-0.0184033
PTPN4	0.0751139
IFITM3	-0.175777
C6orf62	2.11895e-07
MGAT4A	-0.0783296
RAB11FIP1	-0.0191579
ISG15	-0.0443217
UPF2	9.20155e-08
CCR7	-0.414277
GABPB1-AS1	-0.119251
CHD1	-9.90769e-08
SNW1	3.35868e-07
PHB2	-1.01445e-08
SLC38A2	-0.0798821
OSTC	1.42441e-08
DNAJB6	0.0198741
MCUB	-0.0732965
LPAR6	0.0295975
VPS29	-1.04237e-08
EIF3I	-0.0208784
BAX	1.6492e-05
OGFRL1	-0.0116108
RNASEH2B	0.00547554
NUP214	-0.0706946
FCMR	-0.12464
MED10	0.0411333
EVI2A	-0.0572746
CCT4	-0.0226402
DUT	0.0119029
ZMAT2	8.93742e-07
BDP1	0.0402862
MRPS34	1.89411e-08
GADD45GIP1	0.0286847
DBNL	-0.0309824
MAP3K1	-0.0147592
ADAM10	0.000426174
BCLAF1	-0.00323537
XAF1	-0.0535036
BLTP1	0.0676639
PARP1	0.0751044
SKAP2	0.0214881
SNHG7	-0.128401
GNG2	0.0876711
COX14	-0.0265167
LSM3	-0.00148253
VDAC2	-0.0330658
NORAD	-0.0267199
GLG1	-0.0200472
MICOS13	2.68475e-09
NMT1	0.0103159
BANF1	-0.0555946
CD55	-0.153321
CCDC88A	0.0141983
FKBP8	0.0206027
KLRG1	0.363207
SRI	0.0644058
TUBB	0.0355315
DGKZ	0.0370124
DUSP1	-0.05271
CXCR4	-0.0136251
PPP1R10	-0.0287627
MARCKS	-0.0379365
SNRPE	-0.0335029
SSR1	0.0206947
TMEM160	0.0198146
TMEM219	-0.0358895
PSMB4	-4.19769e-05
TUFM	0.0151661
NSD1	2.43972e-05
HEBP2	3.98414e-08
SRP72	5.65821e-08
RAP2B	0.0923941
RBM17	-8.36458e-06
HLA-DRB5	0.0319585
BIRC6	0.0142023
FKBP5	-0.0817594
NFE2L2	-0.0506245
TMC8	-0.0185373
RGS2	-0.0929144
RALBP1	0.0241912
IRF3	0.0178708
JPT1	0.0549808
HERPUD1	0.0728639
TNFRSF14	-5.47312e-08
ANAPC11	-0.0165625
PCNP	-1.66769e-08
STXBP2	-0.0500173
CLEC7A	-0.0619508
FBL	-0.0375192
SELPLG	0.037813
BCL2	-0.0522185
ZNF638	-8.05816e-05
DPP7	0.0142309
MRFAP1	-0.0219398
CDC40	-0.0172419
ABCF1	0.0240038
EML4	0.07246
SEMA4D	-0.0710243
ENSG00000289341	-0.179778
SUPT16H	0.0349275
RUNX3	0.0825047
REST	1.68236e-07
CYCS	0.0188027
RBPJ	-0.0110928
MTIF3	0.00485935
ADD1	0.0303806
VAMP5	-0.0153275
STUB1	0.0518697
BBX	0.0150902
NDUFB3	-0.000222429
SIGIRR	0.0220859
HSPA9	0.0152006
RPS19BP1	-6.27557e-08
BRD2	0.0409184
USP34	7.82591e-08
LRRK2	-0.0620028
BNIP2	4.97547e-07
RAB7A	-0.0126258
PRKACB	-1.26975e-05
TMEM230	-1.50844e-07
SHOC2	0.035639
CIAO2B	2.62447e-07
ARHGAP15	0.0428608
THOC2	8.68261e-07
IFNAR1	-0.0292742
GPR183	0.0544168
ATXN7L3B	-0.0698973
MED13L	-0.0136522
CAMLG	4.98295e-09
PSMB6	0.0158208
HLA-DMA	-0.0170211
PSMD4	0.00124285
NDUFAB1	-7.07693e-07
PRKAR1A	1.12568e-08
VPS35	-0.0131474
TMC6	0.020319
SNRPD3	-2.65698e-07
CCDC12	0.0241068
MS4A1	0.0619416
NASP	-0.00885395
MRPL52	-0.0329406
KMT2A	0.0290743
TRIM44	-0.0732932
SENP6	1.03779e-06
ACTN4	0.130644
BIN1	0.0255236
PBXIP1	0.0733842
HSD17B11	-0.0381393
DYNC1I2	0.0285566
OPTN	0.169614
TAGAP	0.0567455
GLIPR2	0.0280891
FBXL5	-7.23261e-09
DNAJB14	0.0380561
CASP8	0.0487325
RASGRP2	-0.0311745
ANAPC5	6.84529e-08
LARS1	-0.014924
DENND2D	-0.068915
MARCHF7	-2.59532e-08
BCAP31	0.0336503
XRN1	0.0275578
RNPS1	0.0306721
EIF1B	-2.98159e-07
PECAM1	-0.0623654
PRDM2	3.68941e-09
RAB27A	0.0953117
BIRC3	0.0209157
ITSN2	0.0247295
IGBP1	-0.0428803
CSNK2B	-0.0310228
FOXN3	-0.000590236
PHF20	-2.23878e-08
PSMD7	0.0103398
USP16	0.00157943
EAPP	-3.17614e-08
TRIP12	-2.55456e-08
CD27	-0.174747
PSMB8-AS1	-0.044589
NDUFA5	0.0168761
RNMT	-9.23031e-09
MDH2	-0.0257778
KAT6A	-5.29846e-09
AOAH	-0.0391899
BRD4	-4.30574e-08
PHF20L1	-4.45912e-08
MAPK1	0.0293595
HLA-DRB6	-0.0251491
POLR2J	-2.22878e-09
SRPK2	0.0493216
NUDC	3.52264e-09
CWC15	1.71233e-07
CSNK1A1	-4.35159e-06
HLA-DMB	-0.0219265
LCP2	3.6583e-07
OIP5-AS1	-0.0300924
CLINT1	0.0175176
HELZ	0.000338815
LAMP1	0.000634569
RPS6KA3	0.0460338
PARP8	0.0991637
PCMTD1	-0.023671
UQCRFS1	-2.4695e-07
IMP3	4.66664e-09
PPP1CC	-0.0134438
WDR82	-9.78792e-08
ERICH1	-5.85726e-07
ZNF148	-9.09548e-08
UBE2R2	-0.0324908
NLRP1	-0.0255001
TMF1	0.0266583
UBTF	-1.57996e-07
ARID1A	1.09003e-08
YIPF4	-0.0189271
RAB8A	0.0160326
AGTRAP	-0.0499795
LSM5	-0.0901462
SERPINB6	-0.00288002
GNPTAB	0.0177972
SELENOT	0.0446598
MEAF6	0.0403317
ILF3	-3.48999e-09
MAP3K2	-1.42221e-07
ATG12	9.14927e-05
FRG1	4.44804e-09
NEMF	-1.05475e-08
ENSG00000290122	-0.0874202
NARS1	-0.0268453
TGFBR2	-0.126187
VDAC1	0.0340427
HNRNPAB	0.0277404
REL	0.015849
SNRNP70	-0.00883489
SMARCA2	-0.0167895
LSM6	-0.0359024
HNRNPUL1	0.0284353
TM9SF3	0.0284964
GTF2A2	1.22879e-07
LIMS1	0.0173426
RER1	0.0398418
ZNF217	-0.022508
ZNF652	0.0202657
MED4	0.0294786
THOC7	1.4172e-07
RASSF5	-0.0202227
PPP4R3A	0.0121121
SNRPD1	-1.29956e-06
RTN3	-0.0298174
TUBA4A	0.0571932
CYP20A1	0.0239759
EIF4H	-0.0142471
SSNA1	0.0192207
AP2B1	0.0716988
ECH1	-1.28166e-06
OFD1	0.0435692
SKIC3	0.000395577
CRIP1	0.163325
RAD23A	3.45333e-08
CEBPZ	-6.05985e-07
CHD3	-0.0529861
LRPAP1	-0.0191614
MESD	0.0293795
R3HDM2	-0.0126616
MRPL41	0.0282247
TIAL1	9.07324e-08
FUBP1	1.67076e-08
TNFSF13B	-0.0759559
THUMPD1	4.20523e-09
SETD2	0.00886795
KRAS	-1.85027e-08
IGF2R	0.0275435
BNIP3L	-0.0880739
DNAJA2	0.01813
UGP2	-1.53008e-08
KIDINS220	0.00183203
EIF2A	-0.0495759
DNMT1	-0.00337697
TMED9	0.0455514
POLR3GL	4.30836e-08
TXNL4A	0.0182294
MARK3	0.028113
CFDP1	1.13344e-08
ACP1	-1.17691e-05
PURA	2.92868e-08
RPN2	0.0307352
SIVA1	-0.0198918
RB1CC1	3.83245e-09
MSL3	-0.0830191
RNF125	0.0289742
DPYSL2	0.0253244
RBM5	-0.00269676
POLE4	-0.0324594
CCDC69	-0.0249726
PPCS	-0.0216614
BSG	0.0245916
DCP2	-1.71023e-08
SMG1	0.0238258
TPP2	-0.0326702
PDCD5	0.0476242
UBE3A	3.39566e-08
CD79B	0.0408245
SLA	1.40052e-08
DECR1	1.79165e-08
EWSR1	0.011782
RAB10	0.0161637
MATK	0.096033
LGALS2	-0.0650182
CFAP97	0.0631342
SPTAN1	0.0558069
CWF19L2	-3.65124e-08
RBM6	5.31394e-08
DCTN3	-6.55833e-09
CCNDBP1	0.0529884
TRIM56	-0.0277323
BUD31	0.000120753
PHF11	0.0358229
PPT1	-0.063623
NDUFS7	-4.19154e-07
MRPL54	-7.93187e-08
PAG1	5.25009e-10
TBCB	0.072539
SEPTIN1	-2.49807e-08
IL6ST	-0.280627
PRPF6	-0.0130588
ENSG00000279602	-0.0488855
LRPPRC	-0.0179069
PDAP1	0.0200713
HDAC1	-5.64006e-07
VCP	0.0479629
MAX	-0.0318754
TRA2A	-1.19206e-06
NDUFB5	-0.0497457
SEC11C	0.124141
MRPL34	-5.61575e-08
PGAM1	0.038223
PSMG2	-3.47744e-08
IL17RA	-0.0547346
TMEM167A	-0.0103041
UQCRC2	-0.0202025
SERINC1	0.0175221
ENSG00000244313	-0.0399397
DNAJC15	-0.00315761
UBALD2	-0.0939529
CTSH	-7.88616e-08
CGGBP1	2.92277e-08
GNAI3	0.0539292
RTF2	-0.0260678
SLIRP	-0.0435746
CARD8	-8.02001e-08
UHMK1	0.0366709
BTG2	-0.0790528
ATP5MC1	-0.049708
CELF1	1.48026e-07
IFNGR1	9.18919e-06
PICALM	0.0216364
ATG3	-0.0149222
NDUFS8	-0.0304899
NIFK	-0.0447855
PCMT1	0.0245446
RNPEPL1	0.0762918
PIAS1	-0.0234025
CCSER2	0.0681124
MRPS6	-0.0276902
RSRC1	0.030607
CLTC	0.028955
RIOK3	3.17929e-08
RABGAP1L	0.0277108
DGUOK	-0.0201306
HOOK3	2.07697e-07
HECTD1	0.0194881
TWF2	-0.000160617
RNASEH2C	-0.0459199
CLNS1A	-0.0469423
SETD5	4.94892e-07
OGT	-0.000486487
MAGOH	0.0107001
ADH5	1.08324e-07
SARS1	0.0175902
OTUD6B-AS1	3.62463e-08
CPNE3	0.0092238
CD79A	0.034447
GADD45B	6.91707e-07
ATP1A1	-0.0289251
CCDC66	-0.0299031
TMED2	0.0569615
LEF1	-0.328392
AP3B1	0.0244533
FAM120A	0.0017857
CD8B	0.112885
MEGF9	-0.0228541
CCDC107	0.135601
AIP	0.0135927
WTAP	0.0222495
KAT6B	-0.0261781
RALY	1.56582e-07
UFM1	3.87182e-07
CCT7	9.05331e-09
RBM26	-0.0321468
ARID4A	0.0183209
DNAJC21	0.0199616
MAP4K4	-0.0337428
C4orf48	0.0379876
NDUFA6	0.0186061
MECP2	0.062034
SNX17	2.18341e-09
PIM1	3.1494e-09
CALCOCO2	-4.54991e-07
LSM4	-0.0319378
GRK6	5.28174e-08
CCDC88C	0.0755397
BLVRB	-0.0822824
EPRS1	0.0231233
APPL1	0.0123685
TMEM154	-0.036025
ATRAID	-3.80681e-07
WAPL	-1.07994e-08
SUGT1	3.38791e-07
ZFP36	4.98301e-08
PRKCH	0.0240216
MLLT6	0.0289864
IRF2BP2	-0.000342762
CYFIP2	0.0158036
PSMA3	0.0199279
ICAM2	-0.019703
ACIN1	-2.18735e-08
NDUFS2	-0.0427565
CUL3	9.48991e-09
CCND2	0.0574878
PFDN2	-0.0173129
LILRB1	0.0704971
LAPTM4A	-8.16699e-07
TXK	-0.275735
SRPRA	0.0436865
PREX1	0.0677152
HSBP1	-0.045371
CNOT7	-0.0299525
ERP44	0.0190457
COPS6	0.0153406
PPP4R3B	1.46442e-07
PSMC6	3.7584e-08
GPATCH8	-1.43292e-08
RPA2	-3.73486e-08
CHD9	0.0308193
FGD3	-0.0643683
PSMD13	5.81832e-08
COX20	0.0245787
TNFAIP2	-0.0410785
CNOT2	-0.0185414
STT3B	-0.0189045
OCIAD2	-0.0495035
ORAI1	0.0740358
MBD4	1.80078e-07
TTC1	4.86073e-07
RNF166	0.0610671
SMC1A	1.63366e-07
MTCH1	0.00315451
CCM2	1.34293e-08
ODF2L	0.0851237
MGAT1	-0.0196756
SACM1L	0.0245418
CACYBP	-0.010032
COPB1	0.0490048
RANBP2	0.00206874
CNPY2	-1.08231e-08
NDUFA10	-4.72035e-05
MDFIC	0.115515
PPP1R15A	0.000221589
DMXL2	-0.0328593
ABI1	0.0243947
NME3	-0.0197209
DENR	-0.00130702
DOCK10	-0.0199446
RICTOR	-1.30757e-08
PRPF8	2.87767e-07
CDK2AP2	0.103033
ZYX	1.97393e-07
PPHLN1	0.0190335
TXNL1	-0.00209708
NSRP1	-1.78323e-08
RAB5C	6.78426e-10
CLK1	5.28004e-08
SP3	-8.99324e-09
ANXA7	0.0281873
MAF1	-0.0178286
PHPT1	0.0140389
RNF181	-1.17135e-05
TLK1	-0.021548
SATB1	-0.208541
PKN1	-0.00169192
LAMTOR2	2.41848e-08
MAT2B	3.70325e-08
MYBL1	0.179887
ARHGAP25	0.0785869
CCT2	-0.0377109
NAGK	-0.0477912
SSH2	-0.0372913
GPCPD1	-8.40774e-09
CCDC59	-0.0185814
RO60	0.0246185
PPP4C	3.80816e-09
OXNAD1	-0.227885
GCA	-0.10123
ARL17A	-0.018869
MIA3	3.0658e-07
EIF4E2	-0.00266664
KDELR1	-8.45026e-07
RPL7L1	-0.0266691
INPP5D	0.0273513
EFCAB14	0.0289115
STAT5B	0.0335966
PSMB2	0.0299861
DYNLT1	-0.0296077
FNTA	-3.37415e-08
ITM2A	0.0524749
RAB5IF	-4.31492e-09
IST1	6.03605e-05
MALT1	-0.00391367
SRP19	0.021225
TAP1	0.0564414
ME2	-0.00950716
CTCF	2.31854e-07
ARID5B	0.0569475
TSPAN14	-0.0359939
SAMD9L	2.56874e-07
GSPT1	0.000216344
PHF21A	0.0410304
CDC42	8.05515e-09
UBE2K	0.0220172
DHX9	-1.26552e-07
FAM32A	-0.0348426
PDCD2	-0.0186432
GIMAP2	-0.0743452
UPP1	1.04133e-07
SHISA5	0.0311248
PUM1	-0.0155985
SNRNP200	0.0240692
TTC39C	0.0639804
YBX3	-1.08668e-08
RBM33	8.868e-09
TOMM22	-0.0239602
TMX4	0.108669
SELENOS	0.0932169
ANKRD13D	0.0293469
PCF11	-2.61407e-08
UBE2N	0.0249067
VPS36	0.0253554
POLR2B	0.0159696
ATXN7	-0.0223386
KPNA4	0.0244671
PARVG	-1.53968e-07
RHOH	-0.0409318
EP300	0.000991858
ELOC	4.78982e-07
MORC3	-2.17899e-08
IFI27L2	0.039837
BACH1	-0.0340803
RANBP1	8.89136e-09
SNX10	-0.0215272
NRDC	6.29916e-07
NOP56	9.24225e-06
SPEN	-5.91758e-08
CSNK2A1	9.52731e-09
DDX39B	-1.90128e-07
PBRM1	9.78692e-08
CDC5L	0.0161002
UBE2L6	-0.0329875
CORO1B	0.00528492
DOCK11	0.0383525
ENSG00000268027	-0.11269
CD8A	0.237916
TACC1	0.0308171
MDH1	-1.17518e-08
CHMP3	-0.0302139
MYDGF	0.0222238
MX2	-0.100986
MKRN1	-0.0285125
RBBP6	-0.000359238
MAML2	-0.230848
HMOX2	0.000148852
SNRPN	-0.0363701
TUT7	0.0400434
MRPS18C	-0.0129158
SMAD2	-0.0175939
TRIP11	-7.50169e-08
SSBP4	0.130409
APMAP	0.0573481
FAM89B	0.023956
CCDC82	0.0268038
TUBGCP2	-8.58725e-09
ADSS2	0.0265169
HAX1	-0.0249566
IGLC3	0.0185049
RNF19A	0.118449
YWHAH	0.111397
MAZ	0.0356738
HM13	1.75128e-08
TPP1	1.00654e-07
NHP2	-0.0224829
VDAC3	0.0160423
CD96	0.00805514
CD4	-0.0363451
SUZ12	-0.0179978
SYTL1	0.040713
TM9SF2	0.0213704
WASHC4	-0.0122855
SEC31A	0.0146749
RECQL	0.0689254
PDE7A	-0.0994872
AKIRIN1	-2.34114e-07
SNAP23	-0.0211761
PDCD6IP	-6.60288e-08
PRKAG2	-0.0340049
ATP6V0D1	-1.12608e-05
CTDSP1	0.0334562
LSM10	-7.6952e-09
LMO4	0.0244541
NFKB1	-0.0664323
ZBTB38	0.165629
YPEL5	-0.000199314
WBP11	0.0208968
RC3H1	6.82889e-07
SNRPC	-8.46358e-05
ARL6IP1	0.0346062
ARAP2	0.116843
ZFAND6	0.019203
NECAP2	-0.0375522
LAP3	-0.0527481
TASOR	6.37817e-05
DNAJC19	-1.18911e-07
CENPC	-1.4098e-07
MXD4	0.0942265
CERT1	8.08623e-08
RBCK1	-6.46204e-08
ELF2	-1.22544e-08
PPP1R7	0.0223006
CCDC186	0.0461423
LPGAT1	0.039127
NBN	0.0232031
NCOA7	0.100693
TRAT1	-0.0468903
ETFB	-0.0510118
SREK1IP1	1.71425e-06
CD302	-0.0481026
SAFB	1.65299e-09
RAF1	-1.05525e-08
TMEM243	-0.0680877
GTF3C6	0.0345983
EIF2AK2	-0.0159044
OS9	3.07862e-07
ARHGAP26	0.0305406
SMAP1	0.0460719
LFNG	1.77134e-07
RAB21	3.14549e-08
NCOA3	-3.49932e-07
BAZ1B	0.0360015
CPNE1	0.00883171
PPP3CA	0.0566077
UBE2G2	-0.0208009
KRR1	4.70554e-06
LSM2	-7.95446e-08
TIMM8B	-0.0398336
CAT	-0.0217772
TMED4	0.0233423
CEP78	0.0553629
SREK1	-8.0712e-08
LAMP2	-0.000253673
IRF1-AS1	0.0597137
EPS15	0.103959
DIP2A	0.000934392
VTI1B	0.025321
TANK	0.0588508
NDUFAF3	-0.0263519
DNAJC1	0.101567
MYO5A	0.0635855
ARFGEF1	1.29437e-09
ZFC3H1	-1.33649e-08
TBL1XR1	4.5381e-08
PPM1K	2.16119e-09
MAL	-0.207822
NPIPB13	0.0184891
TRADD	0.114723
RHOC	0.038735
CSNK1G2	0.0217781
IL2RB	-0.0618969
BCL7C	0.0671329
SDHD	-0.0166492
CPPED1	-0.023569
SELENOH	-0.0881207
ENSG00000287979	-0.060526
PTPN18	0.0229896
RBM23	-0.0347478
HNRNPL	-4.05347e-08
NCBP2	-0.011894
ECHDC1	-0.0273965
TMEM256	-0.0562586
ARL14EP	-5.28257e-07
GOLGA7	0.03037
SPG11	-1.67947e-07
VCL	0.122258
TSC22D4	0.0292522
SERINC3	1.87208e-08
PHB1	0.0156896
SNF8	-0.00264926
TAOK1	0.0154286
TRGC2	0.361466
FAM111A	0.0107521
TMEM165	0.0389722
KDM2A	0.00473847
SLU7	0.0245194
CWC27	-0.0107713
TET2	-0.0161945
FLI1	0.000109006
RNF13	-2.26446e-07
DNTTIP2	0.0175725
CAPRIN1	0.00234698
METTL26	-2.20898e-06
SAT2	-0.0531342
DEF6	-2.06138e-06
PRRC2B	-0.0221258
PSEN1	-1.42786e-08
SECISBP2	-0.0272071
PRMT1	-2.29727e-08
BAZ2B	0.0173861
PMPCB	-0.024425
SPPL2A	0.0252591
DGKA	-0.137357
CREB1	-2.12034e-08
HIPK3	0.0274775
NUCB1	8.61688e-06
CCAR1	-2.84354e-08
PTPN12	-0.02625
SMIM7	-0.0263597
ENSG00000274265	-4.21572e-06
CLIP1	0.0481137
TC2N	0.0619983
MED28	-0.0307961
NMI	-0.0215239
AGTPBP1	0.0138884
MEF2A	-0.0239681
ESD	-0.0556749
PIN1	0.0190399
POLR2I	-1.24303e-08
ZBTB8OS	0.0225553
PFDN1	4.42154e-07
NAAA	-0.0146377
PTPN1	0.0349067
RILPL2	0.0141589
CD300A	-2.21362e-08
POLR2K	0.0206597
FAAP20	-0.0236174
BID	-0.0427346
YTHDF2	2.67019e-09
NOP58	1.18519e-08
FRYL	3.3499e-08
KIAA2026	0.0160048
LYPLA1	-0.000650184
LASP1	0.018033
MRPS31	-0.0221816
CD93	-0.0470209
TRAPPC10	0.0243965
UBL3	0.056504
ARL6IP4	-9.45767e-06
HACD4	-2.01702e-08
TPST2	0.0737346
POLE3	-3.02539e-07
FYTTD1	0.0172917
CCDC18-AS1	-0.0751166
SNRK	-0.0453034
SLC3A2	0.022286
PSMC1	1.5526e-09
ZNF644	3.67088e-05
TFAM	-0.0343083
DDX27	1.78984e-10
VHL	0.000409661
RPS27AP16	-0.0177329
SBNO1	0.0194508
CYTH4	0.0253336
ZFR	0.0256646
FBXO9	-1.2428e-07
RASA2	-0.0718769
FBXW5	0.10528
CTDNEP1	0.0227274
TXNDC17	-1.53067e-08
PHF14	-0.0230879
IRAK3	-0.0443473
ZBTB20	-0.0182348
UBE2M	0.00756327
PLEKHA1	-6.24341e-08
LILRB2	-0.0453935
HERC4	4.06008e-07
NAIP	-0.0520035
PDLIM2	0.046739
SP140L	-4.56042e-07
SUCLG1	-0.0116699
XPA	-0.0300456
ATF4	-0.0211059
SOS1	0.0691766
CSGALNACT2	5.57941e-05
NBDY	-0.0222058
EPB41L4A-AS1	-0.12051
IRF9	-0.0238089
RBBP7	0.0199466
RASAL3	0.0471493
RASSF1	0.11325
INTS6	1.41493e-08
TCEAL8	-0.0515711
MITD1	-0.0168553
PLBD1	-0.0578361
USP47	3.2403e-08
FIP1L1	0.0130394
MIDN	0.0435904
C1orf56	0.0295264
DDOST	9.56023e-09
WDR33	-9.04176e-07
GTF2F1	-0.0208871
RAB11A	0.0151662
CNOT1	0.0231516
SLCO3A1	0.0672746
IL27RA	-0.0218527
TNRC6A	-0.000450052
ATP1B3	0.05047
PDCD7	-1.51387e-07
COPB2	0.0179328
BLOC1S6	-1.89253e-07
RIF1	-2.46738e-07
ZNF655	1.56348e-08
ATOX1	-0.0408799
ESF1	-0.0379451
NDUFAF8	-0.00697394
GLRX5	-3.26317e-08
POLK	0.0169614
[truncated: 37,968 more rows]

## Sheet: BCD
	B-Cell Defect (BCD)
MALAT1	0.0122649
MT-RNR2	-0.0262358
B2M	0.0185338
EEF1A1	6.23037e-09
RPS27	0.0242879
RPS12	0.0111948
MT-CO3	-0.0811799
RPL41	0.0370849
RPLP1	0.0614291
RPL13	-0.0120755
MT-CO2	-0.0795491
RPL10	2.50607e-08
MT-CO1	-0.0814941
TPT1	0.00194828
TMSB4X	-0.125024
MT-ATP6	-0.0812161
RPL34	7.37589e-08
MT-ND3	-0.0501028
RPL30	0.0112054
RPS18	0.0577594
MT-CYB	-0.0992679
RPS27A	1.40757e-08
RPL32	1.1388e-08
RPS8	5.77851e-08
RPS14	0.0530369
RPL11	0.00772764
RPL28	-0.0279015
RPL39	0.0155472
RPS29	0.0445143
MT-RNR1	-0.0157193
RPL19	-0.0119254
RPL37	0.0169457
RPS15A	0.0167728
RPS28	0.0407086
RPS2	1.53172e-06
RPS3	0.0124756
TMSB10	-0.139804
RPS19	-0.0248694
MT-ND4	-0.0718946
RPS4X	-2.83668e-07
RPS6	0.0160357
FTL	-0.0178537
RPS23	0.014797
RPS3A	-0.0206797
RPS24	-0.083581
RPLP2	0.0251701
RPL35A	-8.5583e-08
RPS21	0.0278385
RPL12	-0.0276237
ACTB	-0.163868
RPL3	0.0330322
RPS13	-0.0150768
RPL18A	-0.0539409
RPL21	0.0227444
RPS15	-7.00885e-08
RPL18	-0.0119928
S100A9	0.00509185
RPL7A	-0.000190593
RPL29	-0.0178801
RPL37A	0.0341299
RPS7	0.0146704
RPL26	5.46514e-10
RPL14	0.0291553
FAU	-0.0117041
LYZ	-0.00403084
HLA-B	-2.72117e-08
RPL36	0.031592
RPL13A	0.0365091
RPL5	-0.023811
PTMA	-0.0226164
RPL23A	0.0425015
RPS16	0.00939105
RPL8	-0.0243096
RPL6	-0.00860753
RPS9	-0.0201851
RPL10A	-8.45921e-08
MT-ND1	-0.0526744
RPL9	0.0126297
MT-ND2	-0.0749144
RPL24	-0.026277
NACA	-0.0142762
TXNIP	-5.04235e-08
FTH1	-0.0247068
RPL38	0.022384
GNLY	0.0440368
S100A8	1.59986e-09
UBA52	-1.00666e-07
S100A4	0.00622417
RPL15	-0.0225929
RPS5	-0.023303
RPL35	-1.51052e-08
RACK1	-0.0415263
RPS11	0.025102
RPS25	0.0394517
HLA-A	5.31716e-08
RPL27A	0.0680878
RPSA	-0.00557398
MT-ND5	-0.0376156
EIF1	-0.0515083
HLA-C	0.0308311
S100A6	0.0168949
RPL27	0.0338596
NEAT1	0.0380594
CTSS	-0.0118863
ATP5F1E	-0.0520756
PTPRC	-0.123101
RPS20	0.0517821
ACTG1	-0.109773
RPL23	-6.42802e-08
VIM	0.0639872
NKG7	-0.00904725
RPS10	0.0129599
SH3BGRL3	-0.0487405
EEF1B2	0.0368637
RPS26	-0.0222573
CD52	-0.0168692
DDX5	-0.0299462
PFN1	-0.104392
RPL22	6.46574e-09
HLA-E	-0.00161814
CALM1	-4.49852e-08
CD74	-1.34588e-07
CCL5	-0.0344919
PABPC1	-0.0396254
SERF2	-0.0585693
BTG1	-0.109534
RPL31	0.0252936
H3-3B	1.04605e-07
EEF1D	-0.0551662
CYBA	-0.0260011
HLA-DRA	0.0108109
RPLP0	-1.62365e-08
MYL12A	2.97887e-09
CFL1	-0.0748552
LTB	0.0526103
OAZ1	-2.6063e-07
TOMM7	0.0532223
RPL7	2.90351e-08
IL32	-0.0798395
RPL4	0.000156129
IL7R	0.0161257
RPL36AL	0.0239398
KLF2	1.76638e-08
GAPDH	0.0172367
UBC	0.020698
ITM2B	-0.0566614
MYL6	-0.060435
BTF3	-0.0170694
COX4I1	-0.0123623
HNRNPA2B1	-0.0591232
COX7C	1.00367e-08
UQCRB	0.026052
ARPC2	-0.0240158
S100A10	0.069251
TALAM1	0.0319395
GIMAP7	-0.0502793
NPM1	0.00932366
ARPC3	-0.0225577
TYROBP	0.0115471
TMA7	-0.0250845
S100A11	0.0265456
ARHGDIB	-0.061889
RPL36A	0.0368356
CST3	-0.0170115
HCST	-0.0753776
SRGN	-0.0116073
LCP1	-0.0715158
VCAN	0.006207
SRP14	-0.0189006
CD48	0.00989038
EMP3	0.0139184
HSP90AA1	-0.0559895
HINT1	0.0153661
ATP5MG	-4.80297e-07
FCN1	-0.0198329
PPIA	1.97813e-05
HNRNPA1	-0.0300582
EEF2	0.0108685
ANXA1	0.0435736
TPM3	-4.13282e-07
GZMA	-0.0424663
FYB1	-0.0769375
GNAS	-0.059185
AIF1	-0.0415983
SRSF5	-0.0169161
PNRC1	-1.84675e-09
IFITM2	0.00191069
COMMD6	0.0179606
SNHG29	5.90071e-07
YWHAB	-0.0263431
HSP90AB1	-0.0378892
ATP5MC2	0.000696897
YBX1	-0.0219173
PSAP	-0.0170456
HMGB1	-1.3574e-07
IGKC	0.0584182
SARAF	-0.0648701
NCL	-0.0414941
CD37	-0.000397519
CORO1A	-0.0799506
PSME1	-0.0170236
HLA-DPB1	0.00836583
ZFP36L2	-0.0324979
MNDA	0.0128004
SEPTIN7	-0.0301593
CCNI	-4.57453e-06
LGALS1	0.0489307
HLA-DPA1	9.88592e-10
MYL12B	-3.97738e-08
COTL1	-0.0141207
NOP53	-3.67157e-07
EIF3K	1.50206e-08
TLE5	-0.0267395
HSPA8	0.0237124
CALM2	0.0349786
RIPOR2	0.0242594
SON	-0.0344179
ITGB2	-0.0477155
CLIC1	0.0149298
UBB	-0.0275175
MT-ND4L	-0.0285762
GMFG	-0.0257712
FCER1G	0.0115655
ETS1	-0.0224088
LAPTM5	-0.0417286
OST4	0.00324149
HLA-DRB1	-0.0480986
HNRNPU	-0.0408789
ARPC5	-0.0264666
GIMAP4	-0.0588624
AHNAK	0.0778332
NAP1L1	0.0233748
EIF3E	-6.59368e-09
SAT1	1.00894e-07
GAS5	0.0240148
N4BP2L2	-0.00376896
CD3D	-0.110668
ZFAS1	0.0281986
CAST	0.0659219
JUND	-0.0196972
CST7	-0.0119908
SNHG6	0.0179665
YWHAZ	-0.000982059
MBNL1	-0.0606509
DDX17	-0.0239711
JAK1	0.0166767
LST1	-0.0279757
RAP1B	-2.39614e-07
GNAI2	-4.38436e-07
NSA2	-7.52189e-08
HNRNPK	-0.0510484
CHCHD2	-0.012449
TRBC2	-0.0590324
FXYD5	0.0153852
SET	-0.0166338
ARPC1B	-0.020911
TSPO	-0.0253494
ATM	-0.0189245
SUMO2	-1.72555e-08
ARL6IP5	0.0252334
SUB1	0.0234396
CD2	-0.0642863
LDHB	-9.3724e-09
CD3G	-0.0947834
RBM39	6.72263e-09
PSMA7	-0.0164033
ACTR2	-0.0238153
LIMD2	-0.0475953
PNISR	-4.37806e-08
ARL4C	-0.0133927
SAMHD1	-0.0270272
LRRFIP1	0.0152565
COX6C	-0.0134773
GSTP1	-0.032454
FGL2	-0.00825001
HNRNPDL	-4.34713e-07
ELOB	-0.0222035
CD3E	-0.0788563
PCED1B-AS1	0.0207865
SERP1	3.33179e-08
RNF213	0.0234608
GZMB	0.0414909
COX6B1	3.47436e-08
RAC2	-0.0264012
MSN	-0.0248115
PRRC2C	-0.02206
STK4	-5.54514e-09
RHOA	-0.015985
TRAC	-0.0823336
UBL5	-0.0142206
PTP4A2	-0.000682418
SNHG5	-3.72448e-08
TRAF3IP3	-0.0233947
SERBP1	-0.0179735
ZEB2	3.84258e-09
SSR4	1.72423e-08
TMBIM6	-0.0126756
FUS	-0.0188098
ACTR3	-0.0404893
NDUFA4	6.27054e-07
ANKRD12	0.0230711
EIF3F	0.0122309
TRBC1	-0.0291993
UQCR11	-5.59895e-07
JUN	-0.0442999
ERP29	4.84887e-07
CIRBP	-7.59867e-08
EIF3H	-3.40959e-05
ITGB1	0.128041
IER2	0.00312244
BCL11B	-0.0522317
C12orf57	-0.0439445
CAP1	-0.0616991
EIF4B	1.70654e-08
PPIB	3.13046e-05
EVI2B	0.0470441
SRRM2	-0.00957071
SNRPD2	-1.67579e-07
ARGLU1	5.17758e-08
TRIR	0.0157467
HNRNPA3	-0.0390901
HMGN1	1.29681e-08
MTATP6P1	2.11492e-08
CD247	0.021736
APRT	-0.0162835
ATP6V0E1	0.0173194
SRRM1	4.61643e-08
SSR2	1.66592e-08
PPDPF	0.0280546
ATP5ME	2.20249e-08
EFHD2	2.11791e-09
FGFBP2	0.0438989
SMCHD1	0.0319122
AKAP13	0.0148215
CD44	-2.65728e-10
KLRB1	0.0295012
HMGN2	-0.0260799
EIF3G	-5.20514e-09
EDF1	0.000100998
HSP90B1	1.43025e-08
HBB	3.30941e-10
ANP32B	3.73023e-08
UQCRH	0.0332417
CYBB	-0.00589155
ATP6V1G1	-1.12348e-07
SCAF11	-1.44566e-08
PTGES3	0.0312027
PLAAT4	1.99833e-08
COX5B	1.67238e-07
RESF1	-1.18065e-08
RPS4Y1	0.0230203
LSP1	0.0116151
PRMT2	-0.0100288
IRF1	0.0128868
ATP5MJ	3.05822e-07
TKT	0.0268269
JUNB	-0.0165433
RBM3	2.19247e-05
TLN1	-0.0248051
MBP	0.0198875
IQGAP1	-1.19049e-07
KLRD1	2.84763e-07
FAM107B	0.0182895
PRF1	0.0184434
CNBP	-1.44391e-08
COX7A2	2.22426e-08
SLC25A3	1.99366e-07
MZT2B	0.0204494
SRSF3	-1.49185e-08
XIST	-0.030666
EVL	-0.0471058
SRSF7	-2.28648e-05
IKZF1	-0.0153116
UQCR10	-0.00507085
PLAC8	0.0216201
DEK	0.0331129
AP1S2	1.84649e-09
TAGLN2	0.0893682
PSMB9	0.0452536
ATP5F1D	-5.93441e-08
SF1	-3.18427e-07
PCBP1	-0.014786
DDX24	-0.0162334
SYNE2	-0.028787
SELL	-0.0109164
EIF4A2	0.000553137
GZMH	-0.013488
HLA-F	0.0136274
HNRNPC	-2.09098e-08
SNHG8	-1.36646e-08
SEC62	-0.0386001
ITGA4	-0.032513
VAMP8	-0.0232574
ENO1	-0.015317
SH3BGRL	-0.012246
C11orf58	-0.00393261
NDUFB2	-1.05281e-08
CTSW	-0.024862
ANAPC16	-0.00101282
FCGR3A	0.0185264
PDIA3	-0.0263931
RSRP1	1.0753e-07
CELF2	-0.0155698
LAMTOR4	-1.31469e-08
UBE2D3	-1.91763e-07
CD53	0.021303
HNRNPM	-0.0325122
MYH9	-0.027755
ATP5MK	0.0164897
PARK7	-0.0140144
TYMP	0.0296916
XRCC5	-0.0239727
CAPZB	-0.0216133
SOD1	0.0223692
KLF6	0.057032
NDUFA1	-4.47182e-08
TSC22D3	0.0618347
PLEK	0.0364753
PRELID1	-0.00339142
GPX4	0.018086
RBM25	-0.01233
CTSC	-0.0212808
ATRX	-1.51709e-05
STK17B	-2.22196e-09
PPP2R5C	9.87891e-06
AAK1	-0.0390081
IFI16	0.0170197
GPSM3	-1.87625e-07
TBCA	7.67369e-09
UBXN1	0.000141317
FLNA	-0.0155592
CSDE1	-3.3508e-07
MTDH	0.0333967
RPL17	0.0452256
SMAP2	1.25408e-07
MYCBP2	-2.79254e-08
PSMB8	-2.68148e-08
DDX3X	-0.0198841
UXT	-1.72177e-10
EIF4G2	-0.021502
FOS	-1.84496e-07
CFLAR	0.0392516
SLFN5	-0.0478982
FOXP1	-0.0624585
SYF2	4.75707e-09
DYNLL1	0.039301
SF3B1	-0.0177242
ENSG00000237550	0.0338993
GSTK1	0.0357649
CD63	0.022183
C1orf162	-0.0494568
GTF3A	6.50086e-05
DBI	-0.0275161
CD7	-0.0323078
ATP5IF1	-5.79034e-07
MTPN	0.0185477
RAC1	-0.0212098
MACF1	-0.0483548
GUK1	-0.000649948
RNASET2	0.0430247
POLR2L	8.52336e-09
PSME2	-0.0189236
MORF4L1	1.41672e-08
BRI3	-6.80887e-05
COX6A1	7.95917e-08
HNRNPD	-0.0275714
CALR	-0.0289904
BIN2	-0.0308194
NDUFB11	1.57371e-07
S100A12	0.0103089
SMDT1	0.0279393
NUCKS1	-0.0275459
RAN	0.00794117
STK17A	-0.0904005
HP1BP3	-0.01449
SEC61B	0.0172174
LUC7L3	-1.5549e-09
CSTB	-2.68584e-07
HIGD2A	0.0164212
SERPINB1	0.0313639
GCC2	-1.35558e-08
MPHOSPH8	-8.1371e-08
H2AZ1	1.131e-05
TMEM258	-3.08387e-08
TCF25	-1.98281e-08
GZMM	-0.0468867
EID1	1.7157e-08
USP15	3.9997e-08
ANXA2	0.0600199
PAK2	-3.12644e-05
H1-10	-0.0630355
NDUFB1	-4.99476e-08
VPS13C	-1.06197e-05
NDUFS5	-7.31287e-09
SPCS1	0.0180094
EIF3A	-1.04142e-08
MCL1	0.0431912
NOSIP	-0.00402459
CCNL1	-1.30089e-07
DAZAP2	-5.23627e-06
C19orf53	-4.84264e-07
COX8A	-2.04302e-05
SP100	-4.09504e-09
TOMM20	0.0206551
KTN1	-3.93609e-08
H3-3A	1.88063e-08
TPR	-0.0165801
COX7B	1.25076e-08
KMT2E	-1.11017e-08
UCP2	0.0116935
TMEM123	-0.00230794
TNFAIP8	-0.014379
SAP18	-1.00408e-07
GIMAP1	-0.0297799
RPS17	0.0247286
AKAP9	-2.89399e-09
DNAJC8	-0.0147819
HNRNPF	-9.23347e-07
LYST	-0.0450639
CBX3	-0.0343114
HCLS1	-0.0232439
NEDD8	-2.65158e-07
BPTF	-0.0223492
CDV3	0.000163383
RBMX	-3.30331e-07
SLC25A5	-0.0176345
PNN	-0.00317352
LY6E	0.0723692
RGS10	-0.0519481
SERPINA1	-0.029336
ICAM3	-1.26902e-08
HNRNPH1	-0.0258406
TNRC6B	3.30772e-08
MYO1F	1.3995e-09
HOPX	0.047269
UTRN	-0.0332593
KIF2A	-0.0208019
C4orf3	1.70073e-07
APLP2	-0.0575823
SEPTIN6	-0.0170157
CHASERR	-0.01315
PRPF38B	-0.0137339
TAX1BP1	-0.000307004
PRPF4B	-0.0231827
DDX18	-1.43318e-07
TPI1	0.0118251
ATP5MC3	3.87785e-07
ST13	0.00190053
DDX46	-1.9469e-05
ATP5PF	-7.20055e-09
UBE2D2	-1.31635e-07
SFPQ	-0.0364553
PAIP2	-6.55859e-07
ATP5MF	-4.48134e-08
PCBP2	3.55469e-09
GLIPR1	-0.00076069
APBB1IP	-0.0138552
ID2	-1.10165e-08
ABHD17A	-0.0145722
WIPF1	-0.019161
ARHGAP30	-0.0190148
ANKRD11	-0.0152588
NKTR	9.72415e-08
TAPBP	1.15336e-07
CYRIB	-0.0134011
GLRX	0.0212773
ATP5PO	3.29435e-08
ARID4B	-1.982e-08
PGK1	-0.0143186
IQGAP2	5.13768e-08
PSMB1	-9.39484e-09
LITAF	6.31537e-08
BOD1L1	-1.15833e-07
PDCD4	1.16685e-07
EIF2S3	2.13225e-07
TALDO1	0.00863632
MT-ATP8	-0.0169473
CLEC2B	-0.046001
CDC42SE2	0.0106339
LBH	-0.0391904
ZRANB2	-1.24836e-07
ZFP36L1	-0.0345935
ROCK1	3.08708e-09
SRSF9	-6.02904e-08
CLEC2D	-0.0888503
COPS9	1.26898e-08
RPS27L	0.00395427
ATP5PD	-1.20691e-07
RSL24D1	0.0163927
SRSF11	1.09578e-08
FNBP1	3.29452e-08
SEC11A	3.80461e-07
ADD3	0.0169818
H4C3	0.0359251
MT2A	0.0120087
TUBA1B	-0.000464343
SH3KBP1	-0.0166937
EIF2S2	1.33038e-07
TMEM59	-7.15485e-08
BRK1	-0.000213026
GYPC	-0.0699043
FYN	-0.0178014
TUBA1A	1.48104e-08
DRAP1	-6.17141e-08
PA2G4	-0.0188539
EIF3M	1.70244e-10
PYCARD	0.013992
MOB1A	0.000305505
DOCK8	0.00237322
TNFRSF1B	-9.27733e-08
GRB2	-6.83156e-09
RSL1D1	5.18896e-08
IGHM	-0.230694
TAF15	-0.0149384
EIF5	4.16613e-07
GRN	4.13818e-09
PPIG	-3.86437e-10
ANXA5	0.0172387
ENSG00000257764	0.0231341
TCF7	-0.0133846
BBLN	0.0197071
PPP1CA	-0.0188666
CD81	-1.08343e-08
TGOLN2	1.31376e-08
BST2	0.0244207
CIB1	0.042221
ISG20	0.000299434
ELF1	-1.14341e-08
TMBIM4	-0.00520273
CHURC1	-4.97584e-05
CD164	5.34903e-06
TRA2B	-4.09139e-07
SEC61G	-3.64682e-08
POU2F2	0.0196154
RCSD1	-0.0233678
NDUFA3	-1.70527e-07
CD47	3.05938e-08
KLF13	4.89476e-08
ACAP1	-0.00206181
SSBP1	-0.00221445
LCK	-0.0649826
ATP5F1A	0.000355578
HNRNPR	-0.0134991
SP110	0.0564895
CARD16	3.66067e-10
ARF1	1.55871e-08
HLA-DQB1	-0.0181185
UBXN4	-5.20858e-09
CANX	-0.00588411
CTSD	-0.0196442
PPP1R12A	9.79286e-09
MS4A6A	-8.15205e-10
LDHA	0.00273624
VAMP2	-5.08074e-09
DAD1	-2.91362e-07
PIK3R1	-0.0243517
CDC42SE1	-1.87963e-08
DDX21	-0.0152777
STAG2	-0.0124594
DSTN	2.43043e-06
HSPA5	-0.0197656
PEBP1	0.0306324
HMGN3	0.0306225
IK	-2.33156e-07
GDI2	-1.14404e-07
ASAH1	0.0153836
BZW1	-0.0305545
CD14	-1.15644e-06
NPC2	-0.010942
SKP1	-6.80064e-08
CASP4	-0.0183726
RBIS	2.2284e-09
VPS28	0.00454927
THRAP3	-0.0114882
NCOR1	-2.04822e-08
YY1	-9.09462e-08
ARPC4	-0.0245124
EIF5B	-5.27283e-08
CHD2	-0.0186499
KMT2C	-3.21576e-05
EPB41	0.0214956
CEBPB	-2.16941e-09
RBX1	7.98707e-09
OSBPL8	-4.26928e-07
C9orf78	-0.0181602
DDX6	-2.18388e-07
PHF3	-3.97646e-08
RSRC2	0.0186271
UBE2I	0.0479992
PSIP1	0.0156909
CAPZA1	-9.48727e-08
DNAJA1	-1.00803e-08
PAPOLA	-0.0296313
SNX3	0.0226792
ORMDL1	2.58947e-08
MACROH2A1	-0.0171429
CYTH1	0.0190836
POMP	-0.0291285
ANKRD44	-0.0225059
NDUFB7	3.52982e-08
TBC1D10C	-4.29268e-08
RTN4	0.000605566
SNX6	3.71816e-08
LSM7	-1.70896e-08
ACAP2	-0.015794
TRAPPC1	1.33423e-07
TNFSF10	0.0373897
CUTA	0.0221239
EIF5A	-2.81133e-07
SELENOW	0.0190274
CCND3	-0.0104078
COPE	0.00952851
PRR13	-9.48887e-09
NSD3	-0.0248274
DDT	0.0158423
IL2RG	-0.0157216
EMB	0.019492
GPBP1	5.42632e-08
WASF2	2.571e-07
BLOC1S1	-4.23215e-08
UQCRQ	-2.77694e-07
VMP1	5.37848e-05
U2SURP	-0.0203835
DHRS7	0.0175886
RWDD1	0.000210733
JTB	1.73317e-08
SPCS2	0.015158
NDUFA12	-0.0149072
XRN2	-6.99147e-08
YPEL3	0.037228
ABRACL	-0.050192
SNRPB	-0.0181487
ZNF207	-4.1126e-05
ARID1B	6.46805e-07
RABAC1	-6.74897e-09
EIF3D	3.81565e-08
NDUFA11	-1.55704e-09
NOP10	-6.48372e-06
MPEG1	-0.0257235
HADHA	1.16282e-07
CCDC85B	7.34006e-10
POLR1D	-2.87209e-07
SPCS3	-4.14439e-08
TAOK3	-1.89269e-08
ZC3H15	-0.000698717
SSB	0.0171177
STAT1	0.0428755
CD46	8.09204e-09
ISCU	0.0605291
MRPL20	-2.74023e-08
DUSP6	-0.032354
PRDX1	0.000285336
LEPROTL1	-0.0340123
SYNE1	-0.0206197
PKM	5.66463e-08
CEBPD	0.0185494
PSMB3	-4.96472e-07
RTRAF	-9.29235e-09
SF3B2	-0.000419104
UFC1	0.0157044
NDUFB10	5.16384e-08
PRPF40A	-3.29991e-07
CEP350	-0.00478792
LAMTOR1	-1.60707e-05
NDUFB8	-0.0169937
VASP	-0.0100986
CCL4	-0.00031568
TRDC	0.0232383
SF3B5	-1.21981e-07
TAF1D	1.63294e-07
HMGB2	0.0358543
TGFB1	-0.000814969
PTPN6	0.000491675
CTSZ	0.0249844
SPN	-0.0367624
CMC1	-0.013077
SLTM	-1.61496e-07
CYLD	0.0167252
SRP9	-0.0213585
SAMD3	-0.0292391
ATP6V0B	0.0127
PIP4K2A	7.34454e-07
TRMT112	3.5465e-08
VAPA	-1.27275e-07
MIR142HG	0.0407571
TES	3.17163e-08
KHDRBS1	-1.72412e-08
TMEM50A	1.926e-08
SORL1	-0.0147793
SNU13	2.49381e-05
PRKCB	0.0236341
H1-3	-0.0243335
RAD21	-1.78787e-07
WSB1	-1.22108e-09
PCM1	0.00537762
ITGAL	-0.0222484
MICOS10	2.25955e-08
COX7A2L	4.57162e-08
NDUFB9	-0.0135094
GOLGB1	0.0205102
EZR	0.0527606
EIF1AX	8.95719e-05
RAP1A	-1.4097e-07
NCF2	8.39474e-06
PTBP3	-0.0121951
ANP32A	-0.0156394
DOK2	-0.0384051
OSTF1	0.0131735
KRT10	-8.27205e-08
ATP5PB	-2.74712e-07
IGLC2	0.0292075
HSPD1	-5.61754e-09
SPON2	0.0391024
CX3CR1	1.75648e-08
AP2S1	-0.0156166
BTN3A2	0.0145866
ZNF706	0.0228316
EIF3L	0.000445865
GOLGA4	-0.00096311
VSIR	-0.0182222
NIPBL	-0.016961
CLTA	-6.46155e-07
ATP5F1B	1.61646e-05
SNRPF	1.32795e-07
GZMK	-0.101693
IL10RA	9.14784e-08
ARF6	0.0225352
SEM1	-5.24518e-08
WAC	-2.2826e-07
NIN	3.21962e-08
FXR1	1.25564e-07
PGLS	2.38171e-07
NDUFA13	-4.83081e-08
PPP1R2	-2.97318e-08
CALM3	-0.0277705
FKBP1A	-0.0350617
SEPTIN9	-0.0516884
UBE2B	0.0246153
PSMA4	-0.0185731
TRAM1	1.57691e-07
ATP6V1F	5.52814e-07
NDUFC2	9.64288e-08
RBM8A	-0.0185493
ANXA6	-4.80126e-06
ATP6AP2	-1.86653e-07
PRDX5	-5.71607e-07
SDCBP	-4.88629e-09
TERF2IP	2.84494e-07
HNRNPH3	-1.54263e-07
SQSTM1	0.0179351
TIMP1	0.0147506
FMNL1	1.15589e-07
GABARAPL2	0.0284499
SUN2	-1.2921e-07
TTC3	-0.000225317
GHITM	-5.46148e-09
NDUFA2	1.42803e-08
ERH	0.0119233
NAP1L4	-3.44423e-07
CFD	-0.00869485
CYTIP	3.75244e-07
RORA	4.25231e-08
CLIC3	0.0295277
NOL7	9.39392e-07
M6PR	-0.00808921
CMTM6	0.0470537
LTA4H	-0.0256165
ZBTB7A	0.0200347
CPVL	-0.0348926
TXN	0.0344182
TRIM22	0.0446181
WAS	-1.56134e-05
H2AZ2	4.02989e-09
PCSK7	1.01084e-07
SNRPG	-2.56592e-09
ZNHIT1	-0.00779823
NDUFS6	-8.7814e-05
LSM8	1.50109e-06
EPC1	-9.63803e-08
ZNF106	1.15057e-08
RTF1	-2.33683e-08
CDC37	-2.0028e-08
LINC01871	-0.0258234
NDUFB4	0.0220983
HSPE1	-5.12052e-08
IKZF3	-0.000665257
LINC00861	-0.0261577
COX5A	4.55725e-09
ARRB2	-0.0179657
LGALS3	3.57534e-08
LNPEP	-0.0274356
SETX	-9.10909e-08
CAPNS1	0.0128989
XBP1	0.0094192
S1PR4	0.0163316
JPX	2.39296e-08
SKAP1	-0.0632303
DIAPH1	6.12949e-09
TSTD1	-1.01585e-09
TMPO	-0.0195416
CDKN1B	-2.80185e-09
MDM4	-0.0342108
MIS18BP1	0.0495088
CMPK1	0.0193594
SNRPB2	-7.47176e-08
ATP5F1C	-3.8534e-07
SRSF10	-1.05757e-08
PSMD8	-1.12693e-05
ERBIN	-0.0233906
PET100	-9.59057e-08
KDM5A	-3.09393e-08
PRKDC	-0.0226398
LINC-PINT	0.017361
SRSF2	-3.11593e-07
PRDX2	-1.53562e-09
JAML	-0.0302557
WNK1	-0.0230384
LYN	0.0176211
ARHGEF1	-0.0271065
TRIM38	0.0332739
TLE4	6.62135e-09
HLA-DQA1	8.41518e-08
ADAR	0.0263627
ADGRE5	0.0182224
PRKCQ-AS1	-9.61813e-10
MRPS21	0.00371773
XRCC6	-0.00056006
HNRNPA0	-1.40201e-08
ANXA11	-8.89341e-09
ENY2	8.93642e-11
SSU72	-0.00963579
AMD1	-0.0252804
RBL2	-0.0387255
CSTA	-8.54163e-08
NDFIP1	-7.01515e-08
PARP14	0.0266603
TOP1	-0.004756
CD36	-0.0173966
ZC3HAV1	0.000407493
TAF7	0.00480211
FIS1	-0.0205589
ARHGAP45	-0.0258791
PSMA1	-2.51401e-05
OCIAD1	-9.32032e-09
PTPRA	-6.25556e-07
METAP2	-0.000170119
PDIA6	0.00584214
TMCO1	-1.63229e-09
PLEKHO1	3.50588e-05
DNAJC7	-1.08511e-08
SPOCK2	-2.03804e-08
SLC38A1	-0.0484675
GLS	0.0210194
CCT3	7.39829e-10
PAFAH1B1	-2.38541e-08
PTPRE	-0.0162196
CDC42EP3	0.021493
KLF3	5.27111e-07
JMJD1C	0.00564895
KLRF1	0.0359192
CCT8	-1.92641e-08
METTL9	-1.72425e-08
PNRC2	4.86408e-06
CLEC12A	0.0213549
YTHDC1	-4.20441e-06
P4HB	-0.0108988
PIK3IP1	-0.0318474
CSK	-0.0306474
XPO1	3.43538e-08
CRBN	1.07801e-05
LBR	-0.0393041
REX1BD	3.57368e-08
ALOX5AP	4.5155e-09
KANSL1	-7.71898e-05
LYAR	-0.0207765
APOBEC3G	-0.0125211
MBD2	0.000533982
DHX36	-3.9855e-08
ZNF292	-3.83764e-09
CKLF	-0.0264582
RPL10P9	-0.0194072
SNHG25	-0.0243843
MARCHF1	0.0319037
SNX2	0.0329403
SLFN12L	-2.08624e-05
TUT4	1.37552e-08
PPA1	4.51341e-07
SAMD9	0.0232433
C1QBP	0.0159725
NUB1	0.0247099
ENSG00000289100	0.0212341
TMOD3	-6.39171e-07
RBBP4	-1.31738e-07
SCP2	-1.37429e-08
TCEA1	0.0478448
CDK13	0.00228133
SH3GLB1	0.0017605
PJA2	-1.28105e-07
PAXX	-0.0162782
SCAND1	-1.17583e-05
PLP2	0.0946221
VPS4B	1.04267e-08
PSMA5	0.010171
SOD2	0.0191021
PPP1R18	-0.0222772
CIR1	7.53955e-07
CDKN2D	0.0485538
PHIP	-6.77456e-08
GGNBP2	1.50409e-09
RNF7	-7.45833e-08
C12orf75	-0.0189495
ATP2B1	0.0889782
FNBP4	7.41563e-09
GSTO1	-0.0141659
ZC3H13	-7.10238e-09
GNB1	1.95778e-08
CHMP2A	-1.11617e-07
MIER1	-1.85986e-08
ASH1L	-3.13094e-08
LMAN2	3.615e-08
SEPTIN2	9.01155e-09
PYHIN1	1.58901e-07
RNH1	0.0230752
RAB2A	3.06072e-08
TOP2B	-0.0173819
RHOG	-0.0183757
NHERF1	-0.0254868
SF3B6	0.0125077
TTC14	-1.18571e-07
ATF7IP	-0.0284431
QKI	-0.00627994
UBE2L3	-1.50988e-07
CNTRL	0.0155198
KPNB1	4.33823e-08
PPP1CB	-1.22857e-06
PSMA3-AS1	-2.6502e-08
SMARCA5	-6.44052e-08
RAB8B	-0.0260482
YWHAQ	1.43162e-08
USP8	-0.00431669
NCKAP1L	-0.0267131
TRG-AS1	-0.0259508
CAPZA2	5.02522e-09
REEP5	3.70975e-05
RSBN1L	1.89704e-08
CNPY3	0.0147032
MAP1LC3B	0.00011694
MEF2C	-0.0376033
NAA38	3.25762e-05
ADA2	-0.0173514
CNOT6L	3.5477e-08
AURKAIP1	3.14277e-08
TPM4	-0.0183828
RNF149	-0.0152568
APEX1	-2.85739e-07
FGFR1OP2	2.17598e-07
KCTD12	-0.0155246
YWHAE	0.000212442
LARP7	3.31183e-07
SUMO1	1.47314e-07
SCFD1	4.88185e-09
CREBRF	0.0192984
SELENOF	-3.07417e-07
FOSB	-8.86047e-09
BAZ1A	-2.43942e-07
H1-4	-0.0153545
ARHGDIA	-1.89608e-07
POLR2J3.1	-5.40567e-10
MZT2A	0.0445082
PSMC5	-1.65957e-08
MT-ND6	2.77455e-07
SH3BP5	2.98879e-08
AKNA	-0.0165337
ARPC5L	0.00107851
FTX	0.0179118
NUCB2	-0.0592738
PTEN	-0.0154319
PRDX6	-0.0009669
MYO1G	-1.38122e-08
CSF3R	4.64535e-09
NDUFC1	-5.38973e-08
IL16	-0.0175786
USP3	4.71124e-07
SYNRG	-0.0171765
STMP1	-1.40466e-08
MRPL33	1.8009e-07
URI1	-0.0168244
SRSF4	-1.42372e-09
GRK2	-0.0176622
SELENOK	0.0172126
ENSA	-4.36628e-09
CCT6A	-7.39824e-08
PPM1G	-0.013004
MRPL57	-1.69175e-08
FAM133B	-5.91773e-09
RSF1	1.4598e-07
SSR3	0.0231035
MAP2K2	0.00270362
FERMT3	-0.0233797
CAPN2	0.0350746
MRPL51	-3.4581e-08
LAMTOR5	0.0159874
CASP1	-0.0112632
SMIM26	0.0262184
IRF2	-1.6384e-05
ALKBH7	0.0156653
MGST3	0.0220897
KIF5B	-3.54776e-09
RBMS1	-0.0104999
OGA	-2.83833e-08
ROMO1	-3.34692e-06
BUB3	-9.55958e-08
FCGRT	-0.0182855
STK10	-0.00272452
SPI1	-0.015339
G3BP2	-1.84894e-07
GBP5	-2.29037e-08
NAMPT	0.0442919
PDCD10	3.20956e-08
MS4A7	0.00236386
SMC3	-1.1321e-07
DOCK2	-1.97775e-05
RAB14	-6.55409e-08
LSM14A	1.55639e-09
G3BP1	-1.22154e-07
FGR	-4.02424e-05
ANP32E	0.0219689
RPL22L1	1.05057e-07
NCOA4	-0.012196
GNB2	2.09095e-09
PABPC4	0.0105728
COX17	0.0323715
EIF3J	8.67593e-08
NONO	-0.0125146
CTSB	-4.67931e-07
NR3C1	9.62254e-09
GPR65	-4.59703e-07
CCT5	-0.0185185
RNF130	-1.8578e-06
AP2M1	-0.0125586
STAT3	0.0156339
RASGRP1	7.08791e-08
APOL6	0.0193174
BRD7	0.000825356
STK38	0.0275601
TMED10	1.032e-08
RCAN3	1.97317e-07
YME1L1	2.37603e-09
FAM204A	0.0145018
COPA	2.31201e-08
WDR1	-0.0323525
AIMP1	-0.011108
CHCHD10	0.0478043
DYNC1H1	-3.15492e-08
HBA2	0.00820776
NUFIP2	1.9787e-09
IGSF6	-0.0144511
GBP2	-6.61708e-09
DPYD	-0.0187845
ZFAND5	5.11209e-08
CNN2	-0.0540514
PTPN2	0.000799893
STX7	-0.0333182
RGS19	-2.40391e-07
RFC1	-6.79421e-09
TMEM14B	-3.40123e-08
TNRC6C	-0.0128343
DICER1	-0.00134964
NFKBIA	0.013342
PTPN4	-1.67928e-09
IFITM3	0.0597594
C6orf62	0.00187009
MGAT4A	9.69165e-08
RAB11FIP1	0.0425811
ISG15	0.0899902
UPF2	9.63542e-08
CCR7	-0.0515081
GABPB1-AS1	-0.0449186
CHD1	0.0204159
SNW1	-5.32508e-07
PHB2	4.60941e-08
SLC38A2	-0.00209144
OSTC	-8.04747e-08
DNAJB6	0.0172056
MCUB	-7.43467e-09
LPAR6	-1.04939e-08
VPS29	0.00114782
EIF3I	-8.83392e-09
BAX	-1.04779e-08
OGFRL1	-0.0244465
RNASEH2B	3.80139e-10
NUP214	1.8801e-09
FCMR	-0.0167614
MED10	0.0128855
EVI2A	1.61097e-07
CCT4	-0.0112735
DUT	0.0253264
ZMAT2	-0.00218597
BDP1	0.0123391
MRPS34	5.82369e-08
GADD45GIP1	1.31866e-08
DBNL	0.00644629
MAP3K1	0.0409167
ADAM10	-0.0136497
BCLAF1	-1.94008e-08
XAF1	0.075935
BLTP1	0.0183169
PARP1	0.0119321
SKAP2	0.0196688
SNHG7	0.0134127
GNG2	-0.0181706
COX14	0.0187556
LSM3	-0.000243758
VDAC2	0.013991
NORAD	-4.13922e-07
GLG1	-0.0150298
MICOS13	0.0143268
NMT1	-3.66519e-08
BANF1	-0.000265279
CD55	0.0343323
CCDC88A	-0.00120426
FKBP8	-0.000513974
KLRG1	-0.0534114
SRI	0.0200809
TUBB	0.0143108
DGKZ	-0.0256516
DUSP1	0.023834
CXCR4	-0.0639896
PPP1R10	2.47285e-08
MARCKS	0.0956657
SNRPE	-3.29966e-07
SSR1	-2.47528e-07
TMEM160	3.72991e-06
TMEM219	0.015357
PSMB4	7.1457e-10
TUFM	0.000176494
NSD1	-2.62502e-09
HEBP2	0.0211507
SRP72	-8.60195e-08
RAP2B	-1.87959e-10
RBM17	-5.06792e-08
HLA-DRB5	0.0477648
BIRC6	-1.07843e-05
FKBP5	0.0149048
NFE2L2	0.000843809
TMC8	-0.029041
RGS2	0.0147933
RALBP1	1.03221e-07
IRF3	1.79244e-05
JPT1	0.0179864
HERPUD1	0.0415659
TNFRSF14	-0.0115385
ANAPC11	3.79356e-10
PCNP	0.004645
STXBP2	-0.0138297
CLEC7A	-5.84144e-09
FBL	0.00403543
SELPLG	1.86388e-07
BCL2	0.0535474
ZNF638	-6.91425e-09
DPP7	-7.59528e-05
MRFAP1	3.18165e-09
CDC40	3.02678e-08
ABCF1	-0.0121313
EML4	-2.35123e-07
SEMA4D	-0.0171211
ENSG00000289341	-0.0398068
SUPT16H	-3.74519e-08
RUNX3	0.000142076
REST	-1.95402e-07
CYCS	0.0223717
RBPJ	-7.65936e-07
MTIF3	0.010232
ADD1	2.36814e-06
VAMP5	-0.0235593
STUB1	8.08083e-08
BBX	0.0158316
NDUFB3	3.69445e-07
SIGIRR	-1.65889e-07
HSPA9	-2.77766e-08
RPS19BP1	2.4086e-08
BRD2	7.8022e-10
USP34	2.8693e-08
LRRK2	0.027571
BNIP2	1.6351e-07
RAB7A	-9.48535e-08
PRKACB	1.49669e-08
TMEM230	4.68625e-08
SHOC2	0.0183729
CIAO2B	2.3568e-08
ARHGAP15	4.56708e-08
THOC2	9.14235e-07
IFNAR1	-1.2564e-07
GPR183	0.115879
ATXN7L3B	4.89777e-08
MED13L	-2.71969e-09
CAMLG	0.0180349
PSMB6	6.52406e-09
HLA-DMA	-2.5258e-07
PSMD4	-2.95472e-09
NDUFAB1	1.25705e-07
PRKAR1A	-2.75157e-09
VPS35	0.00098721
TMC6	-2.67244e-08
SNRPD3	-1.14992e-08
CCDC12	-2.95555e-08
MS4A1	0.0899786
NASP	-0.0109754
MRPL52	-0.000325701
KMT2A	1.48575e-08
TRIM44	-0.00210323
SENP6	-1.52171e-07
ACTN4	4.93834e-09
BIN1	9.11824e-10
PBXIP1	0.0270573
HSD17B11	0.0138549
DYNC1I2	3.21699e-08
OPTN	-4.36905e-09
TAGAP	0.0392528
GLIPR2	3.64601e-09
FBXL5	-1.56921e-08
DNAJB14	6.72682e-08
CASP8	1.10782e-06
RASGRP2	3.39053e-07
ANAPC5	2.10329e-08
LARS1	-3.5788e-05
DENND2D	-0.0407255
MARCHF7	-2.36293e-08
BCAP31	-1.39395e-07
XRN1	0.000102364
RNPS1	5.15398e-09
EIF1B	-4.21877e-09
PECAM1	-0.0435376
PRDM2	0.0279907
RAB27A	-0.0247736
BIRC3	8.00842e-09
ITSN2	0.00671692
IGBP1	0.0168645
CSNK2B	-1.78727e-07
FOXN3	-0.0145949
PHF20	5.57143e-08
PSMD7	1.74551e-08
USP16	-6.02884e-08
EAPP	1.51333e-06
TRIP12	-0.000615887
CD27	0.0182046
PSMB8-AS1	-2.07304e-07
NDUFA5	1.54253e-07
RNMT	-1.03235e-06
MDH2	-9.17665e-08
KAT6A	3.10219e-07
AOAH	-0.0124349
BRD4	-1.98629e-07
PHF20L1	-0.0210015
MAPK1	6.84405e-09
HLA-DRB6	-2.15705e-07
POLR2J	4.99249e-09
SRPK2	0.0318537
NUDC	-5.85254e-09
CWC15	9.68601e-08
CSNK1A1	-4.88044e-07
HLA-DMB	-0.0136374
LCP2	-0.0221622
OIP5-AS1	-7.04141e-05
CLINT1	-4.70148e-07
HELZ	-0.00335877
LAMP1	-9.43432e-08
RPS6KA3	-0.0187815
PARP8	-9.96991e-05
PCMTD1	2.72731e-07
UQCRFS1	-1.529e-07
IMP3	3.36453e-09
PPP1CC	-1.84653e-08
WDR82	-2.45698e-08
ERICH1	9.77226e-10
ZNF148	-0.0065989
UBE2R2	-0.0126464
NLRP1	-0.0168094
TMF1	1.19971e-08
UBTF	-0.0152747
ARID1A	-0.0160233
YIPF4	2.6661e-08
RAB8A	0.0153777
AGTRAP	-6.65144e-08
LSM5	1.28998e-08
SERPINB6	0.0308048
GNPTAB	5.66118e-07
SELENOT	0.0169445
MEAF6	0.0169224
ILF3	-8.26687e-05
MAP3K2	-4.43574e-08
ATG12	-5.08647e-08
FRG1	7.18742e-09
NEMF	-1.02829e-08
ENSG00000290122	-0.0100645
NARS1	-2.65155e-07
TGFBR2	-0.0321495
VDAC1	0.000330149
HNRNPAB	8.08707e-10
REL	-2.25004e-07
SNRNP70	-2.52768e-06
SMARCA2	-0.013465
LSM6	6.04668e-08
HNRNPUL1	-2.35565e-06
TM9SF3	-0.014874
GTF2A2	-6.23129e-07
LIMS1	2.0435e-08
RER1	8.08503e-09
ZNF217	-0.00656827
ZNF652	5.29424e-08
MED4	2.3061e-08
THOC7	-2.64254e-09
RASSF5	-0.016906
PPP4R3A	-0.00128187
SNRPD1	-0.0178491
RTN3	-1.4706e-09
TUBA4A	2.15364e-07
CYP20A1	-1.66706e-07
EIF4H	-1.94536e-06
SSNA1	1.97467e-08
AP2B1	-4.00227e-07
ECH1	2.95344e-05
OFD1	9.016e-08
SKIC3	0.000261094
CRIP1	0.128519
RAD23A	3.24185e-08
CEBPZ	-7.22758e-09
CHD3	-0.0463647
LRPAP1	0.00163189
MESD	0.00191959
R3HDM2	3.61089e-07
MRPL41	3.11313e-08
TIAL1	7.85066e-09
FUBP1	-0.0187212
TNFSF13B	0.0319597
THUMPD1	-3.75141e-07
SETD2	-3.91576e-09
KRAS	4.1037e-08
IGF2R	8.98732e-07
BNIP3L	1.08115e-08
DNAJA2	-1.5282e-08
UGP2	-9.97642e-09
KIDINS220	-0.00150408
EIF2A	-7.11075e-08
DNMT1	-0.0208452
TMED9	9.70983e-08
POLR3GL	5.61512e-07
TXNL4A	3.79627e-07
MARK3	-1.60733e-08
CFDP1	7.41209e-09
ACP1	-2.69332e-09
PURA	0.012709
RPN2	-3.32966e-08
SIVA1	6.1221e-09
RB1CC1	-3.50458e-06
MSL3	-0.0206893
RNF125	-0.00152633
DPYSL2	0.0207603
RBM5	-3.95339e-07
POLE4	2.8309e-09
CCDC69	-0.0240802
PPCS	-1.41542e-08
BSG	-1.9619e-08
DCP2	-0.0058145
SMG1	3.91604e-08
TPP2	-0.0176047
PDCD5	0.011902
UBE3A	-2.2588e-10
CD79B	-0.0274508
SLA	-0.0240753
DECR1	3.74139e-08
EWSR1	-0.0122044
RAB10	7.15331e-10
MATK	-0.0160241
LGALS2	-3.50929e-11
CFAP97	0.0232524
SPTAN1	0.0109581
CWF19L2	2.22965e-07
RBM6	6.35629e-07
DCTN3	1.85246e-08
CCNDBP1	2.66213e-08
TRIM56	0.00452331
BUD31	4.03321e-07
PHF11	0.000670938
PPT1	-0.0174438
NDUFS7	-2.55741e-08
MRPL54	-0.0113027
PAG1	0.0142149
TBCB	0.0104145
SEPTIN1	-0.000942429
IL6ST	-0.0182996
PRPF6	0.000153709
ENSG00000279602	7.78077e-06
LRPPRC	-8.92602e-08
PDAP1	-6.96619e-09
HDAC1	-0.011876
VCP	4.24809e-06
MAX	1.4457e-08
TRA2A	2.25682e-07
NDUFB5	0.0266674
SEC11C	0.0389273
MRPL34	0.0127967
PGAM1	-0.000203014
PSMG2	0.003374
IL17RA	-0.0108123
TMEM167A	3.47414e-08
UQCRC2	1.73205e-07
SERINC1	2.72849e-07
ENSG00000244313	0.0303047
DNAJC15	1.04978e-06
UBALD2	2.41621e-08
CTSH	0.0667019
CGGBP1	-9.47312e-05
GNAI3	2.45402e-07
RTF2	-2.91097e-08
SLIRP	4.8415e-08
CARD8	-1.22868e-08
UHMK1	0.00310115
BTG2	0.0275492
ATP5MC1	-1.79527e-08
CELF1	-1.01604e-07
IFNGR1	-0.0270414
PICALM	-6.12233e-08
ATG3	-0.014041
NDUFS8	-8.31757e-08
NIFK	-0.0136443
PCMT1	3.57505e-08
RNPEPL1	-7.81139e-08
PIAS1	-3.56304e-08
CCSER2	6.49194e-09
MRPS6	0.0217258
RSRC1	-4.89551e-08
CLTC	-0.0157124
RIOK3	-0.000355668
RABGAP1L	0.041926
DGUOK	3.52322e-07
HOOK3	-4.91073e-08
HECTD1	0.000343005
TWF2	-2.72161e-09
RNASEH2C	-2.39931e-08
CLNS1A	-1.76785e-08
SETD5	5.22974e-08
OGT	-1.48601e-09
MAGOH	-0.00129715
ADH5	-5.81521e-09
SARS1	2.80141e-08
OTUD6B-AS1	0.00168387
CPNE3	0.000191588
CD79A	0.0389862
GADD45B	-0.0189235
ATP1A1	0.00353585
CCDC66	1.05785e-07
TMED2	-6.96777e-09
LEF1	-0.0314349
AP3B1	-0.0263012
FAM120A	-4.59223e-07
CD8B	-0.112839
MEGF9	0.0113494
CCDC107	-2.40926e-06
AIP	1.3344e-07
WTAP	0.00311795
KAT6B	-9.52085e-08
RALY	2.68513e-08
UFM1	6.16262e-08
CCT7	-2.20274e-09
RBM26	0.000110274
ARID4A	6.12738e-07
DNAJC21	0.0266296
MAP4K4	-3.29072e-08
C4orf48	0.0163298
NDUFA6	5.03084e-07
MECP2	3.61671e-08
SNX17	-1.85215e-09
PIM1	0.0194201
CALCOCO2	-0.020288
LSM4	-0.0196841
GRK6	-0.0147143
CCDC88C	-0.015259
BLVRB	4.50556e-08
EPRS1	0.000161132
APPL1	2.34119e-08
TMEM154	0.0414516
ATRAID	0.000187277
WAPL	-2.62706e-07
SUGT1	7.25432e-09
ZFP36	0.0158945
PRKCH	-0.0291516
MLLT6	-0.0143214
IRF2BP2	-0.00259284
CYFIP2	-0.013429
PSMA3	3.49047e-08
ICAM2	-0.000996769
ACIN1	-1.54847e-09
NDUFS2	-1.93277e-07
CUL3	2.62063e-05
CCND2	-5.24855e-07
PFDN2	0.0143667
LILRB1	-0.0172984
LAPTM4A	2.13231e-08
TXK	0.017666
SRPRA	4.66782e-08
PREX1	0.0293512
HSBP1	-3.28377e-09
CNOT7	3.17949e-07
ERP44	-3.1243e-07
COPS6	-3.22809e-10
PPP4R3B	-2.60921e-09
PSMC6	-0.00311836
GPATCH8	0.000523441
RPA2	9.62293e-06
CHD9	-2.48422e-08
FGD3	-0.00963689
PSMD13	-7.34891e-08
COX20	-0.000179282
TNFAIP2	-0.00975095
CNOT2	-6.74611e-07
STT3B	-7.79117e-07
OCIAD2	-0.0196541
ORAI1	-5.19802e-06
MBD4	0.0477367
TTC1	-3.8186e-08
RNF166	-0.0132472
SMC1A	-0.00263762
MTCH1	5.29984e-09
CCM2	-2.70073e-08
ODF2L	0.0283996
MGAT1	-2.56258e-05
SACM1L	1.53889e-07
CACYBP	-1.82404e-08
COPB1	2.65393e-08
RANBP2	-4.48613e-08
CNPY2	0.0146566
NDUFA10	0.00103698
MDFIC	0.0541447
PPP1R15A	0.0622745
DMXL2	-0.00354677
ABI1	0.0141103
NME3	0.0234667
DENR	-0.00108887
DOCK10	3.33842e-08
RICTOR	2.90727e-07
PRPF8	-1.06449e-07
CDK2AP2	2.59335e-07
ZYX	-0.0332922
PPHLN1	8.76581e-08
TXNL1	9.49413e-08
NSRP1	-1.16692e-08
RAB5C	-1.59301e-07
CLK1	1.15923e-07
SP3	-6.87699e-08
ANXA7	0.0264387
MAF1	3.96954e-07
PHPT1	-8.31282e-09
RNF181	-1.00194e-08
TLK1	0.0134796
SATB1	-0.0296723
PKN1	-0.0058507
LAMTOR2	0.0143623
MAT2B	-3.68537e-09
MYBL1	-5.75584e-10
ARHGAP25	0.00213117
CCT2	-3.20483e-06
NAGK	0.0131408
SSH2	5.6386e-07
GPCPD1	0.0171204
CCDC59	2.51765e-07
RO60	9.82561e-08
PPP4C	-8.35244e-08
OXNAD1	-0.0258649
GCA	1.08904e-07
ARL17A	-0.000186887
MIA3	9.59335e-08
EIF4E2	-0.0137306
KDELR1	2.14851e-06
RPL7L1	-5.23719e-08
INPP5D	5.932e-08
EFCAB14	-1.52137e-08
STAT5B	-5.48387e-10
PSMB2	-4.34623e-08
DYNLT1	0.0288328
FNTA	-4.0399e-08
ITM2A	-0.033035
RAB5IF	6.94175e-09
IST1	-1.16986e-07
MALT1	-2.03829e-06
SRP19	3.71433e-07
TAP1	0.03003
ME2	-0.00457423
CTCF	-7.71587e-09
ARID5B	0.0569542
TSPAN14	-1.58971e-07
SAMD9L	0.0774659
GSPT1	0.00201055
PHF21A	-0.000501964
CDC42	0.00583061
UBE2K	4.6551e-07
DHX9	-3.23794e-08
FAM32A	-0.0167049
PDCD2	2.00072e-07
GIMAP2	-1.31933e-07
UPP1	0.0189512
SHISA5	3.43622e-08
PUM1	-3.77106e-07
SNRNP200	-0.016539
TTC39C	1.33402e-06
YBX3	-0.125686
RBM33	-1.41825e-08
TOMM22	3.48688e-09
TMX4	0.0243137
SELENOS	7.63928e-05
ANKRD13D	-1.26625e-08
PCF11	5.10421e-09
UBE2N	0.0492557
VPS36	0.0114303
POLR2B	-0.00363793
ATXN7	3.31525e-08
KPNA4	0.0122052
PARVG	-0.0356482
RHOH	-0.0669672
EP300	2.72894e-09
ELOC	3.70581e-08
MORC3	0.00971774
IFI27L2	3.35404e-08
BACH1	2.16027e-07
RANBP1	1.65493e-08
SNX10	0.00713085
NRDC	-1.18611e-07
NOP56	6.68914e-08
SPEN	9.67175e-08
CSNK2A1	1.61883e-08
DDX39B	0.00957415
PBRM1	-0.000557698
CDC5L	1.29439e-07
UBE2L6	0.0303362
CORO1B	3.18225e-05
DOCK11	-2.22498e-08
ENSG00000268027	-0.0123945
CD8A	-0.107136
TACC1	-0.0157469
MDH1	2.20817e-08
CHMP3	-3.3808e-08
MYDGF	3.94539e-07
MX2	0.0878255
MKRN1	0.0127179
RBBP6	-8.66576e-08
MAML2	-1.63693e-08
HMOX2	-3.36947e-08
SNRPN	-4.19538e-09
TUT7	0.00619201
MRPS18C	4.49813e-08
SMAD2	-8.86102e-10
TRIP11	7.20198e-05
SSBP4	3.01048e-08
APMAP	4.78971e-08
FAM89B	-2.78169e-08
CCDC82	3.83095e-05
TUBGCP2	2.28526e-08
ADSS2	-2.88541e-07
HAX1	0.00166204
IGLC3	0.0347005
RNF19A	0.0211194
YWHAH	0.0302167
MAZ	-3.03341e-07
HM13	-0.0153237
TPP1	-2.42226e-07
NHP2	-0.011836
VDAC3	0.0188723
CD96	-0.029038
CD4	-0.024949
SUZ12	-3.35201e-08
SYTL1	0.0195707
TM9SF2	0.0113003
WASHC4	0.0244966
SEC31A	-7.65121e-08
RECQL	0.0230477
PDE7A	-0.0152699
AKIRIN1	1.31205e-08
SNAP23	2.38325e-08
PDCD6IP	0.0178038
PRKAG2	0.0205286
ATP6V0D1	5.27086e-09
CTDSP1	0.000253447
LSM10	2.97867e-09
LMO4	0.0620954
NFKB1	1.21068e-08
ZBTB38	0.0328037
YPEL5	0.000500972
WBP11	-1.99695e-08
RC3H1	-4.13393e-09
SNRPC	-1.98342e-08
ARL6IP1	-1.29043e-08
ARAP2	-0.0166508
ZFAND6	0.0668646
NECAP2	1.08753e-08
LAP3	0.0342092
TASOR	-1.89532e-07
DNAJC19	0.0169077
CENPC	-1.30136e-07
MXD4	2.23152e-07
CERT1	1.70024e-08
RBCK1	2.00188e-07
ELF2	9.47822e-08
PPP1R7	-2.40549e-05
CCDC186	5.08717e-07
LPGAT1	0.0298188
NBN	0.0192162
NCOA7	0.0692145
TRAT1	-3.3875e-06
ETFB	4.15816e-09
SREK1IP1	1.22314e-05
CD302	-0.0134225
SAFB	-8.03455e-08
RAF1	-1.01463e-07
TMEM243	2.13082e-06
GTF3C6	1.26265e-08
EIF2AK2	0.0844404
OS9	-1.52039e-06
ARHGAP26	-0.000304237
SMAP1	0.0104645
LFNG	-0.000169688
RAB21	-1.13779e-07
NCOA3	0.039671
BAZ1B	-1.83442e-08
CPNE1	-2.96556e-07
PPP3CA	0.0383927
UBE2G2	-0.00358461
KRR1	6.50634e-08
LSM2	0.00160797
TIMM8B	-0.0122727
CAT	1.74867e-09
TMED4	1.83477e-06
CEP78	1.3046e-07
SREK1	-5.86615e-09
LAMP2	-9.59181e-08
IRF1-AS1	0.019983
EPS15	0.0244012
DIP2A	-0.0198687
VTI1B	0.016278
TANK	1.02977e-07
NDUFAF3	3.24411e-07
DNAJC1	-0.0135284
MYO5A	4.47818e-09
ARFGEF1	-1.69796e-09
ZFC3H1	3.34064e-07
TBL1XR1	-4.69534e-09
PPM1K	0.0337834
MAL	0.0273338
NPIPB13	2.38804e-08
TRADD	0.0569494
RHOC	1.10845e-09
CSNK1G2	3.08879e-07
IL2RB	2.80619e-09
BCL7C	6.30907e-09
SDHD	-2.46743e-08
CPPED1	-4.34532e-10
SELENOH	-0.0213297
ENSG00000287979	-2.67726e-09
PTPN18	0.0219361
RBM23	-1.22675e-07
HNRNPL	-8.80634e-08
NCBP2	0.000187305
ECHDC1	-1.01843e-07
TMEM256	-5.40852e-09
ARL14EP	0.033455
GOLGA7	5.76943e-08
SPG11	0.0180733
VCL	0.029214
TSC22D4	-0.00197301
SERINC3	-3.19899e-08
PHB1	-2.97635e-09
SNF8	-2.35411e-09
TAOK1	-3.03298e-07
TRGC2	-0.0553511
FAM111A	-1.34357e-08
TMEM165	0.000175164
KDM2A	-2.50517e-07
SLU7	7.97448e-08
CWC27	-6.12508e-08
TET2	0.0138071
FLI1	0.0128964
RNF13	0.000304976
DNTTIP2	-1.52961e-08
CAPRIN1	-6.46008e-08
METTL26	6.45069e-09
SAT2	2.94135e-08
DEF6	-0.0170066
PRRC2B	-0.00270348
PSEN1	1.34029e-07
SECISBP2	-1.3086e-07
PRMT1	0.0180098
BAZ2B	-1.57098e-07
PMPCB	2.10456e-08
SPPL2A	9.99036e-07
DGKA	-0.0181355
CREB1	4.23645e-09
HIPK3	8.73063e-08
NUCB1	1.43875e-05
CCAR1	-2.01434e-06
PTPN12	0.0254287
SMIM7	2.78404e-08
ENSG00000274265	-0.00393606
CLIP1	4.07863e-08
TC2N	-0.0188155
MED28	6.30744e-08
NMI	0.0199589
AGTPBP1	2.81119e-07
MEF2A	0.0201782
ESD	5.79182e-07
PIN1	-4.34495e-08
POLR2I	1.25454e-07
ZBTB8OS	0.000759898
PFDN1	2.42912e-07
NAAA	1.06317e-07
PTPN1	0.0597739
RILPL2	0.048538
CD300A	2.8604e-08
POLR2K	0.00469491
FAAP20	-0.00565499
BID	-4.01967e-07
YTHDF2	-1.00555e-08
NOP58	-1.33669e-07
FRYL	-2.81248e-08
KIAA2026	0.0149682
LYPLA1	0.00225184
LASP1	-0.016774
MRPS31	-8.55839e-09
CD93	-0.029254
TRAPPC10	1.37945e-08
UBL3	1.60471e-08
ARL6IP4	1.31997e-08
HACD4	-7.61239e-10
TPST2	-0.00945518
POLE3	-0.00140311
FYTTD1	-2.29841e-07
CCDC18-AS1	1.10841e-07
SNRK	-0.0241334
SLC3A2	5.75617e-08
PSMC1	-4.06335e-05
ZNF644	-2.76457e-08
TFAM	-1.35194e-08
DDX27	-5.52156e-08
VHL	-9.55661e-05
RPS27AP16	0.000194562
SBNO1	7.28684e-09
CYTH4	-0.0120903
ZFR	2.26571e-08
FBXO9	1.3167e-07
RASA2	-0.0288789
FBXW5	-1.86944e-07
CTDNEP1	-1.70106e-07
TXNDC17	-0.014729
PHF14	-1.20371e-09
IRAK3	7.04558e-08
ZBTB20	0.0656243
UBE2M	1.83584e-07
PLEKHA1	-0.0250934
LILRB2	-1.03382e-06
HERC4	-2.66944e-08
NAIP	0.0128245
PDLIM2	-0.0280668
SP140L	-0.0273378
SUCLG1	2.86689e-08
XPA	4.57434e-07
ATF4	0.0183146
SOS1	0.019185
CSGALNACT2	0.0138482
NBDY	1.81387e-07
EPB41L4A-AS1	3.7589e-05
IRF9	0.0423358
RBBP7	0.000466855
RASAL3	-0.0345836
RASSF1	0.0148766
INTS6	2.47341e-08
TCEAL8	7.13582e-09
MITD1	-3.3308e-07
PLBD1	0.0145488
USP47	-2.50997e-08
FIP1L1	4.17796e-09
MIDN	1.24869e-06
C1orf56	1.19766e-07
DDOST	7.63317e-06
WDR33	-3.31537e-07
GTF2F1	1.00345e-09
RAB11A	0.0227226
CNOT1	-5.22145e-09
SLCO3A1	0.00925395
IL27RA	-2.72261e-09
TNRC6A	2.11483e-07
ATP1B3	-4.3014e-07
PDCD7	0.000412573
COPB2	-0.00108988
BLOC1S6	-3.93737e-08
RIF1	5.90159e-08
ZNF655	-0.0189848
ATOX1	-9.08391e-10
ESF1	1.85858e-08
NDUFAF8	2.226e-08
GLRX5	-2.88316e-07
POLK	0.0252929
[truncated: 37,968 more rows]

## Sheet: MRI
	Myeloid regulation imbalance (MRI)
MALAT1	-0.0370786
MT-RNR2	-0.123347
B2M	0.205285
EEF1A1	-5.1032e-08
RPS12	0.0418519
RPS27	0.0526474
RPL41	0.15635
RPLP1	0.107808
MT-CO3	-0.110392
RPL10	0.148838
RPL13	0.00885489
MT-CO1	-0.0473615
MT-CO2	-0.0246105
TPT1	-0.0320511
TMSB4X	0.292484
MT-ATP6	-0.0764619
RPL34	0.0806049
MT-ND3	-0.0824408
RPL30	0.0963902
RPS27A	0.0994024
RPL32	0.0771142
MT-CYB	7.73432e-09
RPS18	0.042117
RPS8	0.0183268
RPS14	0.0832336
RPL11	0.108274
RPL28	0.153278
RPL39	0.0584426
RPS29	-3.82557e-06
RPL19	0.129143
RPL37	0.0505997
RPS15A	0.0856389
RPS2	0.0770587
RPS28	0.117089
RPS3	0.0464629
RPS19	0.125105
TMSB10	0.332122
MT-RNR1	-0.155476
MT-ND4	-0.218507
RPS4X	0.0604147
RPS6	-0.0474225
RPS23	0.115839
RPS24	0.203293
RPS3A	0.0458418
FTL	0.262048
RPLP2	0.0215571
RPL35A	0.0697747
RPL12	0.110543
RPS21	0.0652954
ACTB	0.160082
RPS13	0.111677
RPL3	0.0175103
RPL18A	0.0918549
RPL21	0.020086
RPS15	0.145903
RPL18	0.103546
RPL7A	0.147418
RPL29	0.129367
RPS7	0.135231
RPL37A	-0.0334425
S100A9	0.0908679
RPL26	0.138422
RPL14	0.110697
FAU	0.253468
HLA-B	0.0563805
RPL5	0.039386
RPL13A	-0.108818
RPL36	0.0345179
PTMA	0.1731
LYZ	-1.31446e-09
RPS16	-2.07255e-09
RPL8	0.179901
RPL6	0.101535
RPL23A	-3.2867e-09
RPS9	0.121963
RPL10A	0.0678254
RPL9	-0.0137065
RPL24	0.087563
TXNIP	-1.65489e-08
NACA	0.184953
MT-ND1	-0.177134
GNLY	0.0470673
MT-ND2	-0.196338
FTH1	0.320632
RPL38	-0.0298187
UBA52	0.102587
RPS5	0.0555516
S100A4	0.269837
RPL15	0.0975872
S100A8	0.11665
RACK1	0.111301
RPL35	0.0683791
RPS25	0.0531322
RPS11	-0.117454
HLA-A	0.0415298
RPSA	0.0175537
RPL27A	-0.0879665
HLA-C	0.20325
EIF1	0.260236
MT-ND5	-0.144887
RPL27	-1.91695e-09
S100A6	0.263025
PTPRC	-0.157649
ATP5F1E	0.21
NEAT1	-0.226346
RPS20	-0.0954484
ACTG1	0.131384
CTSS	-0.0409097
RPL23	-0.113066
NKG7	0.044518
VIM	0.0699957
SH3BGRL3	0.230626
EEF1B2	0.0536187
RPS10	0.0596295
RPS26	0.126102
CD52	0.115421
DDX5	-0.0228634
PFN1	0.195103
CCL5	0.0250551
HLA-E	-4.2677e-09
RPL22	0.0270546
CALM1	0.0675317
CD74	0.112905
BTG1	-0.0247386
PABPC1	-0.173308
SERF2	0.281041
H3-3B	0.176409
EEF1D	0.082713
CYBA	0.286931
RPL31	-0.0968411
RPLP0	0.0125718
HLA-DRA	0.130097
MYL12A	0.188418
CFL1	0.158788
LTB	-0.0246135
IL32	-0.0214239
RPL7	-0.0403914
IL7R	-0.0388319
OAZ1	0.220389
TOMM7	0.0387127
RPL4	-0.0776419
KLF2	0.0606286
BTF3	0.143276
RPL36AL	0.12657
UBC	0.166397
GAPDH	0.17718
ITM2B	0.0880597
MYL6	0.227304
HNRNPA2B1	-0.0363673
COX4I1	0.100719
COX7C	0.134397
ARPC2	0.113106
UQCRB	0.0657144
TALAM1	-0.0462224
GIMAP7	0.0404571
S100A10	0.163477
NPM1	0.0127618
ARPC3	0.248621
TMA7	0.151583
ARHGDIB	0.121234
TYROBP	0.212559
LCP1	-0.0241887
HCST	0.121867
S100A11	0.280664
SRGN	0.0588055
RPL36A	0.0174109
CST3	0.24564
SRP14	0.176624
CD48	0.044478
HSP90AA1	0.0200384
VCAN	-0.190657
EMP3	0.173401
HINT1	0.0725856
HNRNPA1	-0.0252835
PPIA	0.0813572
GZMA	0.0501219
ATP5MG	0.128897
ANXA1	0.084846
EEF2	-0.0951664
GNAS	0.0216901
TPM3	-0.0153194
IGKC	1.7894e-08
IFITM2	0.168706
PNRC1	-0.022609
FCN1	0.0221551
SNHG29	0.0192638
FYB1	-0.153478
HSP90AB1	0.0438024
SARAF	0.0233768
COMMD6	0.093541
NCL	-4.18154e-09
SRSF5	-6.42504e-09
YWHAB	2.52947e-08
ATP5MC2	0.147458
HMGB1	0.0568505
YBX1	0.103514
CORO1A	0.12448
CD37	0.0943064
PSME1	0.11482
AIF1	0.186005
SEPTIN7	0.0287283
PSAP	-0.0134024
ZFP36L2	-0.0946166
HLA-DPB1	0.17307
CCNI	-0.0410207
MYL12B	0.149783
TLE5	-0.0374587
HSPA8	0.0220774
EIF3K	0.12942
NOP53	-0.0157083
RIPOR2	-0.084886
HLA-DPA1	0.164547
MNDA	0.0132357
SON	-0.0608092
CLIC1	0.218171
LGALS1	0.17653
ITGB2	0.0725591
ETS1	-0.026809
UBB	0.133918
CALM2	0.108419
GMFG	0.161268
COTL1	0.0497928
CD3D	-0.056505
HNRNPU	-0.136673
LAPTM5	0.0151512
GIMAP4	-4.84017e-09
OST4	0.110668
ARPC5	4.7663e-08
MT-ND4L	-0.147648
N4BP2L2	-0.125804
FCER1G	0.24184
GAS5	-0.0289442
CST7	0.0438158
EIF3E	-0.0730106
HLA-DRB1	0.17686
AHNAK	-0.218781
NAP1L1	-0.0648963
CAST	-0.0321919
JAK1	-0.0234457
JUND	0.0758602
YWHAZ	-0.0558445
SNHG6	-0.0175367
ZFAS1	0.0413206
DDX17	-0.182161
RAP1B	-1.58802e-09
CD3G	-0.0570571
SAT1	0.0960529
MBNL1	-0.179825
CD2	-0.0176993
NSA2	0.0156371
TRBC2	-0.0339163
HNRNPK	-0.0445076
CHCHD2	0.161964
SET	-0.0171409
LDHB	-0.0330275
GNAI2	0.046181
FXYD5	0.0820928
ARL4C	-4.57424e-08
ATM	-0.128855
SUB1	0.0857415
LIMD2	0.0840195
SUMO2	0.0996233
ARL6IP5	1.7711e-08
PSMA7	0.132098
RBM39	-0.0503575
PNISR	-0.0996127
ARPC1B	0.086077
GZMB	0.071534
CD3E	-0.0547932
HNRNPDL	-4.76442e-09
TSPO	0.154172
COX6C	0.123429
LST1	0.143868
LRRFIP1	-0.119136
RNF213	-0.120057
ACTR2	-0.148771
SAMHD1	-0.124625
PCED1B-AS1	-5.60427e-10
TRAC	-0.0566033
RAC2	0.0499984
PRRC2C	-0.112961
GSTP1	0.210896
SERP1	0.0961714
STK4	-0.110316
ELOB	0.155355
TRAF3IP3	-0.0526236
COX6B1	0.168402
MSN	-0.0282968
SERBP1	-0.0195954
FUS	-0.0688686
PTP4A2	-0.0547195
SNHG5	-0.0969656
SSR4	0.101803
RHOA	0.0472421
UBL5	0.160854
FGL2	-0.10174
TRBC1	-4.84927e-07
TMBIM6	-2.04381e-07
ACTR3	-0.0494899
RPS4Y1	0.0931077
ANKRD12	-0.0929739
MTATP6P1	0.0176503
EIF3F	0.0326119
NDUFA4	0.159816
ERP29	0.0820371
ITGB1	-0.020175
EIF3H	-1.72565e-08
ZEB2	-0.173804
C12orf57	1.81052e-09
CIRBP	0.0649674
SRRM2	-0.0672548
BCL11B	-0.0573476
JUN	0.0844634
UQCR11	0.121851
EIF4B	-0.120079
HMGN1	0.0381991
IER2	0.0866298
PPIB	0.113162
SNRPD2	0.0329753
ARGLU1	-0.0689005
CD247	0.0203005
CAP1	-0.0247359
TRIR	0.067107
APRT	0.0913057
HNRNPA3	-0.043373
EVI2B	-0.0488385
SSR2	0.0655811
SMCHD1	-0.133476
SRRM1	0.023744
ATP6V0E1	0.140579
KLRB1	-3.14147e-07
EFHD2	0.0729202
FGFBP2	0.0361275
AKAP13	-0.117849
HSP90B1	-1.50546e-08
HMGN2	0.0350602
EIF3G	0.0574105
ATP5ME	0.104368
ANP32B	-3.10818e-08
EDF1	0.0947724
PLAAT4	0.0616131
PPDPF	0.0826472
CD44	-0.126111
ATP6V1G1	0.0626872
RESF1	-0.105092
IRF1	-9.64127e-09
UQCRH	0.0919262
KLRD1	0.0208575
PTGES3	0.0670916
SCAF11	-0.129278
PRF1	0.0334832
PRMT2	-8.80443e-09
GZMH	0.0115282
MBP	-0.0276799
FAM107B	-0.0304565
COX5B	0.164496
SYNE2	-0.0185482
SLC25A3	0.0774558
EVL	-2.07046e-08
ATP5MJ	0.0907053
CNBP	-0.0183653
LSP1	0.0289009
SRSF7	0.0437142
RBM3	-3.16105e-07
CYBB	-0.113606
IKZF1	-0.087244
TLN1	-0.034766
COX7A2	0.139423
PLAC8	0.0139236
PSMB9	0.137723
TKT	0.0899793
IQGAP1	-0.124811
ATP5F1D	0.0913921
SRSF3	-4.03562e-07
DEK	-0.0172295
DDX24	7.84895e-08
JUNB	0.11319
MZT2B	0.0564905
SF1	-0.0595147
UQCR10	0.145946
SELL	-0.104294
EIF4A2	-0.0495569
TAGLN2	0.0335206
SNHG8	3.02134e-09
CTSW	0.0431023
PDIA3	0.0451331
ITGA4	-0.107
SEC62	1.57105e-05
C11orf58	1.76144e-08
HLA-F	0.0522943
PCBP1	-0.086465
HNRNPC	-0.0844459
ANAPC16	0.0459526
HNRNPM	0.0247595
AP1S2	0.0238562
TSC22D3	0.0741388
UBE2D3	-0.051682
RSRP1	-0.0692343
NDUFB2	0.159559
ENO1	0.0462318
CD53	0.0378935
PARK7	0.123974
VAMP8	0.128057
CELF2	-0.150416
SH3BGRL	0.0404929
PPP2R5C	-0.0656976
MYH9	-0.116922
SOD1	0.0649826
XRCC5	-1.2138e-07
ATP5MK	0.129987
RBM25	-0.0995267
PLEK	0.0196479
FCGR3A	0.160364
CTSC	0.0532013
AAK1	-0.0962618
CAPZB	5.45588e-08
LAMTOR4	0.122103
ATRX	-0.130536
SMAP2	-2.59952e-09
GPSM3	0.064192
TBCA	0.0626904
KLF6	-0.0725284
IFI16	-0.0374968
PSMB8	0.138244
UBXN1	0.0751815
NDUFA1	0.116603
CSDE1	-0.103179
FOS	-0.0160831
MTDH	-0.0416887
SLFN5	-0.0941987
STK17B	-0.0945481
MYCBP2	-0.154276
GPX4	0.11064
UXT	0.0323832
SF3B1	-0.0847568
SYF2	0.0424431
FOXP1	-0.116336
CFLAR	-0.114607
EIF4G2	-0.0756642
PRELID1	0.18615
GSTK1	0.066688
ENSG00000237550	-0.0316187
DYNLL1	0.128964
GTF3A	0.0394208
CALR	0.0775
XIST	-0.166704
CD7	0.000191551
RPL17	-0.0170085
STK17A	7.34001e-09
DDX3X	-0.10863
PSME2	0.172945
FLNA	-0.0256718
TYMP	0.0852647
GUK1	0.110623
RAN	0.101575
SMDT1	0.0690718
DBI	0.133492
GCC2	-0.0573516
MORF4L1	0.0187177
CD63	0.131289
C1orf162	0.145081
RAC1	0.0692602
COX6A1	0.153118
HP1BP3	-0.0746124
BIN2	9.06026e-10
MACF1	-0.159623
ATP5IF1	0.0748655
SEC61B	0.126333
NDUFB11	0.101193
HNRNPD	-0.0445559
H1-10	0.0495329
NUCKS1	-0.038273
H2AZ1	0.136848
RNASET2	0.0774811
MTPN	-0.023241
POLR2L	0.118418
LUC7L3	-0.121873
GZMM	0.0233887
TCF25	-1.16991e-08
SPCS1	0.116372
HIGD2A	0.0815599
MPHOSPH8	-0.0325649
SERPINB1	0.0704451
PAK2	-0.0576759
CSTB	0.161515
USP15	-0.127576
BRI3	0.125761
S100A12	0.0861005
TMEM258	0.125374
NDUFB1	0.105191
TPR	-0.0802923
VPS13C	-0.161374
MCL1	-0.103153
C19orf53	0.084625
GIMAP1	0.0200263
KMT2E	-0.0914125
TMEM123	-0.105803
EID1	2.54845e-09
KTN1	-0.0473952
COX8A	0.140769
SP100	-0.0606266
LY6E	0.131676
EIF3A	-0.134968
NDUFS5	0.0723851
TOMM20	3.76678e-08
TNFAIP8	-0.0379799
NOSIP	-0.0217832
DAZAP2	-0.0840121
HNRNPF	0.0254729
CCNL1	-0.0690718
UCP2	0.0353309
COX7B	0.130638
H3-3A	0.123411
BPTF	-0.121073
PNN	-0.0553981
ANXA2	0.0838898
AKAP9	-0.132205
DNAJC8	0.0508754
HCLS1	-2.21517e-08
SAP18	0.103996
SLC25A5	0.104221
NEDD8	0.107928
CBX3	-0.0153367
KIF2A	-0.0438359
RGS10	0.0402367
CDV3	-0.0431952
SEPTIN6	-0.0343264
ST13	-3.61145e-09
RBMX	-0.0446902
PRPF4B	-0.03832
TNRC6B	-0.140479
ICAM3	0.0688368
HOPX	0.0579609
PRPF38B	-0.0583637
C4orf3	0.100257
TAX1BP1	-0.0369431
LBH	-0.0138297
DDX18	0.0181694
UTRN	-0.132029
UBE2D2	0.0561982
CLEC2D	-0.0541366
ATP5MC3	0.122757
HNRNPH1	-0.146888
DDX46	-0.0170127
ANKRD11	-0.0956651
RPS17	-0.0709624
APBB1IP	-0.0270224
PAIP2	0.0415027
ATP5PF	0.111998
MYO1F	-0.0738653
ARHGAP30	-0.0419784
CHASERR	-0.0445747
TPI1	0.113558
LYST	-0.160274
LITAF	-0.0450014
SFPQ	-0.111379
ID2	0.0129163
BOD1L1	-0.0905313
NKTR	-0.110409
ARID4B	-0.0861742
ABHD17A	0.0293248
WIPF1	-0.148607
IQGAP2	-0.0752125
PDCD4	-0.0639852
PCBP2	-0.118887
ATP5MF	0.160184
CLEC2B	0.0871954
APLP2	-0.0901602
CYRIB	-1.83125e-09
CDC42SE2	-0.0845955
TAPBP	-0.0736893
FNBP1	-0.102951
ATP5PO	0.0797114
PSMB1	0.117556
PA2G4	0.0167307
GLRX	0.0876359
SRSF9	0.0847365
GLIPR1	-0.0409653
BRK1	0.0926367
FYN	-0.0562719
TMEM59	0.0833397
SRSF11	-0.0804642
GYPC	3.29443e-07
ISG20	0.0385727
ROCK1	-0.124624
ZRANB2	-0.0559388
PGK1	2.37311e-05
SH3KBP1	-0.0689411
EIF2S3	-0.097117
ATP5PD	0.0692725
EIF2S2	0.0401964
RPS27L	0.0799146
ZFP36L1	-0.141508
EIF3M	5.69599e-10
COPS9	0.0669838
RSL24D1	0.0200921
CD81	0.0501728
ADD3	-0.129529
DRAP1	0.138945
SEC11A	0.0848691
TALDO1	0.12144
MT2A	0.118962
RSL1D1	-0.0238765
TAF15	-0.0713768
ENSG00000257764	0.0274163
TCF7	-0.0386519
LCK	-0.0176642
ELF1	-0.0631685
TUBA1B	0.0871271
EIF5	-0.0366364
SERPINA1	0.0296112
IGHM	2.86353e-08
DOCK8	-0.119287
MOB1A	-0.0606126
CIB1	0.0999072
CD164	-0.0374348
CHURC1	2.02064e-06
PPP1CA	0.0415826
BST2	0.128013
TMBIM4	0.0688913
GRB2	-0.0299117
BBLN	0.0643892
RCSD1	-0.0690904
TUBA1A	0.0415606
PPIG	-0.052786
PYCARD	0.194901
KLF13	-0.0873986
VAMP2	-0.02109
ACAP1	-0.0259494
NDUFA3	0.122484
ATP5F1A	-0.0295653
CD47	-3.25446e-07
TRA2B	-0.0754499
MT-ATP8	-0.16077
ANXA5	0.051129
UBXN4	-7.73795e-06
H4C3	0.0279541
HSPA5	1.32314e-07
HNRNPR	-0.0410719
SSBP1	0.0565063
SEC61G	0.105624
TGOLN2	-0.134534
SP110	-0.0398515
ARF1	0.0395852
LDHA	0.0818174
THRAP3	-2.51748e-07
PIK3R1	-0.0723667
CDC42SE1	-0.0275231
DAD1	0.107337
HMGN3	0.0652284
IGLC2	1.22308e-08
PPP1R12A	-0.093316
TNFRSF1B	-0.0482835
PEBP1	0.0272393
IK	5.29749e-07
EPB41	-0.0770013
DSTN	0.0527558
CANX	-0.0831263
PSIP1	-0.0311749
BZW1	3.95623e-09
NCOR1	-0.0593195
DDX6	-0.0938404
CARD16	0.185492
STAG2	-0.0845346
CHD2	-0.109509
VPS28	0.109087
GDI2	-9.62289e-08
DDX21	-0.0286178
DNAJA1	0.0286985
UBE2I	0.0500949
ORMDL1	-2.07483e-07
YY1	-0.0937915
GRN	-0.0110398
IL2RG	-0.0151743
EIF5B	-0.014432
PHF3	-0.117928
CYTH1	-0.072521
C9orf78	3.10246e-09
SKP1	-0.012924
RSRC2	-0.0134357
POU2F2	-0.117588
CASP4	0.0191608
RBIS	0.076505
SNX6	0.0160979
HLA-DQB1	0.123
TBC1D10C	0.0318844
SNX3	0.0669172
ARPC4	0.0654028
GPBP1	-0.077942
ANKRD44	-0.15634
POMP	0.104597
CTSD	6.87675e-08
CAPZA1	-0.0721267
CUTA	0.0539297
SELENOW	0.069597
PAPOLA	-0.113668
TRAPPC1	0.100736
CCND3	0.0397811
EIF5A	0.0838276
RBX1	0.116821
NSD3	-0.0909573
KMT2C	-0.213696
LSM7	0.0791487
NPC2	0.127998
DDT	0.0966915
MS4A6A	-0.023322
NDUFB7	0.0817679
PRR13	0.0488591
SPCS2	0.0676774
OSBPL8	-0.118063
TRDC	0.0311904
YPEL3	0.0333729
ASAH1	-0.0223512
U2SURP	-0.0411088
ABRACL	0.0433534
COPE	0.120695
CD14	0.0400767
XRN2	-0.0361081
SYNE1	-0.0648024
RTN4	-0.0314596
UQCRQ	0.086755
DHRS7	0.0446913
EMB	-0.110174
STAT1	-0.0822249
SNRPB	0.0963362
RABAC1	0.101731
RWDD1	0.0303942
JTB	0.057779
CEBPB	0.07225
MACROH2A1	-0.0477484
RPL10P9	0.016062
SF3B2	-8.66293e-08
NDUFA12	0.116988
ACAP2	-0.122395
HADHA	-2.25687e-08
LEPROTL1	3.80082e-08
NOP10	0.118498
ARID1B	-0.14026
ISCU	0.0551678
WASF2	-1.04518e-07
ZC3H15	6.84359e-07
TNFSF10	-0.00013549
TAOK3	-0.052569
EIF3D	1.66491e-07
CEBPD	0.0727987
BLOC1S1	0.134967
CCDC85B	0.0492525
UFC1	0.062005
CD46	-0.107801
SSB	0.0428705
PRDX1	0.0970113
POLR1D	-1.97168e-09
ZNF207	-0.180237
NDUFA11	0.0856276
CCL4	0.0385629
NDUFB10	0.0772706
SPCS3	-0.0491719
RTRAF	0.0718445
TAF1D	-0.0365736
SAMD3	3.21075e-09
MRPL20	0.0711733
CEP350	-0.156347
PRPF40A	-0.0891761
VMP1	-0.13887
PSMB3	0.143878
CYLD	-0.117149
CMC1	0.0208677
HMGB2	-0.0177317
PIP4K2A	-0.00013364
SRP9	0.0229575
PKM	0.0616206
PCM1	-0.0927737
SLTM	-0.0406276
TMEM50A	0.049812
KHDRBS1	-0.0500685
TRMT112	0.0877667
RAD21	-0.106407
GZMK	3.22343e-08
MPEG1	-0.113521
ATP6V0B	0.121584
NDUFB9	0.030363
EZR	8.10604e-09
MIR142HG	-0.0156812
LAMTOR1	0.0737575
NDUFB8	0.096061
TGFB1	0.0213315
HSPD1	5.993e-09
COX7A2L	0.0646814
RAP1A	-2.88651e-05
PTPN6	0.0249519
PRKCB	-0.0921199
SNU13	0.0796721
GOLGB1	-0.11216
VAPA	-0.0277135
SPN	-0.065962
TES	-0.0512689
SF3B5	0.0823073
DOK2	0.0884947
H1-3	0.0258608
CTSZ	0.0642311
ZNF706	0.0961632
BTN3A2	-0.0207715
KRT10	0.0715906
OSTF1	0.0582988
WSB1	-0.0905321
GOLGA4	-0.118401
SORL1	-0.140947
ATP5PB	1.58767e-07
IL10RA	-0.0248182
EIF3L	-0.0503681
SPON2	0.0454166
PPP1R2	-0.000417254
PTBP3	-0.180869
DUSP6	-0.120918
ANP32A	-1.24567e-09
LINC01871	-8.05642e-08
ANXA6	-0.0172907
EIF1AX	-0.0314941
VASP	0.0322174
ITGAL	-0.101076
FXR1	-0.0226842
PGLS	0.136347
WAC	-0.116668
RORA	-0.0239109
NIN	-0.170522
NAP1L4	-2.0651e-06
ARF6	-0.0685077
UBE2B	0.0194464
GHITM	0.0403382
MICOS10	0.0831389
CLTA	0.0929435
SQSTM1	0.0225858
CYTIP	8.73129e-05
NIPBL	-0.165952
AP2S1	0.129691
SUN2	-0.034674
CALM3	0.0373871
SKAP1	9.02328e-09
ATP6V1F	0.0989938
SNRPF	0.0514512
TERF2IP	-2.64878e-07
PSMA4	0.0392208
GABARAPL2	0.0926829
NDUFC2	0.10915
ATP5F1B	0.0373095
SEM1	0.0826544
TTC3	-0.0917718
ERH	0.0975712
CX3CR1	-0.0250947
LINC00861	-0.0187741
TXN	0.114129
SEPTIN9	-0.0425502
VSIR	0.0677901
ATP6AP2	-3.44553e-09
TRIM22	-0.0870736
NCF2	-0.0371324
HNRNPH3	-0.0351046
M6PR	-0.0269682
RTF1	1.74798e-09
RBM8A	0.0418615
FMNL1	-0.0346429
TRAM1	-0.0717239
CDC37	0.0297746
IKZF3	-0.0266339
H2AZ2	-3.32819e-09
NOL7	0.0467059
PCSK7	-0.0815689
LSM8	0.021353
SNRPG	0.0808253
EPC1	-0.0429363
NDUFA2	0.0736093
PRDX5	0.125833
TIMP1	0.190897
XBP1	0.0156104
CDKN1B	-0.0300363
SDCBP	-0.0413364
ZNHIT1	0.0768096
WAS	0.00323015
FKBP1A	0.0636728
NDUFA13	0.0948454
COX5A	0.0997695
CLIC3	0.0568314
ZNF106	-0.100269
TSTD1	0.0411996
CMPK1	-0.0291179
HSPE1	0.0584562
CMTM6	-0.0577293
PRDX2	0.0193838
NDUFS6	0.0942827
NDUFB4	0.0984178
SETX	-0.168048
HNRNPA0	0.0144635
RBL2	-0.104509
ATP5F1C	0.0679283
TMPO	-0.0448279
LNPEP	-0.128287
PSMD8	0.116199
TMCO1	0.0213846
SNRPB2	0.0650938
SPOCK2	-0.028188
MDM4	-0.160366
ZBTB7A	-0.114725
ANXA11	6.27866e-09
CAPNS1	0.0345546
DIAPH1	-0.103064
SRSF10	-0.0428392
S1PR4	0.0340487
CFD	0.214405
LINC-PINT	-0.0460032
JPX	-0.0804819
ARHGEF1	-0.0204783
LTA4H	-0.11867
LYAR	0.0212652
CCT3	0.0305952
SLC38A1	-1.34015e-06
KDM5A	-0.127372
PTPRA	-0.0215904
ADAR	-0.0854837
ARRB2	7.57747e-08
PRKCQ-AS1	-0.0248081
TLE4	-0.0169539
C12orf75	0.0501507
APOBEC3G	0.0599155
TOP1	-0.0295034
ERBIN	-0.158973
PRKDC	-0.0739866
SRSF2	-0.0186088
XRCC6	-2.16908e-08
TRIM38	-0.129818
WNK1	-0.150949
MIS18BP1	-0.101785
ZC3HAV1	-0.0868159
NDFIP1	4.52459e-08
MRPS21	0.082106
SSU72	0.0348806
KLF3	-0.0241707
PAFAH1B1	-0.0946749
PARP14	-0.124938
ALOX5AP	0.0661615
TAF7	-2.59271e-08
GLS	-0.0624188
OCIAD1	1.10879e-05
CRBN	-0.0301772
YTHDC1	-0.0572805
PIK3IP1	-0.026159
PSMA1	0.052907
ENY2	0.0773726
FIS1	0.0797923
SLFN12L	-0.0217977
CCT8	0.018516
CPVL	-0.0156185
PDIA6	0.0434327
ARHGAP45	-0.0461753
ZNF292	-0.108718
LGALS3	0.137777
PPA1	3.24353e-07
JAML	-0.0292713
PET100	0.0983941
TUT4	-0.0500509
METAP2	-3.50395e-07
DNAJC7	-0.0350961
CDC42EP3	-0.0769962
AMD1	-0.0381437
SAMD9	-0.0396324
LYN	-2.17011e-07
HLA-DQA1	0.140477
JMJD1C	-0.122404
XPO1	-0.125091
PTPRE	-0.0988225
KLRF1	0.046587
LBR	-0.0988639
KANSL1	-0.126225
ADGRE5	-0.0383643
ENSG00000289100	0.0233155
PNRC2	-0.0416354
CSK	-2.54405e-07
P4HB	2.62985e-07
SH3GLB1	-0.0210001
METTL9	-0.0624439
PYHIN1	8.07491e-08
NUB1	-6.07856e-09
CDK13	-0.118774
CSTA	0.0726108
PSMA5	0.0764359
FNBP4	-0.0580052
MBD2	0.0345071
PJA2	-0.0816112
CLEC12A	-0.0459132
RBBP4	-0.0571834
DHX36	-0.0667842
PAXX	0.0614563
C1QBP	0.0435959
PPP1R18	-0.0377187
TCEA1	-0.0160615
REX1BD	0.0616702
SCAND1	0.0834491
ASH1L	-0.134369
YWHAQ	1.43572e-08
ZC3H13	-0.0675138
VPS4B	-0.0352991
CKLF	0.111015
PLEKHO1	0.013706
CIR1	2.5253e-07
NHERF1	-0.00155848
SNX2	-0.0146154
TMOD3	-0.0613979
GGNBP2	-0.0560478
ATF7IP	-0.145894
CNTRL	-0.110177
SCP2	-4.0268e-07
MIER1	-0.0494688
CHMP2A	0.110244
SEPTIN2	-0.0675204
SF3B6	0.083382
SMARCA5	-0.0697814
CD36	-0.208568
LMAN2	0.0472251
NUCB2	1.0697e-08
TTC14	-0.0896282
PLP2	0.0713753
CDKN2D	0.0473107
SOD2	-2.20289e-08
RNF7	0.0653155
ATP2B1	-0.077875
TRG-AS1	-0.0301122
RAB2A	3.6189e-06
MARCHF1	-0.158617
GNB1	-0.0822641
RSBN1L	-6.33916e-06
KPNB1	-0.0926531
PHIP	-0.148326
AURKAIP1	0.0814582
CNOT6L	-0.0762409
FGFR1OP2	-0.0390733
SNHG25	-0.0854732
RAB8B	-0.0490109
MAP1LC3B	0.0497272
APEX1	-5.44327e-10
RNH1	0.156962
TOP2B	-0.136993
PSMA3-AS1	-0.105036
SUMO1	0.0785387
SYNRG	-0.0567876
USP8	-0.127134
UBE2L3	0.0387138
CCT6A	1.41493e-09
REEP5	0.0686683
CREBRF	-0.113087
URI1	-0.0171595
PPM1G	0.040821
YWHAE	0.0184474
RHOG	0.0553357
RSF1	-0.0833428
SH3BP5	-2.7916e-08
IL16	-0.0208156
PSMC5	0.0624968
PPP1CB	-0.0962536
SELENOF	-0.0276901
SELENOK	0.0531996
POLR2J3.1	-0.159219
H1-4	0.0249616
LARP7	-2.10735e-09
ENSA	0.0362796
NAMPT	-0.0727268
QKI	-0.17582
BUB3	-1.97873e-08
CAPZA2	-0.020254
AKNA	-0.113103
NAA38	0.103192
SRSF4	-0.0735763
GSTO1	0.100007
TPM4	-0.0432527
SCFD1	-0.12187
MRPL57	0.0639799
GBP5	-0.0243849
ARPC5L	0.0379017
BAZ1A	-0.0552381
NDUFC1	0.0794418
FAM133B	-0.0270839
RNF149	-0.0795979
NCKAP1L	-0.111496
RASGRP1	-0.0338843
IRF2	9.27709e-10
MZT2A	8.17779e-08
RAB14	-0.0394872
PRDX6	0.0730785
G3BP2	-0.0643839
PTEN	-0.130287
SSR3	1.18715e-06
FOSB	-0.0210973
PDCD10	5.41755e-07
CAPN2	-0.0547538
USP3	-0.100208
LSM14A	-0.0279811
ARHGDIA	-0.0193389
GPR65	2.96045e-08
SMIM26	0.0588865
MEF2C	-0.0172752
ALKBH7	0.0384309
MRPL51	0.0619123
MAP2K2	0.0690065
OGA	-0.126308
ADA2	-0.118281
LAMTOR5	0.079628
BRD7	-0.0237665
STMP1	0.0236594
CNPY3	0.0485855
RBMS1	-0.117245
ANP32E	-0.0242766
GRK2	-0.0198528
KIF5B	-0.0800282
NONO	-0.0880738
EIF3J	-1.15437e-07
TNRC6C	-0.0265846
FTX	-0.1806
MGST3	0.111213
MT-ND6	-0.0756689
RFC1	-1.16144e-05
STK38	-0.0625425
MYO1G	-0.0310597
FERMT3	-1.00078e-08
IFITM3	0.181896
AP2M1	0.0175885
MRPL33	0.0472313
SMC3	-0.0517752
CCT5	0.0407809
CCR7	-0.032429
RPL22L1	0.0722888
CASP1	0.0383827
G3BP1	-0.099922
KLRG1	-8.0026e-07
ROMO1	0.062699
TMED10	-0.0260829
STAT3	-0.0842965
RCAN3	-0.0468884
DNAJB6	4.10125e-09
KCTD12	-0.180571
WDR1	-0.0253975
NR3C1	-0.0696414
PTPN2	-0.0291273
AIMP1	2.75119e-07
COX17	0.0896141
STK10	-0.0593035
FKBP5	-0.0375004
PTPN4	-0.0183854
CXCR4	-0.0268024
MCUB	-0.0214497
CSF3R	-0.10395
GABPB1-AS1	-0.0726103
DOCK2	-0.0826636
OSTC	0.0728662
GBP2	-3.37171e-08
CHD1	-0.0955025
FAM204A	4.40371e-09
FCGRT	0.163176
ISG15	0.0820581
APOL6	-0.0994602
UPF2	-0.0319268
PABPC4	-0.0571049
TMEM14B	0.0617497
SNW1	0.0144411
FCMR	-0.025556
CHCHD10	0.088789
PHB2	0.0328721
COPA	-0.12607
GADD45GIP1	0.0584452
EIF3I	0.0376326
MGAT4A	-0.0453572
MRPS34	0.0580328
RNASEH2B	-0.0344738
NMT1	5.1041e-06
XAF1	-0.0917336
YME1L1	-0.0942178
VDAC2	0.0816007
DUSP1	0.0475241
CCT4	6.22781e-09
NUFIP2	-0.152919
NFKBIA	2.61344e-07
SRI	0.0773135
CD55	-0.0445203
VPS29	0.0752297
DYNC1H1	-0.144833
CNN2	-0.0706628
GNB2	-0.0171715
TUFM	0.0609352
RNF130	-1.67664e-07
RGS19	0.0819167
HLA-DRB5	0.090401
BAX	0.102739
BDP1	-0.0948916
MED10	0.0417218
CTSB	-0.0676908
DGKZ	-0.0443189
HERPUD1	0.0193697
C6orf62	-0.163602
BLTP1	-0.148991
TMC8	-0.0513745
PARP1	-1.22046e-07
STX7	-0.111817
RBM17	-0.0279962
CDC40	-0.0286884
EML4	-0.0440318
RAB11FIP1	-0.101179
FGR	3.51252e-10
DPYD	-0.174031
ZMAT2	-0.0167871
NCOA4	-0.132867
DUT	0.0228193
DENND2D	-0.0209717
MS4A7	0.0185187
DICER1	-0.175959
ARHGAP15	-0.0226261
EVI2A	-0.144255
NSD1	-0.118306
MICOS13	0.084234
SLC38A2	-0.0736769
DBNL	0.0331469
STUB1	0.0491054
ZNF638	-0.127509
GLG1	-0.131235
BCLAF1	-0.118078
HEBP2	0.000858211
FKBP8	0.0655123
TUBB	-0.0253204
MTIF3	0.0250271
NUP214	0.0246276
SIGIRR	0.0196176
IRF3	-2.89289e-06
BANF1	0.0789307
BIRC6	-0.144103
OPTN	-7.09176e-08
BCL2	-0.0152454
SSR1	-0.101104
ABCF1	-0.0163909
DPP7	0.0422087
NFE2L2	-0.0727138
TNFRSF14	-7.15575e-09
PPP1R10	8.77653e-05
RALBP1	-0.0262347
GPR183	-0.000913833
ZFAND5	-0.0889852
TMEM219	0.0634528
BBX	-0.0574438
LSM3	0.0634003
FBL	-0.0385952
BIN1	0.0223218
SRP72	-0.0358212
TAGAP	-0.0451921
COX14	0.0674751
SEMA4D	-0.0613704
PBXIP1	-0.0219543
MRFAP1	0.0296356
SNHG7	0.0226732
SUPT16H	-0.0238574
SPI1	0.142339
JPT1	0.117389
NORAD	-0.124376
ADAM10	-0.170612
TMEM160	0.0729841
GNG2	-0.0264915
PSMB4	4.05293e-09
PRKACB	-0.0408177
HSPA9	-0.0318679
PCNP	-1.40877e-08
IGSF6	0.0832828
DNAJB14	-0.0970658
REST	-0.069953
ADD1	-0.0548533
CYCS	0.0457873
ATXN7L3B	-0.0165503
TMEM230	0.0568377
RGS2	-0.0128107
RUNX3	-2.47816e-07
SNRPE	0.0413508
USP34	-0.113192
NDUFAB1	0.0936285
LPAR6	-0.0404226
SELPLG	-0.0385152
BRD2	-0.0959442
ANAPC11	0.0994056
MAP3K1	-0.173981
CAMLG	-8.37019e-07
VAMP5	0.108982
PSMD4	0.0487454
SHOC2	-0.100841
RAP2B	-0.0928499
RAB7A	-0.0290819
ENSG00000289341	0.100253
PSMB6	0.118693
CCDC12	0.041675
SRPK2	-0.0456938
BCAP31	0.0335616
NASP	-3.10338e-08
THOC2	-0.0947046
MARCHF7	-0.0731894
SKAP2	-0.0732857
RPS19BP1	0.0625989
CIAO2B	0.107028
DYNC1I2	-0.0176035
TMC6	-0.0180805
CD27	-0.0377758
XRN1	-0.0835168
VPS35	-0.015221
EIF1B	0.0495136
ANAPC5	-0.0546457
OGFRL1	-0.193723
MEAF6	0.0206009
PSMB8-AS1	0.0111849
RNMT	-0.0194398
RBPJ	-0.091472
KMT2A	-0.105401
NDUFB3	0.0853186
NUDC	0.0648883
SENP6	-0.109596
IFNAR1	-0.0863566
CASP8	-0.0450392
PRDM2	-0.0929445
BIRC3	-0.0572917
BNIP2	-0.0964034
MRPL52	0.081677
LARS1	-0.0496182
RNPS1	-0.0226884
CCDC88A	-0.184391
IGBP1	0.0206821
HLA-DMA	0.130658
ILF3	-0.0434604
CSNK2B	0.065022
SNRPD3	0.0329937
ITSN2	-0.106251
IMP3	0.0572718
GLIPR2	0.0556626
BRD4	-0.110544
LAMP1	-0.0552534
PHF20	-2.11672e-07
TRIM44	-0.0944472
FOXN3	-0.106731
RASGRP2	0.0145941
CSNK1A1	-0.0354025
NDUFA5	0.0172349
LRRK2	-0.182029
UBTF	-0.0312643
TRIP12	-0.153355
HSD17B11	-0.0172656
MED13L	-0.21362
EAPP	0.0270517
PARP8	-0.111832
PHF20L1	-0.111484
KAT6A	-0.124881
USP16	-0.0512618
PRKAR1A	-0.111991
RAB27A	-0.118829
ZNF148	-0.110237
SERPINB6	8.99562e-06
STXBP2	0.0582097
CLINT1	-0.0662247
HELZ	-0.172212
PSMD7	0.0326591
HLA-DRB6	0.182584
TMF1	-0.0872673
MDH2	0.093623
PCMTD1	-0.0551721
PPP1CC	-0.0495968
RPS6KA3	-0.1619
FBXL5	-0.139735
UQCRFS1	0.0428277
LCP2	-0.107963
CHD3	-0.0617572
ACTN4	-0.0333121
RAB8A	0.0501987
ECH1	0.0868301
NARS1	-0.0252972
CWC15	0.0300363
CRIP1	0.0927269
ERICH1	-0.0155904
LSM5	0.0474726
R3HDM2	-0.0179612
OIP5-AS1	-0.106727
NEMF	-0.0820598
CLEC7A	-0.0986182
MAPK1	-0.0905837
AOAH	-0.0642669
ARID1A	-0.138696
MARCKS	-0.0653647
GNPTAB	-0.0489304
THOC7	0.0493974
AP2B1	-4.18578e-08
POLR2J	0.06502
ATG12	-0.0276468
HNRNPAB	3.20286e-08
VDAC1	0.0504787
OFD1	-0.0136704
TUBA4A	2.11097e-08
SMARCA2	-0.107784
LSM6	0.0750898
ZNF652	-0.132545
WDR82	-0.120637
PPP4R3A	-0.102112
SLA	-0.0693362
YIPF4	-0.146087
MED4	9.05528e-09
MS4A1	1.42054e-08
SELENOT	1.09484e-07
UBE2R2	-0.0672176
GTF2A2	0.0592209
PECAM1	-0.08423
HLA-DMB	-0.0296248
DNMT1	-0.0347504
CYP20A1	-0.0795603
SNRNP70	-0.0197879
DNAJA2	-6.46752e-08
FRG1	0.0304817
TM9SF3	-0.108906
CFDP1	3.7288e-07
RER1	0.0731862
TGFBR2	-0.0771697
POLR3GL	0.0275275
THUMPD1	-0.0579312
SKIC3	-0.0881756
SETD2	-0.138474
TIAL1	-0.0518612
CEBPZ	-6.06115e-08
TXNL4A	0.0534669
AGTRAP	0.115064
ZNF217	-0.122337
NLRP1	-0.154313
RASSF5	-0.0533099
EIF4H	-0.05292
ENSG00000290122	0.0284985
MESD	0.0248681
MAP3K2	-0.177672
RAD23A	0.0191654
IGF2R	-0.0970811
CD8B	-7.96994e-10
TMED9	0.0819843
SSNA1	0.0850864
HNRNPUL1	-0.0820013
EIF2A	-0.0249236
SNRPD1	0.0647946
UGP2	2.14114e-08
MRPL41	0.0739549
CFAP97	-2.08888e-07
LRPAP1	0.0827775
KRAS	-0.042798
MSL3	-0.0355071
MATK	0.0236042
SEPTIN1	-2.81211e-09
FUBP1	-0.0676795
ENSG00000244313	0.000155967
SIVA1	0.0890453
HDAC1	2.68826e-09
DECR1	0.0418579
REL	-0.0827092
ACP1	0.0183767
MARK3	-0.122862
SEC11C	0.0397131
BNIP3L	-0.0833522
UBE3A	-0.105922
RPN2	-0.0396837
LIMS1	-0.0661187
CWF19L2	-0.026829
DCTN3	0.0863034
SPTAN1	-0.0375553
CCSER2	-0.0313977
RB1CC1	-0.147951
RNF125	-0.0487103
KIDINS220	-0.154867
RBM6	-0.0707139
TPP2	-0.119385
IGLC3	2.1774e-09
PURA	-0.0483204
IL6ST	-0.140566
CCNDBP1	0.012678
NDUFS7	0.0932126
RTN3	-0.0534194
TBCB	0.0807488
BSG	0.0474803
PCMT1	0.0697088
LRPPRC	-0.0902198
OTUD6B-AS1	0.0163505
LEF1	-0.0304358
NDUFS8	0.0533567
PPCS	4.70097e-06
RBM5	-0.138262
PHF11	-1.78245e-05
UBALD2	0.0285746
CD79B	0.0465259
PDAP1	0.0318758
UQCRC2	0.0274544
PDCD5	0.0675542
TRA2A	-0.0609002
NDUFB5	0.0732123
DGUOK	0.062193
DCP2	-0.116172
MAGOH	0.0779381
CCDC107	0.0228025
PRPF6	3.49839e-09
PSMG2	0.0163583
SARS1	1.93763e-07
EWSR1	-0.133637
ADH5	4.97254e-07
CCDC66	0.000103254
BTG2	-0.0346276
VCP	-0.05291
NIFK	0.034133
SMG1	-0.173787
CGGBP1	-0.0444226
GNAI3	-0.0118297
MRPS6	0.0404615
CLNS1A	0.0250883
IFNGR1	-0.0346862
BUD31	0.0691583
MRPL34	0.0359437
TMED2	6.46965e-09
POLE4	0.0795005
ATP1A1	-0.0266231
DPYSL2	-0.0840678
RNASEH2C	0.053806
PAG1	-0.0796048
MRPL54	0.0807092
ENSG00000279602	0.0392401
CCDC69	-0.059312
HECTD1	-0.129075
TMEM167A	-0.0227157
TNFSF13B	-0.00821957
TRIM56	-0.132962
PPT1	-0.0307178
CCT7	0.0549771
CD79A	0.012893
GADD45B	0.0707811
MAX	-0.0480695
RTF2	0.0316746
CARD8	-0.0692624
WAPL	-0.0880218
UHMK1	-0.118742
CCDC88C	-0.049055
DNAJC21	-0.0171732
PICALM	-0.147543
RAB10	-0.0592308
ATG3	0.0147869
WTAP	-0.0356556
CUL3	-0.0586577
RNPEPL1	0.0148448
SRPRA	4.47202e-08
PRKCH	-1.64979e-07
RALY	0.0465572
AIP	0.0483582
CPNE3	-2.00368e-08
TWF2	0.0607161
SERINC1	-0.129774
ATP5MC1	0.075755
SETD5	-0.12603
MECP2	-0.033228
CALCOCO2	-0.0222877
PIAS1	-0.134333
EPRS1	-0.0237924
RSRC1	-0.0387104
CD8A	-6.25011e-08
RBM26	-0.115452
HOOK3	-0.160997
OGT	-0.158801
DNAJC15	0.0664004
CLTC	-0.160607
RABGAP1L	-0.0653152
SLIRP	0.089287
NDUFA6	0.0765426
ATRAID	0.0623222
RIOK3	-0.0817276
GRK6	0.0206103
TXK	1.89505e-08
OCIAD2	-3.84549e-08
PIM1	-0.0210695
ODF2L	-0.0238128
CTSH	0.0150184
MYBL1	-1.06017e-08
ARID4A	-0.0844741
KAT6B	-0.0719079
MAP4K4	-0.102082
UFM1	-0.0143158
PPP1R15A	-1.70088e-08
SNX17	0.0407832
AP3B1	-0.110801
COPS6	0.0462046
PSMA3	0.0431244
ACIN1	-0.0706227
APPL1	-0.0512129
MLLT6	-0.0627987
PGAM1	0.0356198
GPATCH8	-0.0576149
CELF1	-0.183459
DOCK10	-0.0617336
SUGT1	-3.89395e-05
ORAI1	2.18095e-09
LSM4	0.055392
RPA2	0.0233654
PSMD13	0.0373084
CNOT7	-0.0364755
FGD3	-0.0247
MEGF9	-0.190774
ZFP36	-0.0622733
IL17RA	-0.160845
ERP44	2.9865e-07
NDUFS2	0.0152808
MBD4	-0.0368713
CYFIP2	-0.019622
CCND2	-0.0430775
FAM120A	-0.161261
PFDN2	0.0936117
LGALS2	0.119958
PPP4R3B	-0.0848589
PSMC6	-0.0405751
COPB1	-0.0501254
STT3B	-0.104701
LAPTM4A	2.59133e-07
CHD9	-0.0719055
CCM2	0.0332577
MTCH1	-1.23711e-08
CNOT2	-0.0710322
RNF166	-0.0196419
CDK2AP2	0.054078
IRF2BP2	-0.164423
NSRP1	-1.85482e-07
CACYBP	0.0349481
SELENOS	0.0431846
TTC1	7.91686e-08
ICAM2	0.057368
SACM1L	-0.0935534
SMC1A	-0.0779513
MDFIC	-0.04707
C4orf48	0.0656222
PREX1	-0.0617712
RICTOR	-0.0998146
TAP1	4.97539e-09
SATB1	-0.0847542
RAB5C	0.055935
SAMD9L	-0.0646812
TLK1	-0.051308
NME3	0.0695526
RANBP2	-0.136939
MAF1	0.0462602
MGAT1	-0.021552
GIMAP2	-0.0212378
PRPF8	-0.0411488
BLVRB	0.134862
DENR	-0.0204058
ARHGAP25	-0.0405538
HSBP1	0.0998959
OXNAD1	-4.34062e-06
TXNL1	0.0369856
NDUFA10	-0.0210343
COX20	1.63818e-07
ANXA7	-0.0182326
RPL7L1	-0.0315676
ITM2A	-0.0144653
PKN1	0.0343634
FNTA	5.50445e-10
CNPY2	0.0207189
CTCF	-0.0527824
PPHLN1	-0.034078
GSPT1	-0.0224331
RO60	-0.0735891
TMEM154	-0.0704594
SRP19	0.0363548
DDX39B	-0.0380317
CCT2	0.0312383
PDCD2	0.022306
CLK1	-0.0921874
ARID5B	-0.000379701
ABI1	-0.105557
RHOH	-0.0208228
TOMM22	0.0523983
MAT2B	-0.0921588
RNF181	0.112641
ELOC	0.0513966
DYNLT1	0.0905314
SP3	-0.160013
LILRB1	-0.0799585
TTC39C	-0.0160021
SHISA5	-2.01265e-08
STAT5B	-0.0999201
NOP56	-0.000510462
UBE2L6	0.0660663
MIA3	-0.0626276
NRDC	-0.054797
CCDC59	0.0230571
KDELR1	1.09255e-05
LAMTOR2	0.0964755
TRGC2	-0.018685
PSMB2	0.0617604
SNRPN	0.0249956
ANKRD13D	-0.0472316
UPP1	0.0425994
PPP4C	0.0431305
DHX9	-0.0570622
SNRNP200	-0.055299
POLR2B	-0.0593356
MDH1	0.0434489
APMAP	0.0380397
IST1	-0.0592515
EIF4E2	0.0524224
CD96	-0.000370995
MORC3	-0.0678362
PHPT1	0.0849241
SSH2	-0.10416
MALT1	-0.0820205
PHF21A	-0.15932
EFCAB14	-0.113138
ENSG00000268027	-4.64766e-09
CCDC82	-0.0312623
RBM33	-0.0893635
UBE2N	0.0299637
ATXN7	-0.121638
YBX3	-0.0479942
PCF11	-0.107747
HMOX2	0.0197862
CCDC186	-0.0350919
KPNA4	-0.101243
TSPAN14	-0.0662297
TMX4	-0.0608089
ME2	-0.0867969
MKRN1	-0.056729
VPS36	-0.0495378
GCA	-1.55927e-09
UBE2K	-0.0847948
MX2	-0.0220778
RNF19A	-0.0582172
EP300	-0.168801
DOCK11	-0.119469
RANBP1	0.0542852
SPEN	-0.133998
VDAC3	0.0523266
PBRM1	-0.111292
TRIP11	-0.0814715
CSNK2A1	-0.0791122
NHP2	0.0588253
MAZ	-1.25724e-08
GPCPD1	-0.187801
CDC5L	-0.0402253
PUM1	-0.142708
HAX1	0.0521306
TACC1	-0.135033
MYDGF	0.111286
PDCD6IP	-0.0867596
CDC42	-0.106005
FAM32A	0.0398463
RAB5IF	0.0351599
ZBTB38	-0.0481549
MRPS18C	0.0741155
MAML2	-0.051553
ADSS2	-0.0244923
DNAJC19	0.0320328
DIP2A	-0.0627287
SSBP4	0.0285945
TNFAIP2	-0.128104
TUT7	-0.105024
AKIRIN1	-0.0244766
NFKB1	-0.0954308
PDE7A	-0.0537583
SMAD2	-0.131071
CEP78	-0.0141849
FAM89B	0.0908635
CENPC	-0.0287841
RBBP6	-0.0664691
INPP5D	-0.0951166
RECQL	-0.0406452
CORO1B	0.045794
NCOA7	-0.029773
SAFB	-0.0339276
PARVG	0.0249811
YWHAH	0.0324236
DNAJC1	0.030904
NAGK	-0.0144699
DMXL2	-0.238413
PPP1R7	0.0547943
TMEM243	0.0156402
CTDSP1	-0.0371229
MXD4	0.0156278
ELF2	-0.0741107
TM9SF2	-0.0658779
NBN	-0.0594976
LSM10	0.0923627
IFI27L2	0.0529678
SUZ12	-0.0877677
TUBGCP2	-0.0389917
ARL17A	-0.0495638
CHMP3	-0.0331758
ZYX	-0.0567371
WBP11	-0.0374123
SYTL1	0.0345948
EIF2AK2	-0.074952
TRAT1	-0.0261429
SNRPC	0.0391357
ARAP2	-0.0558829
RBCK1	0.060688
SEC31A	-0.0990182
LMO4	-0.039357
ARL6IP1	-0.0280508
TASOR	-0.129224
KRR1	-4.84748e-08
PRKAG2	-0.0983757
RC3H1	-0.143902
YPEL5	-0.0295057
SNAP23	-0.0460098
BACH1	-0.15834
CPNE1	-3.00172e-09
NECAP2	-1.8628e-07
ZFAND6	-7.7989e-09
TMED4	-3.70059e-08
ATP6V0D1	-1.27167e-08
ENSG00000289474	-0.0662567
ZFC3H1	-0.0993076
PPP3CA	-0.107757
SNX10	-0.0782857
BAZ1B	-0.0863588
LPGAT1	-0.109224
GTF3C6	0.0732825
NDUFAF3	0.0780745
OS9	-0.0273035
IRF1-AS1	0.0167029
PPM1K	-0.0293739
HM13	1.07253e-08
CSNK1G2	-1.12153e-09
LSM2	0.0420873
RBM23	-0.037454
TPP1	-0.136693
MAL	-0.027405
UBE2G2	-0.0859912
RAF1	-0.100804
TRADD	0.0546068
GOLGA7	-0.0356322
SREK1IP1	-1.07106e-06
BCL7C	0.0541469
ETFB	0.04636
EPS15	-0.10827
NCBP2	-4.56798e-06
TC2N	-0.0243294
ARFGEF1	-0.105112
DNTTIP2	-0.0208117
SREK1	-0.1262
DGKA	-0.0423833
CD4	-0.10176
ARHGAP26	-0.152045
YTHDF2	-0.0217041
KIAA2026	-0.0685602
RAB21	-0.0850142
FAM111A	-0.0926318
SMAP1	5.66278e-09
LAP3	-5.40745e-10
DEF6	-2.52005e-08
PRMT1	0.0499502
WASHC4	-0.147278
TANK	-0.0688771
NCOA3	-0.109157
PHB1	0.0744865
SDHD	0.0347039
TBL1XR1	-0.135924
VTI1B	0.000261057
TIMM8B	0.0988613
PMPCB	-0.0237383
TSC22D4	-4.19791e-08
TPST2	-0.0208456
VCL	-0.0802982
LAMP2	-0.112511
ECHDC1	-0.0258018
NOP58	-5.54066e-07
PRRC2B	-0.0815984
ESD	0.0171245
PFDN1	0.0436397
CWC27	-0.0541359
POLR2K	0.061126
SELENOH	0.0405191
SPG11	-0.149644
SPPL2A	-0.087007
PIN1	0.0770769
CCAR1	-0.0992201
HNRNPL	-0.0773897
CERT1	-0.134382
TMEM165	-0.0366348
SERINC3	-0.106519
SECISBP2	-0.0708924
TRAPPC10	-6.33163e-06
FRYL	-0.10067
KDM2A	-0.120883
CAPRIN1	-0.0908608
SNF8	0.0704163
PTPN1	-0.0159499
CLIP1	-0.121091
NUCB1	0.0227721
PHF14	-0.0416304
RNF13	-0.0313879
METTL26	0.0533823
ARL14EP	-0.0219948
LFNG	-0.0563482
PTPN18	-0.0213393
SMIM7	-0.0157931
DDX27	-0.0130656
SLU7	-0.0301293
ZNF644	-0.0857965
MRPS31	2.29576e-08
BAZ2B	-0.191012
RBBP7	0.0137611
PDLIM2	0.0563741
NBDY	0.0354204
ZBTB8OS	0.0442422
CAT	-0.0552694
SAT2	0.0543926
FYTTD1	-0.0495616
RPS27AP16	-0.0273363
ENSG00000274265	-0.0578773
FBXO9	-0.0725664
SBNO1	-0.0894249
ARL6IP4	0.047557
SNRK	-0.0743725
NMI	1.31577e-08
CTDNEP1	-1.87452e-08
MYO5A	-0.175203
USP47	-0.0718801
FBXW5	0.0230391
TMEM256	0.0348542
CD300A	0.0744094
POLE3	1.64936e-08
SOS1	-0.120492
PDCD7	6.8892e-08
CREB1	-0.126405
CCDC18-AS1	-0.0365475
MED28	-0.0360136
RASSF1	0.0157566
PLEKHA1	-0.0281715
POLR2I	0.0480548
CD302	-0.078329
IL2RB	0.0170906
FIP1L1	-0.0290922
FAAP20	0.0340086
NPIPB13	-0.1721
HERC4	-0.101809
MEF2A	-0.0991414
ZBTB20	-0.0640998
HIPK3	-0.168508
FLI1	-0.12204
SLC3A2	0.047269
UBA2	-0.0180385
SP140L	-0.0144727
PSEN1	-0.136871
UBE2M	0.0710267
NCK2	-0.017624
WDR33	-0.0207849
AGTPBP1	-0.140147
UBL3	-0.0792346
GBP1	0.0181554
GTF2F1	-5.99851e-09
LYPLA1	-0.0739488
CAMK4	-0.0314623
LASP1	-0.072617
RASAL3	5.28197e-09
PSMC1	0.0386513
TAOK1	-0.198285
TCEAL8	0.0134399
TNRC6A	-0.0827068
ESF1	-5.72779e-09
CMTM3	-1.80876e-08
RASA2	-0.0539229
TFAM	-0.0170471
SUCLG1	0.038276
ZFR	-0.069897
RHOC	0.137988
C1orf56	0.0359976
GLRX5	0.052945
ZBTB1	-0.0620417
SFSWAP	-0.0370217
CNOT1	-0.0927812
PTPN12	-0.105949
RILPL2	0.0351275
TXNDC17	0.0945255
MITD1	-1.32793e-09
TET2	-0.212557
EPB41L4A-AS1	1.30607e-08
RIF1	-0.134496
CYTH4	-0.0554641
XPA	-1.34321e-08
SRP54	-0.0157772
COPB2	-0.0502814
BLOC1S6	-0.0836086
COPS5	0.0301861
SPAG7	0.0464008
NDUFAF8	0.0390217
BID	0.144061
VHL	-0.0935428
HACD4	-0.0302848
ARHGEF3	-0.0547674
CPPED1	-0.0611214
RHOF	0.0191403
ENSG00000287979	0.0268535
TCP1	3.90358e-05
BAG1	0.0445827
DYRK2	-0.0382606
CSGALNACT2	-0.113501
IRF9	-4.37352e-09
ILF2	0.033109
CREBZF	-0.0527048
DDOST	0.0565471
[truncated: 38,347 more rows]

## Sheet: PMD
	pDC-monocyte differential (PMD)
MALAT1	-0.0243043
MT-RNR2	-0.0458147
B2M	-0.0588279
EEF1A1	-0.0162959
RPS12	0.00744607
RPS27	3.23641e-09
RPL41	-0.03312
RPLP1	-0.0317919
MT-CO3	-0.105796
RPL10	-0.0148088
RPL13	-0.0200115
MT-CO1	-0.0948769
MT-CO2	-0.0991186
TPT1	-0.0145466
TMSB4X	-0.197768
MT-ATP6	-0.069433
RPL34	-0.0343634
MT-ND3	-0.0803205
RPL30	-0.0398194
RPS27A	-0.00676505
RPL32	-0.0444246
MT-CYB	-0.102774
RPS18	-4.94152e-06
RPS8	0.0192459
RPS14	-0.0222538
RPL11	-0.027087
RPL28	-0.0809342
RPL39	-0.0534685
RPS29	-0.0190157
RPL19	-0.03007
RPL37	-4.32208e-08
RPS15A	-0.020486
RPS2	-0.0123549
RPS28	0.00720941
RPS3	-0.0062919
RPS19	-0.00854257
TMSB10	-0.175512
MT-RNR1	-0.0245004
MT-ND4	-0.0835988
RPS4X	0.0142942
RPS6	1.82108e-09
RPS23	0.0152315
RPS24	-0.0787602
RPS3A	0.0332485
FTL	-0.125066
RPLP2	-0.0331162
RPL35A	-0.0318571
RPL12	-0.0607506
RPS21	-0.0124454
ACTB	-0.112629
RPS13	-0.0188289
RPL3	0.032587
RPL18A	-0.0386187
RPL21	-0.0171784
RPS15	-0.0644233
RPL18	-0.0353926
RPL7A	-0.00999891
RPL29	-0.0430246
RPS7	-5.80348e-08
RPL37A	0.0214471
S100A9	-0.0842475
RPL26	-0.036516
RPL14	-0.03075
FAU	-0.0493786
HLA-B	-0.107279
RPL5	-0.00743462
RPL13A	-0.00941056
RPL36	-0.0564083
PTMA	-0.0840597
LYZ	-0.105225
RPS16	-0.0119009
RPL8	-0.0902012
RPL6	0.0120154
RPL23A	0.00978519
RPS9	-0.0318578
RPL10A	0.0136765
RPL9	-1.30338e-09
RPL24	-0.0188661
TXNIP	-0.161601
NACA	0.0213999
MT-ND1	-0.0566815
GNLY	-0.0277586
MT-ND2	-0.0605656
FTH1	-0.0565348
RPL38	-0.0596017
UBA52	-0.0575793
RPS5	0.0110924
S100A4	-0.120056
RPL15	-0.0142937
S100A8	-0.0827285
RACK1	-0.027859
RPL35	1.83134e-07
RPS25	-0.0239814
RPS11	1.03984e-08
HLA-A	-0.123026
RPSA	0.00190119
RPL27A	3.10756e-08
HLA-C	-0.0968694
EIF1	-0.0561502
MT-ND5	-0.0217415
RPL27	-5.7681e-09
S100A6	-0.074311
PTPRC	-0.144264
ATP5F1E	-1.15913e-05
NEAT1	-0.107278
RPS20	-8.2105e-09
ACTG1	-0.0475892
CTSS	-0.0847677
RPL23	2.56563e-08
NKG7	-0.0333289
VIM	0.0145708
SH3BGRL3	-0.0976136
EEF1B2	0.0183417
RPS10	0.0165001
RPS26	-0.025747
CD52	-0.132244
DDX5	1.40354e-07
PFN1	-0.0658168
CCL5	-0.0254603
HLA-E	-0.112444
RPL22	-0.0128768
CALM1	-0.0391805
CD74	0.0452085
BTG1	-0.0705774
PABPC1	-0.0339595
SERF2	-0.0208063
H3-3B	0.0213818
EEF1D	-0.0255828
CYBA	0.0291035
RPL31	-4.55569e-10
RPLP0	0.048359
HLA-DRA	-0.00889832
MYL12A	0.0455024
CFL1	-0.04012
LTB	-1.29151e-08
IL32	-0.0287379
RPL7	-0.0377563
IL7R	-0.0101004
OAZ1	-0.048048
TOMM7	-0.0126457
RPL4	-0.0108979
KLF2	-0.141991
BTF3	-0.0389507
RPL36AL	2.52644e-07
UBC	0.0226668
GAPDH	-0.0963883
ITM2B	-0.102344
MYL6	-1.26823e-05
HNRNPA2B1	-0.0157672
COX4I1	-0.0396767
COX7C	-0.0260678
ARPC2	-0.04451
UQCRB	-0.0358477
TALAM1	-0.0160451
GIMAP7	-0.0904939
S100A10	-0.092688
NPM1	0.0182037
ARPC3	-0.041035
TMA7	-9.50246e-10
ARHGDIB	-0.0975316
TYROBP	-0.0296372
LCP1	-0.0579895
HCST	-0.0256526
S100A11	-0.0601656
SRGN	0.0148966
RPL36A	4.60633e-08
CST3	0.0134819
SRP14	0.073289
CD48	-0.119404
HSP90AA1	-0.0208366
VCAN	-0.0669715
EMP3	-0.0847883
HINT1	0.0631697
HNRNPA1	0.00242887
PPIA	0.0265825
GZMA	-0.0361703
ATP5MG	1.81918e-09
ANXA1	-0.0944406
EEF2	-0.0166011
GNAS	0.0781086
TPM3	-0.0335819
IGKC	0.0506976
IFITM2	-0.0961194
PNRC1	-2.52622e-06
FCN1	-0.115703
SNHG29	0.0339997
FYB1	-0.0704402
HSP90AB1	-0.0142206
SARAF	1.2225e-08
COMMD6	0.0645105
NCL	7.53275e-08
SRSF5	-0.000147084
YWHAB	-0.0529691
ATP5MC2	-0.0490499
HMGB1	-0.022654
YBX1	-0.040162
CORO1A	-0.0563123
CD37	-0.0457506
PSME1	-0.0358064
AIF1	-0.108744
SEPTIN7	-0.0360572
PSAP	-0.0267468
ZFP36L2	-0.0540528
HLA-DPB1	-0.0131872
CCNI	-3.45628e-07
MYL12B	0.0114004
TLE5	0.00947414
HSPA8	-0.0183528
EIF3K	-0.034345
NOP53	-0.0229262
RIPOR2	-0.0436091
HLA-DPA1	2.62657e-09
MNDA	-0.108343
SON	-8.98807e-10
CLIC1	-0.0535948
LGALS1	-0.051111
ITGB2	-0.102093
ETS1	-1.73787e-07
UBB	3.61636e-09
CALM2	9.72591e-06
GMFG	-0.0692053
COTL1	-0.125994
CD3D	-0.0272772
HNRNPU	6.49533e-08
LAPTM5	-0.0797092
GIMAP4	-0.112764
OST4	0.031575
ARPC5	-0.021193
MT-ND4L	-0.0347695
N4BP2L2	-7.8555e-06
FCER1G	0.0397216
GAS5	-0.0165761
CST7	-0.0283493
EIF3E	-0.0155425
HLA-DRB1	-0.0254091
AHNAK	-0.0302144
NAP1L1	-0.0196953
CAST	-0.0798734
JAK1	-0.0162665
JUND	-0.0146791
YWHAZ	-0.0160093
SNHG6	0.023821
ZFAS1	-0.0367773
DDX17	3.17522e-06
RAP1B	-0.0375927
CD3G	-0.0257029
SAT1	-0.0645244
MBNL1	-0.0456443
CD2	-0.0233082
NSA2	-0.0254018
TRBC2	-0.0373147
HNRNPK	-8.7859e-05
CHCHD2	0.0265441
SET	-0.00568525
LDHB	0.0435077
GNAI2	-0.0365151
FXYD5	-0.0536603
ARL4C	0.0197519
ATM	-0.0492355
SUB1	0.0449488
LIMD2	-0.0904032
SUMO2	1.54924e-08
ARL6IP5	-0.0338726
PSMA7	-0.0265493
RBM39	-2.02175e-10
PNISR	0.018407
ARPC1B	-0.0188278
GZMB	0.233057
CD3E	-0.0199465
HNRNPDL	-0.0237851
TSPO	-0.10032
COX6C	7.39858e-06
LST1	-0.095736
LRRFIP1	-0.0232119
RNF213	-0.0240187
ACTR2	-0.0146869
SAMHD1	0.0377662
PCED1B-AS1	0.0225745
TRAC	-0.0173065
RAC2	-5.73657e-09
PRRC2C	-0.0144462
GSTP1	-0.0454493
SERP1	-1.15582e-08
STK4	-0.0424972
ELOB	-0.0498405
TRAF3IP3	-0.0383971
COX6B1	-0.0178942
MSN	-0.0980935
SERBP1	0.000784545
FUS	0.00161055
PTP4A2	-0.050561
SNHG5	0.0259227
SSR4	0.0978442
RHOA	-0.0139746
UBL5	3.86543e-09
FGL2	-0.112775
TRBC1	-0.0188618
TMBIM6	0.0163501
ACTR3	-0.0469432
RPS4Y1	-0.0286732
ANKRD12	0.0507256
MTATP6P1	-0.0375334
EIF3F	2.21134e-09
NDUFA4	0.0230513
ERP29	0.0822544
ITGB1	-0.0150693
EIF3H	-0.0253033
ZEB2	-1.05021e-07
C12orf57	0.0406876
CIRBP	0.0253377
SRRM2	-9.27381e-09
BCL11B	-0.031814
JUN	-0.0385577
UQCR11	-0.0124516
EIF4B	-2.02448e-07
HMGN1	0.0549117
IER2	-0.0634863
PPIB	0.105178
SNRPD2	5.08017e-08
ARGLU1	0.0221196
CD247	-0.0297971
CAP1	-0.0302712
TRIR	-0.011211
APRT	1.6504e-08
HNRNPA3	2.14839e-08
EVI2B	-0.0636593
SSR2	1.17499e-07
SMCHD1	-0.0568943
SRRM1	-0.000184569
ATP6V0E1	-5.66736e-08
KLRB1	-0.0198632
EFHD2	-0.0729683
FGFBP2	-0.0247302
AKAP13	-0.0233434
HSP90B1	0.131339
HMGN2	0.0218031
EIF3G	-0.0243162
ATP5ME	-0.0215505
ANP32B	-0.020712
EDF1	0.0115036
PLAAT4	-0.0604637
PPDPF	-0.0182321
CD44	-0.0561496
ATP6V1G1	5.31542e-09
RESF1	-0.0424883
IRF1	-0.0540351
UQCRH	-0.0392847
KLRD1	-0.0288032
PTGES3	0.00894661
SCAF11	0.0189255
PRF1	-0.0300383
PRMT2	-1.85068e-08
GZMH	-0.0229292
MBP	7.10268e-08
FAM107B	-0.037358
COX5B	-0.0305777
SYNE2	-0.0278023
SLC25A3	9.31822e-08
EVL	-0.0625779
ATP5MJ	-0.000909595
CNBP	-0.040169
LSP1	-0.000114672
SRSF7	1.49732e-08
RBM3	0.00035328
CYBB	0.00615798
IKZF1	0.012875
TLN1	-0.0151331
COX7A2	0.0121011
PLAC8	0.169096
PSMB9	-0.0500582
TKT	-0.073228
IQGAP1	-0.0389588
ATP5F1D	-0.0158824
SRSF3	0.0135492
DEK	-0.0424377
DDX24	0.00726633
JUNB	-0.0863728
MZT2B	0.0157349
SF1	3.06635e-08
UQCR10	-2.63068e-08
SELL	0.0645952
EIF4A2	0.0136053
TAGLN2	0.0967768
SNHG8	0.0139124
CTSW	-0.0329065
PDIA3	0.0303328
ITGA4	-0.0490866
SEC62	3.12739e-05
C11orf58	0.0351883
HLA-F	-0.061375
PCBP1	-0.0383778
HNRNPC	0.00269641
ANAPC16	0.0158619
HNRNPM	0.000224359
AP1S2	-0.0276795
TSC22D3	-0.0641948
UBE2D3	-0.00915806
RSRP1	-1.17352e-08
NDUFB2	-0.0251069
ENO1	-0.0414156
CD53	-0.0116905
PARK7	0.101492
VAMP8	0.0827413
CELF2	-0.0287617
SH3BGRL	-0.0287523
PPP2R5C	9.83239e-09
MYH9	-0.0462726
SOD1	-7.11089e-08
XRCC5	-7.91627e-08
ATP5MK	0.0248613
RBM25	0.000220685
PLEK	0.0984135
FCGR3A	-0.0518432
CTSC	0.112607
AAK1	-0.0415068
CAPZB	-0.0303371
LAMTOR4	-0.046015
ATRX	-3.10315e-06
SMAP2	-0.092667
GPSM3	-0.0285015
TBCA	0.0164661
KLF6	0.027869
IFI16	-0.0323634
PSMB8	-0.0155124
UBXN1	-0.0225111
NDUFA1	4.01755e-10
CSDE1	-1.03943e-08
FOS	-0.0509299
MTDH	0.0519396
SLFN5	-0.0472786
STK17B	-0.0369186
MYCBP2	-0.0429695
GPX4	-0.0214028
UXT	0.014524
SF3B1	-0.017171
SYF2	-0.0226175
FOXP1	-1.09344e-07
CFLAR	-0.0307698
EIF4G2	0.0158786
PRELID1	-0.0633829
GSTK1	-0.0270256
ENSG00000237550	8.35907e-07
DYNLL1	0.04086
GTF3A	0.0222104
CALR	0.020304
XIST	-1.82842e-08
CD7	-0.0238588
RPL17	0.000208423
STK17A	-0.0427029
DDX3X	-2.15632e-07
PSME2	-0.0455724
FLNA	-0.089309
TYMP	-0.0829203
GUK1	0.0326092
RAN	0.000133603
SMDT1	-3.77337e-07
DBI	0.000209596
GCC2	0.0230137
MORF4L1	-5.13309e-09
CD63	-0.0372745
C1orf162	-0.0595009
RAC1	-0.0212152
COX6A1	1.69175e-07
HP1BP3	-2.11455e-08
BIN2	-0.0454816
MACF1	-0.038776
ATP5IF1	0.0143978
SEC61B	0.190263
NDUFB11	-8.58432e-10
HNRNPD	-3.40917e-08
H1-10	0.0255186
NUCKS1	0.000107751
H2AZ1	-0.0222682
RNASET2	0.0859827
MTPN	-7.97945e-08
POLR2L	-0.000215197
LUC7L3	0.0146905
GZMM	-0.0357971
TCF25	3.105e-09
SPCS1	0.146737
HIGD2A	-0.019028
MPHOSPH8	-0.0115086
SERPINB1	-0.0425346
PAK2	-0.0195903
CSTB	-0.0740042
USP15	-1.85707e-07
BRI3	4.3221e-09
S100A12	-0.0638773
TMEM258	0.0347431
NDUFB1	-1.41472e-07
TPR	1.75348e-08
VPS13C	3.14072e-08
MCL1	-0.0234691
C19orf53	2.93603e-08
GIMAP1	-0.0704974
KMT2E	-0.0207126
TMEM123	-0.0360125
EID1	0.0191378
KTN1	0.0392794
COX8A	-1.43592e-08
SP100	-0.0468778
LY6E	-0.0773829
EIF3A	8.54704e-09
NDUFS5	-2.90381e-05
TOMM20	0.0212158
TNFAIP8	-0.0197551
NOSIP	-0.0191832
DAZAP2	-0.0257625
HNRNPF	-0.0147048
CCNL1	0.00215157
UCP2	0.0709029
COX7B	-0.0182141
H3-3A	-0.0247495
BPTF	1.13688e-08
PNN	0.0172835
ANXA2	-0.0515237
AKAP9	0.0396269
DNAJC8	6.71689e-05
HCLS1	-0.0503443
SAP18	0.0199363
SLC25A5	0.0164441
NEDD8	0.00445621
CBX3	-0.0227391
KIF2A	-1.82698e-09
RGS10	-0.0169575
CDV3	0.0104215
SEPTIN6	0.0390286
ST13	-0.00983647
RBMX	0.00190664
PRPF4B	-9.18027e-07
TNRC6B	0.0120373
ICAM3	-0.0573485
HOPX	-0.0324082
PRPF38B	0.0013989
C4orf3	3.57093e-08
TAX1BP1	-0.016236
LBH	-0.0431693
DDX18	0.00556963
UTRN	-0.0262704
UBE2D2	0.0264186
CLEC2D	-0.0430336
ATP5MC3	0.0101201
HNRNPH1	0.0111984
DDX46	-0.0125954
ANKRD11	0.0327615
RPS17	3.80017e-08
APBB1IP	0.0372174
PAIP2	2.25184e-06
ATP5PF	1.09323e-07
MYO1F	-0.0768172
ARHGAP30	-0.0331779
CHASERR	5.26565e-08
TPI1	-0.0744596
LYST	-0.0964728
LITAF	-8.27711e-10
SFPQ	-7.01748e-09
ID2	-0.0569513
BOD1L1	-6.74111e-09
NKTR	-5.04619e-05
ARID4B	2.00465e-07
ABHD17A	-0.0158466
WIPF1	-0.0530638
IQGAP2	0.0567569
PDCD4	0.0564478
PCBP2	3.3775e-09
ATP5MF	6.83031e-05
CLEC2B	-0.044789
APLP2	-0.0865996
CYRIB	0.0191687
CDC42SE2	0.0107108
TAPBP	2.90532e-07
FNBP1	-4.32852e-08
ATP5PO	-0.0184377
PSMB1	-0.00154598
PA2G4	-2.65835e-08
GLRX	-0.0481287
SRSF9	7.70332e-09
GLIPR1	0.0353237
BRK1	0.0145259
FYN	-0.0346225
TMEM59	0.0215595
SRSF11	2.91258e-08
GYPC	-0.0529159
ISG20	-0.0303118
ROCK1	-0.00838371
ZRANB2	0.0292127
PGK1	-1.20055e-07
SH3KBP1	0.0257989
EIF2S3	-0.0189312
ATP5PD	-0.0112907
EIF2S2	0.0140677
RPS27L	-2.01219e-07
ZFP36L1	-0.107157
EIF3M	-1.81196e-09
COPS9	-0.00299952
RSL24D1	-0.00316208
CD81	-0.0275493
ADD3	-0.0157105
DRAP1	-0.0226414
SEC11A	-0.0289114
TALDO1	-0.0299465
MT2A	-0.0729199
RSL1D1	-0.015665
TAF15	0.00171277
ENSG00000257764	-0.088962
TCF7	-0.0212979
LCK	-0.0300773
ELF1	-0.0114923
TUBA1B	0.0442397
EIF5	0.0149447
SERPINA1	-0.11356
IGHM	-4.02092e-08
DOCK8	-0.0201751
MOB1A	0.0148553
CIB1	-0.0384009
CD164	0.0987224
CHURC1	-6.34593e-08
PPP1CA	-0.0299971
BST2	0.0159051
TMBIM4	-0.0214608
GRB2	-0.00146543
BBLN	-0.015345
RCSD1	-0.0568244
TUBA1A	-0.0576067
PPIG	-3.45983e-07
PYCARD	0.00970079
KLF13	-0.0116064
VAMP2	1.40918e-08
ACAP1	2.58729e-08
NDUFA3	-9.40578e-06
ATP5F1A	0.0243299
CD47	7.65591e-08
TRA2B	0.0196703
MT-ATP8	-0.0165651
ANXA5	-0.0661994
UBXN4	0.0157764
H4C3	0.0477249
HSPA5	0.0401368
HNRNPR	-2.55853e-09
SSBP1	-2.62793e-09
SEC61G	0.0917374
TGOLN2	-0.0312331
SP110	-1.63389e-09
ARF1	0.0410144
LDHA	-0.0011537
THRAP3	3.67622e-09
PIK3R1	-0.00785741
CDC42SE1	-0.0480914
DAD1	0.0321351
HMGN3	0.0342706
IGLC2	-0.0297575
PPP1R12A	-3.1586e-05
TNFRSF1B	-0.0737271
PEBP1	0.0668966
IK	-1.68357e-08
EPB41	-3.91391e-07
DSTN	0.0499261
CANX	0.0488692
PSIP1	-0.019456
BZW1	0.0125904
NCOR1	-0.019953
DDX6	-0.00144685
CARD16	-0.105148
STAG2	-1.01912e-08
CHD2	5.15789e-09
VPS28	-0.0238018
GDI2	-0.000246701
DDX21	-7.99729e-08
DNAJA1	0.0821572
UBE2I	-1.20823e-08
ORMDL1	0.000104068
YY1	-3.76536e-08
GRN	0.047952
IL2RG	-3.66438e-08
EIF5B	1.17066e-08
PHF3	-0.00218112
CYTH1	-0.0113077
C9orf78	-0.0174782
SKP1	-0.0156037
RSRC2	-1.11436e-08
POU2F2	-0.0954722
CASP4	-0.0794697
RBIS	0.0266318
SNX6	-0.0156059
HLA-DQB1	-0.0154999
TBC1D10C	-0.0264661
SNX3	0.0258278
ARPC4	-0.00728451
GPBP1	-9.57973e-08
ANKRD44	-0.0368824
POMP	0.0168761
CTSD	-0.0393396
CAPZA1	-3.3606e-08
CUTA	-0.0278858
SELENOW	-0.0293285
PAPOLA	-0.0137063
TRAPPC1	0.0136737
CCND3	-1.23922e-06
EIF5A	-5.93812e-09
RBX1	0.0372482
NSD3	-0.0236327
KMT2C	-0.0212144
LSM7	1.46271e-07
NPC2	0.142263
DDT	0.000373304
MS4A6A	0.0460977
NDUFB7	-1.68607e-08
PRR13	-0.0289465
SPCS2	0.0598149
OSBPL8	2.34485e-08
TRDC	-0.0216238
YPEL3	-0.0359953
ASAH1	-0.0769538
U2SURP	-2.5023e-08
ABRACL	0.0162324
COPE	0.0255509
CD14	-0.106506
XRN2	-0.0296049
SYNE1	-0.0315637
RTN4	-3.12475e-07
UQCRQ	-3.13368e-09
DHRS7	0.0537932
EMB	0.0366767
STAT1	-0.0201749
SNRPB	1.52471e-07
RABAC1	0.0166996
RWDD1	6.50373e-08
JTB	0.0285274
CEBPB	-0.101376
MACROH2A1	0.012995
RPL10P9	-0.0174207
SF3B2	-9.09419e-09
NDUFA12	-0.00763277
ACAP2	-0.0407813
HADHA	-7.19932e-09
LEPROTL1	-7.93742e-09
NOP10	-1.16313e-08
ARID1B	0.0453876
ISCU	0.0120235
WASF2	-0.00921759
ZC3H15	-9.06244e-09
TNFSF10	-0.100145
TAOK3	0.000528536
EIF3D	2.16129e-08
CEBPD	-0.0987714
BLOC1S1	-0.0334345
CCDC85B	-2.65655e-09
UFC1	0.0194306
CD46	-0.0227122
SSB	5.03033e-09
PRDX1	-0.0192926
POLR1D	-6.76504e-06
ZNF207	1.28623e-07
NDUFA11	9.5729e-08
CCL4	-0.0252102
NDUFB10	0.000136076
SPCS3	0.0559447
RTRAF	5.3491e-07
TAF1D	-0.0157063
SAMD3	-0.0334809
MRPL20	1.65913e-09
CEP350	-0.01717
PRPF40A	7.03146e-08
VMP1	-0.0550164
PSMB3	-4.03169e-07
CYLD	-0.000438237
CMC1	8.87195e-10
HMGB2	-0.0245341
PIP4K2A	1.36594e-07
SRP9	2.425e-07
PKM	-0.0447249
PCM1	0.0301078
SLTM	8.79238e-09
TMEM50A	0.0121155
KHDRBS1	-4.147e-09
TRMT112	0.0192624
RAD21	-0.0158903
GZMK	-3.91765e-06
MPEG1	0.0950712
ATP6V0B	0.0208457
NDUFB9	-0.0310835
EZR	-0.00443579
MIR142HG	-3.10292e-07
LAMTOR1	-2.07787e-08
NDUFB8	0.0191607
TGFB1	-0.035414
HSPD1	7.05239e-09
COX7A2L	0.0365783
RAP1A	-0.0406084
PTPN6	-0.0601437
PRKCB	0.0285279
SNU13	0.0120477
GOLGB1	0.0130736
VAPA	9.59224e-10
SPN	-0.00310599
TES	-0.0531781
SF3B5	1.66004e-07
DOK2	-0.0902077
H1-3	0.0188889
CTSZ	0.0664268
ZNF706	0.0493614
BTN3A2	-0.0426882
KRT10	0.0272947
OSTF1	-0.0179685
WSB1	-0.0305859
GOLGA4	1.6331e-07
SORL1	-0.00749445
ATP5PB	2.54986e-09
IL10RA	-0.0166226
EIF3L	1.9186e-07
SPON2	-0.0157007
PPP1R2	0.041128
PTBP3	0.0373027
DUSP6	-0.0983105
ANP32A	8.69763e-08
LINC01871	-0.0237814
ANXA6	-0.0415692
EIF1AX	0.017603
VASP	-0.0758457
ITGAL	-0.0392516
FXR1	1.27218e-09
PGLS	-0.0185691
WAC	2.5148e-08
RORA	-0.020888
NIN	0.0346186
NAP1L4	1.5018e-08
ARF6	-0.0102556
UBE2B	-4.80844e-05
GHITM	1.37524e-09
MICOS10	-0.00856841
CLTA	-3.25232e-08
SQSTM1	-0.0379647
CYTIP	-0.0252081
NIPBL	-3.83485e-06
AP2S1	-0.020976
SUN2	-0.0280378
CALM3	-0.0460021
SKAP1	-0.0400635
ATP6V1F	-0.0326973
SNRPF	0.00310898
TERF2IP	2.64715e-08
PSMA4	-0.0142069
GABARAPL2	0.0439909
NDUFC2	0.0255998
ATP5F1B	0.0260213
SEM1	0.016901
TTC3	0.0384312
ERH	0.0166408
CX3CR1	-0.0692709
LINC00861	-0.0259421
TXN	0.190262
SEPTIN9	0.0138462
VSIR	-0.0711214
ATP6AP2	-0.0193159
TRIM22	0.0467338
NCF2	-0.0903768
HNRNPH3	-0.002654
M6PR	0.0304466
RTF1	1.04152e-07
RBM8A	0.00281167
FMNL1	-0.0526136
TRAM1	0.0983632
CDC37	-6.36789e-09
IKZF3	-0.0555914
H2AZ2	0.0414763
NOL7	0.0179102
PCSK7	-0.0328143
LSM8	0.0171386
SNRPG	0.0146582
EPC1	9.11004e-09
NDUFA2	1.91867e-09
PRDX5	-9.97547e-09
TIMP1	-0.0907793
XBP1	0.0452293
CDKN1B	-0.0108624
SDCBP	-0.0510153
ZNHIT1	2.24733e-10
WAS	-0.045628
FKBP1A	-0.0306333
NDUFA13	-0.0117521
COX5A	0.00164197
CLIC3	0.182182
ZNF106	-0.0332749
TSTD1	1.8026e-07
CMPK1	0.0028131
HSPE1	0.0250747
CMTM6	-0.0163651
PRDX2	-0.0172612
NDUFS6	0.0128258
NDUFB4	0.0251443
SETX	-1.40009e-07
HNRNPA0	0.0220829
RBL2	-0.023385
ATP5F1C	0.000388788
TMPO	-0.0191998
LNPEP	-0.0124624
PSMD8	4.22604e-08
TMCO1	0.0307521
SNRPB2	0.00896877
SPOCK2	-0.0218857
MDM4	0.0294108
ZBTB7A	-0.0245088
ANXA11	3.07231e-09
CAPNS1	-0.0218406
DIAPH1	-0.032143
SRSF10	0.022375
S1PR4	-0.0172201
CFD	-0.113632
LINC-PINT	0.0412082
JPX	0.00896847
ARHGEF1	-0.0304275
LTA4H	-0.0435289
LYAR	-0.0203752
CCT3	0.0219721
SLC38A1	0.0692892
KDM5A	0.0206732
PTPRA	-1.06926e-07
ADAR	-0.012463
ARRB2	-0.06866
PRKCQ-AS1	-0.0198627
TLE4	-0.0408715
C12orf75	0.225851
APOBEC3G	-0.0299277
TOP1	0.0374571
ERBIN	-0.0340667
PRKDC	1.13208e-07
SRSF2	0.0197324
XRCC6	1.03168e-05
TRIM38	1.37738e-08
WNK1	-0.040223
MIS18BP1	0.0109532
ZC3HAV1	-0.022139
NDFIP1	-0.0228141
MRPS21	0.0158098
SSU72	-0.0232148
KLF3	-0.0423454
PAFAH1B1	-8.08519e-05
PARP14	-0.0901421
ALOX5AP	0.226227
TAF7	0.0203674
GLS	0.0172423
OCIAD1	0.0194478
CRBN	-0.0199282
YTHDC1	1.75679e-09
PIK3IP1	-0.0288902
PSMA1	-1.27524e-09
ENY2	2.77835e-08
FIS1	-7.43766e-05
SLFN12L	-0.0294863
CCT8	0.0202935
CPVL	-0.110217
PDIA6	0.0379386
ARHGAP45	-0.0378493
ZNF292	1.68904e-07
LGALS3	-0.110398
PPA1	-0.0282133
JAML	0.0483112
PET100	9.72241e-08
TUT4	0.0468159
METAP2	0.0165145
DNAJC7	0.0573797
CDC42EP3	-0.0588903
AMD1	-2.68105e-08
SAMD9	-0.0364707
LYN	0.0322915
HLA-DQA1	0.0121903
JMJD1C	0.000137434
XPO1	0.00751734
PTPRE	0.142252
KLRF1	-0.024197
LBR	-3.32279e-07
KANSL1	-8.51869e-09
ADGRE5	-0.0473804
ENSG00000289100	0.0118932
PNRC2	-3.73656e-07
CSK	-0.0451374
P4HB	0.0619676
SH3GLB1	6.11629e-08
METTL9	-0.0157539
PYHIN1	-0.0225449
NUB1	2.91815e-08
CDK13	-1.99012e-07
CSTA	-0.104879
PSMA5	-3.0928e-07
FNBP4	0.0153513
MBD2	-0.033946
PJA2	-0.0160962
CLEC12A	-0.0844528
RBBP4	0.0382474
DHX36	2.83876e-07
PAXX	0.0793049
C1QBP	0.0326405
PPP1R18	-0.0311847
TCEA1	0.0231833
REX1BD	-0.0160812
SCAND1	-0.0150128
ASH1L	-0.0161406
YWHAQ	-0.0130276
ZC3H13	0.0174415
VPS4B	4.69124e-08
CKLF	-0.040114
PLEKHO1	-0.0193194
CIR1	1.56352e-11
NHERF1	-0.0168461
SNX2	-0.0603301
TMOD3	-0.00976054
GGNBP2	0.032139
ATF7IP	3.25289e-09
CNTRL	5.07547e-08
SCP2	6.31421e-09
MIER1	-0.0170274
CHMP2A	-0.0149288
SEPTIN2	0.0387434
SF3B6	-2.60593e-09
SMARCA5	0.012561
CD36	0.0101609
LMAN2	0.0354661
NUCB2	0.122527
TTC14	0.00799108
PLP2	0.137977
CDKN2D	0.0695415
SOD2	-0.0667534
RNF7	4.61195e-07
ATP2B1	-0.0626268
TRG-AS1	0.0135872
RAB2A	2.16719e-08
MARCHF1	-0.030117
GNB1	0.0253418
RSBN1L	-4.66066e-08
KPNB1	-0.0100742
PHIP	-0.011237
AURKAIP1	-5.64718e-10
CNOT6L	-1.17994e-06
FGFR1OP2	-5.10787e-08
SNHG25	-0.0242383
RAB8B	-0.0611618
MAP1LC3B	0.0135981
APEX1	0.0566154
RNH1	-0.0281586
TOP2B	0.0164756
PSMA3-AS1	-8.02017e-07
SUMO1	1.80775e-07
SYNRG	0.00270196
USP8	-4.90647e-09
UBE2L3	0.0289011
CCT6A	5.24878e-08
REEP5	-1.62579e-09
CREBRF	-0.0133836
URI1	0.0103228
PPM1G	0.0653546
YWHAE	0.0299409
RHOG	-0.0524827
RSF1	-2.17809e-06
SH3BP5	-0.0203354
IL16	-6.01652e-10
PSMC5	-3.31509e-07
PPP1CB	-0.0132952
SELENOF	0.0543396
SELENOK	0.0201857
POLR2J3.1	0.0107203
H1-4	-0.000550902
LARP7	0.018827
ENSA	3.77964e-09
NAMPT	-0.0210442
QKI	0.00295311
BUB3	1.23461e-05
CAPZA2	-0.010764
AKNA	-4.83732e-07
NAA38	-2.99173e-05
SRSF4	4.66193e-08
GSTO1	-0.0330627
TPM4	0.0224561
SCFD1	0.0248739
MRPL57	0.0306912
GBP5	-0.0383461
ARPC5L	0.000850606
BAZ1A	-0.0131088
NDUFC1	0.0234589
FAM133B	2.20158e-07
RNF149	-1.00903e-08
NCKAP1L	-1.14562e-07
RASGRP1	-0.0282859
IRF2	-0.0517229
MZT2A	0.0139572
RAB14	0.0122007
PRDX6	0.0395942
G3BP2	-0.000132426
PTEN	-0.0225669
SSR3	0.0828113
FOSB	-0.000286436
PDCD10	0.000107945
CAPN2	-0.0607104
USP3	-0.0536429
LSM14A	-0.0123476
ARHGDIA	2.21763e-07
GPR65	-0.0416169
SMIM26	0.000495685
MEF2C	0.0437567
ALKBH7	2.07427e-05
MRPL51	0.0171131
MAP2K2	-0.0175441
OGA	-0.00515002
ADA2	-1.41472e-09
LAMTOR5	0.022953
BRD7	1.76877e-09
STMP1	-0.0221168
CNPY3	0.0574545
RBMS1	-2.53636e-07
ANP32E	-0.0320911
GRK2	-0.0304316
KIF5B	0.0576167
NONO	1.58895e-09
EIF3J	0.0140337
TNRC6C	-0.0099312
FTX	0.0142875
MGST3	-0.000337416
MT-ND6	0.00174495
RFC1	3.08246e-07
STK38	-0.0313268
MYO1G	-0.0605242
FERMT3	0.0434752
IFITM3	-0.0912576
AP2M1	3.94485e-07
MRPL33	7.84943e-09
SMC3	8.80343e-09
CCT5	-0.0322003
CCR7	-0.0245323
RPL22L1	0.0431262
CASP1	-0.0967969
G3BP1	1.55631e-08
KLRG1	-0.0215792
ROMO1	0.0228127
TMED10	0.0934803
STAT3	-4.546e-07
RCAN3	-2.02225e-08
DNAJB6	6.00404e-07
KCTD12	-0.0244711
WDR1	0.025067
NR3C1	0.0360073
PTPN2	0.0423986
AIMP1	7.5014e-08
COX17	0.0240981
STK10	-0.0274039
FKBP5	-1.96076e-08
PTPN4	-0.0224817
CXCR4	-4.69979e-07
MCUB	-0.00388162
CSF3R	-0.0775551
GABPB1-AS1	0.00453649
DOCK2	1.92188e-09
OSTC	0.0918831
GBP2	-0.0649794
CHD1	-0.0332321
FAM204A	-0.00829991
FCGRT	0.0149436
ISG15	-0.0494833
APOL6	-0.0648163
UPF2	0.000355595
PABPC4	-0.0247722
TMEM14B	0.0389335
SNW1	-1.62548e-06
FCMR	-0.0492407
CHCHD10	6.62775e-08
PHB2	0.0106239
COPA	0.0172326
GADD45GIP1	5.82423e-08
EIF3I	0.00572502
MGAT4A	0.0302003
MRPS34	-4.76223e-08
RNASEH2B	0.059215
NMT1	0.0603565
XAF1	-0.0534604
YME1L1	0.0216462
VDAC2	6.4746e-08
DUSP1	-0.0723196
CCT4	2.26185e-05
NUFIP2	0.000379304
NFKBIA	-0.0380719
SRI	0.0157008
CD55	-0.00967019
VPS29	2.2898e-08
DYNC1H1	-6.76364e-05
CNN2	-0.0292052
GNB2	-0.0209294
TUFM	-1.16569e-07
RNF130	0.0473644
RGS19	-0.0204942
HLA-DRB5	0.0133362
BAX	1.82622e-08
BDP1	5.84272e-08
MED10	0.0148121
CTSB	0.0650349
DGKZ	0.0148635
HERPUD1	0.21011
C6orf62	0.0114391
BLTP1	-0.0219342
TMC8	-0.0308651
PARP1	-0.000994472
STX7	0.0479775
RBM17	-1.97745e-07
CDC40	0.0269169
EML4	-0.00268827
RAB11FIP1	0.0245134
FGR	-0.095319
DPYD	-0.0730776
ZMAT2	-2.18958e-08
NCOA4	-0.0148731
DUT	0.0264971
DENND2D	-0.0282556
MS4A7	-0.0851572
DICER1	-0.0416187
ARHGAP15	2.96845e-08
EVI2A	-0.049618
NSD1	-0.000130909
MICOS13	2.1502e-08
SLC38A2	0.040578
DBNL	0.036713
STUB1	0.00132864
ZNF638	1.30728e-08
GLG1	0.00289107
BCLAF1	1.65236e-05
HEBP2	3.47611e-10
FKBP8	-0.0282702
TUBB	0.0392367
MTIF3	0.0254292
NUP214	-0.0570638
SIGIRR	-0.0358255
IRF3	-3.18519e-07
BANF1	-0.0157485
BIRC6	0.00177696
OPTN	-0.00518427
BCL2	-0.0369402
SSR1	0.0444069
ABCF1	-2.85856e-07
DPP7	0.0347812
NFE2L2	-0.0162968
TNFRSF14	-0.0287333
PPP1R10	0.0207168
RALBP1	-9.05242e-08
GPR183	0.120724
ZFAND5	-0.0492069
TMEM219	-3.82313e-09
BBX	0.00202426
LSM3	0.0232808
FBL	6.30316e-08
BIN1	0.0178393
SRP72	0.0230802
TAGAP	-0.0196955
COX14	0.000869331
SEMA4D	-0.00108673
PBXIP1	1.85227e-07
MRFAP1	-0.0136202
SNHG7	0.0323467
SUPT16H	0.019832
SPI1	-0.100795
JPT1	-0.0434009
NORAD	-0.000568691
ADAM10	-0.000121829
TMEM160	8.1475e-08
GNG2	-0.0337801
PSMB4	9.84768e-07
PRKACB	2.09705e-07
HSPA9	3.03857e-09
PCNP	8.10737e-10
IGSF6	-0.0783025
DNAJB14	-1.22967e-08
REST	0.0190551
ADD1	0.0267838
CYCS	4.24223e-05
ATXN7L3B	0.0271414
TMEM230	0.0125578
RGS2	-0.0500092
RUNX3	-0.0321328
SNRPE	0.0120484
USP34	-0.0121606
NDUFAB1	0.0168103
LPAR6	-0.046955
SELPLG	0.0801014
BRD2	0.0177625
ANAPC11	0.0214556
MAP3K1	-0.0377098
CAMLG	-0.00146384
VAMP5	-0.0590464
PSMD4	-0.0159255
SHOC2	-7.88212e-10
RAP2B	-0.0266119
RAB7A	-0.0123829
ENSG00000289341	-0.00696638
PSMB6	0.00989499
CCDC12	0.0136948
SRPK2	-2.98854e-06
BCAP31	0.0169215
NASP	0.0105189
THOC2	0.0134703
MARCHF7	2.47299e-07
SKAP2	0.0472751
RPS19BP1	-1.95974e-10
CIAO2B	0.0320024
DYNC1I2	-3.60031e-08
TMC6	-0.0428016
CD27	-0.0168972
XRN1	-9.02547e-08
VPS35	-0.0219767
EIF1B	0.022647
ANAPC5	0.00086605
OGFRL1	-0.0566979
MEAF6	1.16279e-07
PSMB8-AS1	-0.0203111
RNMT	4.23911e-08
RBPJ	-0.0374434
KMT2A	-0.0158852
NDUFB3	0.0202681
NUDC	-2.72035e-08
SENP6	0.0234265
IFNAR1	0.0453555
CASP8	-0.0100107
PRDM2	-0.0180679
BIRC3	-0.0637998
BNIP2	0.00234263
MRPL52	-0.0204535
LARS1	0.0316443
RNPS1	-4.52834e-08
CCDC88A	0.154697
IGBP1	-0.0211937
HLA-DMA	0.0314317
ILF3	-3.04275e-08
CSNK2B	-0.00110382
SNRPD3	1.34353e-06
ITSN2	-0.02606
IMP3	-2.56531e-07
GLIPR2	-0.0787209
BRD4	1.77609e-09
LAMP1	2.42284e-08
PHF20	-0.0162232
TRIM44	0.0309563
FOXN3	-0.042874
RASGRP2	-8.43324e-05
CSNK1A1	0.0141662
NDUFA5	0.0164578
LRRK2	-0.0561159
UBTF	0.0198044
TRIP12	-0.000100868
HSD17B11	-0.0353573
MED13L	0.0190678
EAPP	-8.74436e-09
PARP8	-0.0299567
PHF20L1	7.82221e-06
KAT6A	-0.0148101
USP16	-1.83815e-09
PRKAR1A	8.16417e-09
RAB27A	-0.0552899
ZNF148	-2.82676e-08
SERPINB6	-0.0607613
STXBP2	-0.05031
CLINT1	0.025511
HELZ	-0.0198989
PSMD7	0.0150542
HLA-DRB6	-0.0345086
TMF1	9.46028e-10
MDH2	5.91743e-09
PCMTD1	0.0339068
PPP1CC	-0.0354707
RPS6KA3	0.0320534
FBXL5	-0.0438353
UQCRFS1	-5.66727e-06
LCP2	-0.0464886
CHD3	-6.15688e-08
ACTN4	0.019683
RAB8A	1.1363e-08
ECH1	-0.000181509
NARS1	0.0133964
CWC15	9.1768e-08
CRIP1	-1.07536e-08
ERICH1	-0.0195123
LSM5	0.0315248
R3HDM2	-0.0145667
OIP5-AS1	0.0406165
NEMF	0.00739012
CLEC7A	-0.0907066
MAPK1	-2.44597e-07
AOAH	-0.0896713
ARID1A	-0.017525
MARCKS	-0.10469
GNPTAB	1.03708e-08
THOC7	0.00103842
AP2B1	3.89335e-08
POLR2J	-3.4126e-09
ATG12	0.00257647
HNRNPAB	0.0299623
VDAC1	-0.0213159
OFD1	0.159474
TUBA4A	-0.0430117
SMARCA2	-3.06037e-08
LSM6	-0.0048902
ZNF652	0.0110795
WDR82	-0.000962877
PPP4R3A	-0.00113477
SLA	-0.0550002
YIPF4	5.56802e-08
MED4	-5.60835e-09
MS4A1	-0.0834313
SELENOT	0.0158968
UBE2R2	-0.0414678
GTF2A2	0.027149
PECAM1	-0.0167085
HLA-DMB	4.91659e-08
DNMT1	-1.12269e-08
CYP20A1	0.00453466
SNRNP70	-5.65581e-09
DNAJA2	-3.63608e-08
FRG1	-2.07775e-09
TM9SF3	0.0618194
CFDP1	-3.97933e-05
RER1	0.0196103
TGFBR2	0.0399889
POLR3GL	-0.0155004
THUMPD1	-6.97727e-08
SKIC3	0.0387332
SETD2	-2.70412e-08
TIAL1	-1.94456e-09
CEBPZ	-5.08882e-06
TXNL4A	0.0295437
AGTRAP	-0.0868322
ZNF217	-0.0103334
NLRP1	-0.0675632
RASSF5	-1.94578e-07
EIF4H	-0.0137673
ENSG00000290122	0.0201052
MESD	0.031644
MAP3K2	0.0455121
RAD23A	3.43987e-08
IGF2R	0.0365867
CD8B	-0.0290565
TMED9	0.0673366
SSNA1	6.39614e-07
HNRNPUL1	0.0164308
EIF2A	0.00157171
SNRPD1	0.0127717
UGP2	-4.02717e-08
MRPL41	1.2377e-08
CFAP97	0.0174772
LRPAP1	-2.58412e-06
KRAS	-3.38759e-07
MSL3	0.0209746
MATK	-0.0276482
SEPTIN1	0.0285571
FUBP1	5.42955e-09
ENSG00000244313	0.0143969
SIVA1	0.0639191
HDAC1	-0.000260257
DECR1	-0.0182888
REL	-0.0248575
ACP1	0.0143266
MARK3	-3.03904e-08
SEC11C	0.0701503
BNIP3L	-0.0641207
UBE3A	0.00361851
RPN2	0.0705942
LIMS1	-0.0314776
CWF19L2	1.35589e-07
DCTN3	-1.00396e-08
SPTAN1	-5.23654e-06
CCSER2	-0.0109732
RB1CC1	-0.0106201
RNF125	-0.0280499
KIDINS220	-0.027135
RBM6	0.0212972
TPP2	-0.0178488
IGLC3	-0.0202897
PURA	-0.000668424
IL6ST	1.79207e-08
CCNDBP1	-6.33263e-06
NDUFS7	-0.0127959
RTN3	-0.0122646
TBCB	1.63593e-07
BSG	-9.18953e-11
PCMT1	-8.21174e-05
LRPPRC	-1.96019e-07
OTUD6B-AS1	0.0334694
LEF1	-0.0219211
NDUFS8	0.0173148
PPCS	-9.58821e-08
RBM5	-1.22495e-06
PHF11	-1.03665e-07
UBALD2	-1.44839e-08
CD79B	-0.0863843
PDAP1	2.35846e-05
UQCRC2	-3.7215e-05
PDCD5	-1.73408e-08
TRA2A	2.9629e-07
NDUFB5	9.22909e-09
DGUOK	7.86301e-08
DCP2	9.90754e-09
MAGOH	-1.0157e-07
CCDC107	0.0324125
PRPF6	-7.63395e-10
PSMG2	-9.80844e-09
SARS1	-6.45042e-08
EWSR1	8.47747e-08
ADH5	0.0132187
CCDC66	6.47199e-09
BTG2	0.0800744
VCP	0.0171485
NIFK	9.31041e-10
SMG1	-5.12419e-08
CGGBP1	3.32372e-10
GNAI3	-0.00104376
MRPS6	0.0312013
CLNS1A	6.06974e-05
IFNGR1	-0.0370269
BUD31	-0.00498751
MRPL34	0.0240705
TMED2	0.0693617
POLE4	-0.021447
ATP1A1	-0.0145942
DPYSL2	0.0534654
RNASEH2C	1.80605e-08
PAG1	0.0401471
MRPL54	-0.0223679
ENSG00000279602	0.0341778
CCDC69	0.0361723
HECTD1	0.000292352
TMEM167A	-6.41007e-08
TNFSF13B	-0.00486523
TRIM56	-0.0089207
PPT1	-0.0782213
CCT7	0.0233185
CD79A	-0.0734103
GADD45B	3.75676e-09
MAX	1.78294e-08
RTF2	0.0314191
CARD8	-0.0173864
WAPL	-1.07864e-08
UHMK1	1.89402e-08
CCDC88C	-0.0230366
DNAJC21	0.0241003
PICALM	-0.0393119
RAB10	-4.51383e-09
ATG3	-0.0460059
WTAP	-0.000194063
CUL3	-3.05906e-07
RNPEPL1	-0.0184269
SRPRA	0.0452586
PRKCH	-0.0255493
RALY	-3.36335e-08
AIP	4.47393e-08
CPNE3	0.0593787
TWF2	0.0134625
SERINC1	0.00564938
ATP5MC1	0.0263229
SETD5	0.0120742
MECP2	-0.000546996
CALCOCO2	-0.0242028
PIAS1	-0.00832323
EPRS1	-0.000354928
RSRC1	0.0149031
CD8A	-0.0258801
RBM26	-1.58334e-07
HOOK3	-2.15794e-08
OGT	0.0560014
DNAJC15	2.16866e-08
CLTC	0.023352
RABGAP1L	0.0415052
SLIRP	-9.91523e-10
NDUFA6	-0.00473414
ATRAID	0.0182749
RIOK3	-0.00416056
GRK6	-2.05053e-08
TXK	-0.0300541
OCIAD2	0.0240343
PIM1	-0.0246639
ODF2L	0.00367321
CTSH	-0.0887966
MYBL1	-0.0204521
ARID4A	-0.0138503
KAT6B	-1.72851e-08
MAP4K4	0.0299271
UFM1	0.0291134
PPP1R15A	0.0789114
SNX17	1.03534e-09
AP3B1	7.81058e-09
COPS6	-1.54834e-07
PSMA3	0.0323133
ACIN1	1.68292e-09
APPL1	0.0349075
MLLT6	-0.0172917
PGAM1	-0.0172575
GPATCH8	-4.59674e-07
CELF1	-0.012239
DOCK10	-0.0124369
SUGT1	0.0186473
ORAI1	-0.0405479
LSM4	0.024315
RPA2	0.0172931
PSMD13	-8.0743e-08
CNOT7	2.33633e-05
FGD3	-0.0266444
MEGF9	-0.0519955
ZFP36	0.0157411
IL17RA	-0.0501314
ERP44	-0.0101022
NDUFS2	0.0160238
MBD4	-0.0065029
CYFIP2	0.0300582
CCND2	-0.0152821
FAM120A	-0.00270946
PFDN2	0.0375771
LGALS2	-0.110419
PPP4R3B	5.7119e-10
PSMC6	-0.00175075
COPB1	0.0448959
STT3B	0.0147892
LAPTM4A	0.0258854
CHD9	0.0911871
CCM2	-0.000860117
MTCH1	-5.48278e-05
CNOT2	1.06648e-09
RNF166	-1.81749e-07
CDK2AP2	0.0792852
IRF2BP2	0.0859052
NSRP1	1.27406e-07
CACYBP	-6.23135e-09
SELENOS	0.196866
TTC1	-7.2249e-08
ICAM2	-0.040939
SACM1L	3.74095e-07
SMC1A	-4.65982e-07
MDFIC	0.101852
C4orf48	-0.0249077
PREX1	-4.43165e-08
RICTOR	0.00185585
TAP1	0.000199344
SATB1	-0.0119443
RAB5C	-3.60237e-08
SAMD9L	-0.036376
TLK1	5.27137e-05
NME3	0.0115851
RANBP2	0.000426261
MAF1	1.22153e-08
MGAT1	2.71555e-07
GIMAP2	-0.0463272
PRPF8	0.0237518
BLVRB	-0.07041
DENR	2.31617e-09
ARHGAP25	-1.03499e-07
HSBP1	-0.0310295
OXNAD1	-0.021545
TXNL1	1.31234e-07
NDUFA10	-7.31818e-08
COX20	-1.96263e-08
ANXA7	-0.011115
RPL7L1	0.0121506
ITM2A	-0.0124124
PKN1	-0.0217024
FNTA	1.53681e-07
CNPY2	2.04778e-09
CTCF	0.0166928
PPHLN1	2.04665e-05
GSPT1	-0.0133789
RO60	-4.28613e-07
TMEM154	-0.0923798
SRP19	0.0267109
DDX39B	1.40276e-08
CCT2	0.0215636
PDCD2	4.24702e-05
CLK1	1.34668e-07
ARID5B	-0.0201567
ABI1	0.02443
RHOH	-0.0228557
TOMM22	4.9359e-09
MAT2B	8.17972e-08
RNF181	-0.00223396
ELOC	1.22431e-06
DYNLT1	-0.0503398
SP3	7.40414e-08
LILRB1	0.0148082
TTC39C	0.0190783
SHISA5	-0.0260726
STAT5B	-0.00300123
NOP56	0.0328134
UBE2L6	-0.0297966
MIA3	0.0353033
NRDC	0.0439242
CCDC59	1.29963e-07
KDELR1	0.0257084
LAMTOR2	-0.0168902
TRGC2	-0.0189149
PSMB2	3.11819e-07
SNRPN	0.0756513
ANKRD13D	-0.0183003
UPP1	-0.0480528
PPP4C	-2.64108e-07
DHX9	2.12668e-07
SNRNP200	0.00953582
POLR2B	1.41546e-08
MDH1	0.0124116
APMAP	-0.0148135
IST1	8.966e-09
EIF4E2	-0.0299278
CD96	-0.0273083
MORC3	2.98555e-09
PHPT1	0.0220812
SSH2	-0.0418493
MALT1	3.95656e-07
PHF21A	-0.0219745
EFCAB14	0.000435266
ENSG00000268027	3.00198e-08
CCDC82	7.91276e-09
RBM33	-7.33917e-10
UBE2N	-2.93539e-08
ATXN7	-3.32063e-08
YBX3	-0.116957
PCF11	0.00839229
HMOX2	-0.0107733
CCDC186	0.181551
KPNA4	-2.15915e-08
TSPAN14	-0.0380424
TMX4	-0.0134807
ME2	-2.31937e-09
MKRN1	-0.0375239
VPS36	0.0543231
GCA	-0.0504984
UBE2K	0.0300315
MX2	-0.0148115
RNF19A	0.019995
EP300	2.02373e-08
DOCK11	-0.0332403
RANBP1	0.0193288
SPEN	-0.0125511
VDAC3	0.028006
PBRM1	0.0170499
TRIP11	1.57014e-08
CSNK2A1	1.99999e-07
NHP2	0.0410878
MAZ	-9.4054e-08
GPCPD1	-0.0298857
CDC5L	-7.41576e-09
PUM1	-5.57968e-08
HAX1	0.0136354
TACC1	0.0823875
MYDGF	0.0620106
PDCD6IP	-0.001093
CDC42	-0.0306386
FAM32A	-0.000133444
RAB5IF	-1.21181e-07
ZBTB38	-0.0182726
MRPS18C	0.0192493
MAML2	-0.0272519
ADSS2	-0.0258499
DNAJC19	0.0172662
DIP2A	0.000287312
SSBP4	-0.0380402
TNFAIP2	-0.0890801
TUT7	-0.0333613
AKIRIN1	0.0216542
NFKB1	-1.35766e-06
PDE7A	-0.0218376
SMAD2	3.71748e-08
CEP78	-4.99159e-09
FAM89B	-0.0101162
CENPC	4.66815e-09
RBBP6	2.26917e-05
INPP5D	-0.0115836
RECQL	0.000296244
CORO1B	-0.00828848
NCOA7	0.0374939
SAFB	3.22872e-08
PARVG	0.00874686
YWHAH	-0.0201302
DNAJC1	0.0313834
NAGK	-1.04879e-08
DMXL2	-0.0405638
PPP1R7	-3.17333e-07
TMEM243	0.0274314
CTDSP1	-0.0300362
MXD4	0.0421102
ELF2	1.83986e-06
TM9SF2	0.095691
NBN	-6.887e-09
LSM10	5.18057e-09
IFI27L2	-0.0175981
SUZ12	-9.19854e-09
TUBGCP2	-1.01687e-07
ARL17A	0.0184735
CHMP3	-5.38252e-05
ZYX	-0.0423075
WBP11	2.80264e-09
SYTL1	-0.0346958
EIF2AK2	-4.30731e-07
TRAT1	-0.000283541
SNRPC	7.058e-08
ARAP2	1.76137e-09
RBCK1	1.11138e-07
SEC31A	0.0390673
LMO4	0.0217194
ARL6IP1	0.0429542
TASOR	-9.31367e-08
KRR1	0.0226082
PRKAG2	-0.0223663
RC3H1	-0.00952538
YPEL5	0.0702042
SNAP23	-0.0277711
BACH1	-0.0649137
CPNE1	4.84811e-09
NECAP2	-0.0174349
ZFAND6	0.0147747
TMED4	0.0329216
ATP6V0D1	-0.0299185
ENSG00000289474	0.0165703
ZFC3H1	2.93176e-08
PPP3CA	-2.01459e-09
SNX10	-0.0503607
BAZ1B	3.52509e-08
LPGAT1	0.0179689
GTF3C6	0.000343892
NDUFAF3	0.0231375
OS9	0.0223922
IRF1-AS1	-0.0107144
PPM1K	0.133335
HM13	0.0281838
CSNK1G2	1.29856e-08
LSM2	-6.32598e-08
RBM23	-4.1397e-08
TPP1	0.0144963
MAL	-0.000826647
UBE2G2	0.0165056
RAF1	-0.0075772
TRADD	0.0148997
GOLGA7	-7.66779e-06
SREK1IP1	0.0232844
BCL7C	-0.00308484
ETFB	2.24971e-06
EPS15	6.19239e-09
NCBP2	-1.23174e-07
TC2N	-0.0212489
ARFGEF1	-3.16801e-08
DNTTIP2	1.60333e-09
SREK1	0.0175978
DGKA	-0.0154945
CD4	0.0897351
ARHGAP26	-0.0455917
YTHDF2	0.0225009
KIAA2026	-0.0221114
RAB21	8.72131e-05
FAM111A	-0.0402441
SMAP1	-4.55238e-05
LAP3	0.0376906
DEF6	-0.00975191
PRMT1	0.0190193
WASHC4	-0.0125712
TANK	-0.0242874
NCOA3	1.00204e-07
PHB1	0.103108
SDHD	-1.30785e-08
TBL1XR1	0.0539361
VTI1B	-4.89648e-07
TIMM8B	0.0231435
PMPCB	1.26258e-08
TSC22D4	-2.80782e-05
TPST2	0.000216576
VCL	0.0237931
LAMP2	-5.111e-11
ECHDC1	0.0299593
NOP58	0.0165978
PRRC2B	2.45238e-08
ESD	0.0301728
PFDN1	9.9318e-05
CWC27	-3.93579e-08
POLR2K	0.027694
SELENOH	0.024588
SPG11	-0.0113233
SPPL2A	1.15092e-08
PIN1	0.0198063
CCAR1	0.0170501
HNRNPL	0.0166037
CERT1	-0.0157817
TMEM165	4.59077e-07
SERINC3	0.024423
SECISBP2	0.00054267
TRAPPC10	-3.58289e-05
FRYL	0.0184129
KDM2A	0.000206617
CAPRIN1	0.0407239
SNF8	0.0117286
PTPN1	0.0198288
CLIP1	-0.0175721
NUCB1	0.0272414
PHF14	0.02247
RNF13	1.30339e-05
METTL26	-0.000456638
ARL14EP	2.8323e-07
LFNG	-0.0665605
PTPN18	6.34142e-09
SMIM7	4.29637e-05
DDX27	0.0317298
SLU7	0.0133912
ZNF644	0.0158374
MRPS31	-4.44837e-07
BAZ2B	0.0194125
RBBP7	0.0279548
PDLIM2	-2.10804e-07
NBDY	0.0674275
ZBTB8OS	6.92717e-08
CAT	0.0957188
SAT2	-0.0263772
FYTTD1	0.000364906
RPS27AP16	1.61454e-07
ENSG00000274265	-0.0350954
FBXO9	1.20384e-08
SBNO1	-3.74781e-08
ARL6IP4	-0.015094
SNRK	-0.0344665
NMI	-0.0318356
CTDNEP1	3.33354e-09
MYO5A	0.0113796
USP47	-5.84163e-07
FBXW5	0.027933
TMEM256	-9.75277e-10
CD300A	1.48025e-08
POLE3	0.0140551
SOS1	-0.00709641
PDCD7	0.0122924
CREB1	-3.8065e-08
CCDC18-AS1	0.0487047
MED28	-8.07289e-07
RASSF1	-0.0211665
PLEKHA1	-0.0216266
POLR2I	0.0279292
CD302	-0.0352678
IL2RB	-0.0228808
FIP1L1	0.0389181
FAAP20	0.0252826
NPIPB13	0.00340773
HERC4	-0.0143585
MEF2A	0.0203788
ZBTB20	-5.10186e-08
HIPK3	-0.030591
FLI1	-0.0348927
SLC3A2	0.0577762
UBA2	0.0166377
SP140L	-0.0450375
PSEN1	-0.00722854
UBE2M	0.0108665
NCK2	-0.015951
WDR33	0.013888
AGTPBP1	-0.0318134
UBL3	-7.05147e-09
GBP1	-0.0578777
GTF2F1	2.35234e-10
LYPLA1	0.0252413
CAMK4	-0.0206245
LASP1	-8.39065e-06
RASAL3	-0.0198434
PSMC1	6.18354e-09
TAOK1	-6.19297e-08
TCEAL8	0.0443766
TNRC6A	1.15691e-08
ESF1	0.0111634
CMTM3	0.036378
RASA2	-0.0266138
TFAM	0.0145835
SUCLG1	-3.63215e-07
ZFR	3.39521e-08
RHOC	-0.00565814
C1orf56	-0.0236779
GLRX5	0.0411514
ZBTB1	-1.10938e-08
SFSWAP	0.00109739
CNOT1	4.6576e-09
PTPN12	-0.0504141
RILPL2	-0.0244788
TXNDC17	-4.1499e-09
MITD1	1.77372e-07
TET2	-2.74486e-05
EPB41L4A-AS1	-3.74556e-07
RIF1	-0.0144522
CYTH4	0.0760979
XPA	0.0257259
SRP54	0.0195887
COPB2	0.000271466
BLOC1S6	-1.04549e-08
COPS5	-1.65481e-09
SPAG7	0.000250925
NDUFAF8	0.0228447
BID	-1.66076e-08
VHL	-4.0958e-07
HACD4	-0.0527879
ARHGEF3	-0.0319362
CPPED1	-0.0509775
RHOF	0.0260158
ENSG00000287979	0.0936515
TCP1	-3.94444e-09
BAG1	0.076267
DYRK2	-0.0204609
CSGALNACT2	-0.0115807
IRF9	0.000411235
ILF2	0.026321
CREBZF	0.000172865
DDOST	0.0377788
[truncated: 38,347 more rows]
